# Supplementary material for: Patient-level predictors of diabetes-related lower extremity amputations at a quaternary hospital in South Africa
Source: PLoS One. 2020 Oct 16;15(10):e0240588. doi: 10.1371/journal.pone.0240588 (PMC7567354; doi:10.1371/journal.pone.0240588)
Supplement: S1 Data — (XLSX) [file pone.0240588.s001.xlsx]

## Sheet: PATIENT DATA USE
AGE	GENDER	RACE	ISDEAD	IP	OP	DIABETESCLASS	DIABETESCLASSCODE	MEDCOMPLICATION	PRIM_SECOND_DIAG	ANEURYSM	ANGINA	CATARACT	CVDX	IHD	MACECARDIACARREST	MACEDEATH	MACEMI	MACESTROKE	NEPHROPATHY	NEUROPATHY	PCI	PVD	RETINOPATHY	VASCOCCLSTENOSIS	SURGICALCOMPLICATION	AVFISTULA	AMPUTATION	CATARACTSURGERY	DEBRIDEMENT	DRAINAGEOFABSCESS	EYESURGERY	INSERTIONRENALCATHETER	OTHEREYESURGERY	REMOVALRENALCATHETER	RENALTRANSPLANT	RETINALSURGERY	WOUNDCARE
73	1	1	0	0	1	Type 2 diabetes	2	1	Primary	0	1	0	0	1	0	0	0	0	1	0	0	0	1	0	0	0	0	0	0	0	0	0	0	0	0	0	0
79	0	1	0	0	1	Type 2 diabetes	2	1	Primary	0	0	0	0	1	0	0	0	0	1	1	0	0	1	0	0	0	0	0	0	0	0	0	0	0	0	0	0
59	1	1	0	0	1	Type 2 diabetes	2	1	Secondary	0	0	0	0	1	0	0	0	0	0	0	0	0	0	0	0	0	0	0	0	0	0	0	0	0	0	0	0
76	0	2	0	0	1	Type 2 diabetes	2	1	Primary	0	0	0	0	0	0	0	0	0	1	1	0	1	1	1	0	0	0	0	0	0	0	0	0	0	0	0	0
55	0	2	0	0	1	Type 2 diabetes	2	1	Primary	0	0	0	0	0	0	0	0	0	0	1	0	0	1	0	0	0	0	0	0	0	0	0	0	0	0	0	0
56	0	1	0	0	1	Other or unspecified diabetes	2	1	Primary	0	1	0	0	1	0	0	0	0	1	0	0	0	0	0	0	0	0	0	0	0	0	0	0	0	0	0	0
53	0	1	0	0	1	Type 1 diabetes	1	1	Primary	0	1	0	0	1	0	0	0	0	1	0	0	0	0	0	0	0	0	0	0	0	0	0	0	0	0	0	0
57	1	2	0	0	1	Type 2 diabetes	2	1	Primary	0	0	0	0	1	0	0	0	0	0	0	0	0	0	0	0	0	0	0	0	0	0	0	0	0	0	0	0
54	0	1	0	0	1	Type 1 diabetes	1	1	Primary	0	0	0	0	0	0	0	0	0	0	1	0	1	1	0	0	0	0	0	0	0	0	0	0	0	0	0	0
54	0	1	0	0	1	Type 2 diabetes	2	1	Primary	0	0	0	0	0	0	0	0	0	0	1	0	1	1	0	0	0	0	0	0	0	0	0	0	0	0	0	0
60	1	2	0	0	1	Type 2 diabetes	2	1	Primary	0	0	0	0	0	0	0	0	0	1	1	0	0	1	0	0	0	0	0	0	0	0	0	0	0	0	0	0
70	0	2	0	0	1	Type 2 diabetes	2	1	Primary	0	0	0	0	0	0	0	0	1	1	0	0	0	1	1	0	0	0	0	0	0	0	0	0	0	0	0	0
56	1	1	0	0	1	Type 2 diabetes	2	1	Secondary	0	0	0	0	1	0	0	0	0	0	0	0	0	0	0	0	0	0	0	0	0	0	0	0	0	0	0	0
67	0	1	0	0	1	Other or unspecified diabetes	2	1	Secondary	0	0	0	0	0	0	0	0	0	0	0	0	0	0	1	0	0	0	0	0	0	0	0	0	0	0	0	0
66	0	1	0	0	1	Type 1 diabetes	1	1	Secondary	0	0	0	0	0	0	0	0	0	0	0	0	0	0	1	0	0	0	0	0	0	0	0	0	0	0	0	0
67	0	1	0	0	1	Type 2 diabetes	2	1	Secondary	0	0	0	0	0	0	0	0	0	0	0	0	0	0	1	0	0	0	0	0	0	0	0	0	0	0	0	0
62	0	2	0	0	1	Other or unspecified diabetes	2	1	Primary	0	1	0	0	1	0	0	0	0	1	1	0	0	1	0	0	0	0	0	0	0	0	0	0	0	0	0	0
61	0	2	0	0	1	Type 2 diabetes	2	1	Secondary	0	1	0	0	1	0	0	0	0	1	1	0	0	1	0	0	0	0	0	0	0	0	0	0	0	0	0	0
47	1	1	0	0	1	Type 2 diabetes	2	1	Primary	0	1	0	0	1	0	0	0	0	1	1	0	0	1	0	0	0	0	0	0	0	0	0	0	0	0	0	0
72	0	1	0	0	1	Type 2 diabetes	2	1	Primary	0	0	0	0	1	0	0	0	0	1	0	1	0	1	0	0	0	0	0	0	0	0	0	0	0	0	0	0
54	0	1	0	0	1	Other or unspecified diabetes	2	1	Secondary	0	0	0	0	0	0	0	0	0	0	0	0	1	1	0	0	0	0	0	0	0	0	0	0	0	0	0	0
45	0	1	0	0	1	Other or unspecified diabetes	2	1	Secondary	0	0	0	0	0	0	0	0	0	0	0	0	1	0	0	0	0	0	0	0	0	0	0	0	0	0	0	0
45	0	1	0	0	1	Type 2 diabetes	2	1	Secondary	0	0	0	0	0	0	0	0	0	0	0	0	1	0	0	0	0	0	0	0	0	0	0	0	0	0	0	0
26	1	3	0	0	1	Other or unspecified diabetes	2	1	Secondary	0	0	0	0	0	0	0	0	0	1	1	0	0	1	0	0	0	0	0	0	0	0	0	0	0	0	0	0
25	1	3	0	1	1	Type 1 diabetes	1	1	Primary	0	0	0	0	0	0	0	0	0	1	1	0	0	1	0	0	0	0	0	0	0	0	0	0	0	0	0	0
25	1	3	0	1	1	Type 2 diabetes	2	1	Primary	0	0	0	0	0	0	0	0	0	1	1	0	0	1	0	0	0	0	0	0	0	0	0	0	0	0	0	0
74	1	1	0	0	1	Type 2 diabetes	2	1	Primary	0	0	0	0	0	0	0	0	0	0	0	0	0	1	0	0	0	0	0	0	0	0	0	0	0	0	0	0
36	1	2	0	0	1	Type 1 diabetes	1	1	Primary	0	0	0	0	0	0	0	0	0	1	0	0	0	0	0	0	0	0	0	0	0	0	0	0	0	0	0	0
35	0	2	0	0	1	Type 1 diabetes	1	1	Primary	0	0	0	0	0	0	0	0	0	0	0	0	0	1	0	0	0	0	0	0	0	0	0	0	0	0	0	0
72	0	2	0	0	1	Type 2 diabetes	2	1	Primary	0	0	0	0	0	0	0	0	0	1	0	0	0	1	0	0	0	0	0	0	0	0	0	0	0	0	0	0
63	1	1	0	0	1	Type 1 diabetes	1	1	Primary	0	1	0	0	1	0	0	0	0	1	1	0	0	0	0	0	0	0	0	0	0	0	0	0	0	0	0	0
61	1	1	0	1	1	Type 2 diabetes	2	1	Primary	0	1	0	0	1	0	0	0	0	1	1	0	0	0	0	0	0	0	0	0	0	0	0	0	0	0	0	0
73	0	1	0	0	1	Type 2 diabetes	2	1	Primary	0	1	0	0	1	0	0	0	0	1	1	0	0	1	0	0	0	0	0	0	0	0	0	0	0	0	0	0
48	0	1	0	0	1	Type 2 diabetes	2	1	Primary	0	0	0	0	0	0	0	0	0	1	0	0	0	0	0	0	0	0	0	0	0	0	0	0	0	0	0	0
72	0	2	0	0	1	Type 2 diabetes	2	1	Primary	0	0	0	0	0	0	0	0	0	1	0	0	0	0	0	0	0	0	0	0	0	0	0	0	0	0	0	0
68	0	1	0	0	1	Type 2 diabetes	2	1	Secondary	0	1	0	0	1	0	0	0	0	1	1	0	0	1	0	0	0	0	0	0	0	0	0	0	0	0	0	0
45	0	1	0	0	1	Type 1 diabetes	1	1	Secondary	0	1	0	0	1	0	0	0	0	0	0	0	0	0	0	0	0	0	0	0	0	0	0	0	0	0	0	0
53	0	1	1	1	0	Other or unspecified diabetes	2	1	Secondary	0	0	0	0	0	0	0	0	0	1	0	0	0	0	0	0	0	0	0	0	0	0	0	0	0	0	0	0
62	0	1	0	0	1	Type 2 diabetes	2	1	Secondary	0	0	0	0	1	0	0	0	0	0	0	0	0	0	0	0	0	0	0	0	0	0	0	0	0	0	0	0
43	1	1	1	1	1	Type 2 diabetes	2	1	Secondary	0	0	0	0	1	0	0	0	0	0	0	0	0	0	0	0	0	0	0	0	0	0	0	0	0	0	0	0
71	0	2	0	0	1	Other or unspecified diabetes	2	1	Secondary	0	0	0	0	0	0	0	0	0	0	0	0	1	0	0	0	0	0	0	0	0	0	0	0	0	0	0	0
72	0	2	0	0	1	Type 2 diabetes	2	1	Secondary	0	0	0	0	0	0	0	0	0	0	0	0	1	0	0	0	0	0	0	0	0	0	0	0	0	0	0	0
63	0	3	0	0	1	Other or unspecified diabetes	2	1	Secondary	0	0	0	0	1	0	0	0	0	0	0	0	0	0	0	0	0	0	0	0	0	0	0	0	0	0	0	0
61	0	3	0	0	1	Type 2 diabetes	2	1	Secondary	0	0	0	0	1	0	0	0	0	0	0	0	0	0	0	0	0	0	0	0	0	0	0	0	0	0	0	0
35	1	2	0	0	1	Type 1 diabetes	1	1	Primary	0	0	0	0	0	0	0	0	0	0	0	0	0	1	0	0	0	0	0	0	0	0	0	0	0	0	0	0
49	0	1	0	0	1	Type 2 diabetes	2	1	Secondary	0	1	0	0	1	0	0	0	0	0	0	0	0	0	0	0	0	0	0	0	0	0	0	0	0	0	0	0
67	1	1	0	0	1	Type 2 diabetes	2	1	Primary	0	0	0	0	1	0	0	0	0	0	1	0	1	1	0	0	0	0	0	0	0	0	0	0	0	0	0	0
64	1	1	0	0	1	Type 2 diabetes	2	1	Secondary	0	0	0	0	0	0	0	0	0	0	0	0	0	0	1	0	0	0	0	0	0	0	0	0	0	0	0	0
53	0	1	1	1	0	Type 2 diabetes	2	1	Secondary	0	1	0	0	1	0	0	0	0	0	0	0	0	0	0	1	0	0	0	0	0	0	1	0	1	0	0	0
73	1	2	0	1	1	Type 2 diabetes	2	1	Primary	0	0	0	0	1	0	0	0	0	0	0	1	0	0	0	0	0	0	0	0	0	0	0	0	0	0	0	0
68	1	2	0	0	1	Other or unspecified diabetes	2	1	Primary	0	1	0	0	0	0	0	0	0	0	0	0	0	0	0	0	0	0	0	0	0	0	0	0	0	0	0	0
67	1	2	0	1	1	Type 2 diabetes	2	1	Primary	0	1	0	0	0	0	0	0	0	0	0	0	0	0	0	0	0	0	0	0	0	0	0	0	0	0	0	0
54	0	1	0	0	1	Type 2 diabetes	2	1	Secondary	0	1	0	0	1	0	0	0	0	0	0	0	0	0	0	0	0	0	0	0	0	0	0	0	0	0	0	0
68	0	1	0	0	1	Type 2 diabetes	2	1	Primary	0	0	0	0	1	0	0	0	0	1	1	0	0	1	1	0	0	0	0	0	0	0	0	0	0	0	0	0
57	1	1	0	0	1	Type 1 diabetes	1	1	Secondary	0	0	0	0	1	0	0	0	0	1	0	0	0	1	0	0	0	0	0	0	0	0	0	0	0	0	0	0
57	1	1	0	0	1	Type 2 diabetes	2	1	Primary	0	0	0	0	1	0	0	0	0	1	0	0	0	1	0	0	0	0	0	0	0	0	0	0	0	0	0	0
52	1	3	1	0	1	Type 1 diabetes	1	1	Secondary	0	0	0	0	0	0	0	1	0	0	0	0	0	0	0	0	0	0	0	0	0	0	0	0	0	0	0	0
52	1	3	1	1	1	Other or unspecified diabetes	2	1	Primary	0	0	0	0	0	0	0	1	0	0	0	0	0	0	0	0	0	0	0	0	0	0	0	0	0	0	0	0
52	1	3	1	1	1	Type 2 diabetes	2	1	Secondary	0	0	0	0	0	0	0	1	0	0	0	0	0	0	0	0	0	0	0	0	0	0	0	0	0	0	0	0
40	1	1	0	0	1	Other or unspecified diabetes	2	1	Secondary	0	1	0	0	0	0	0	0	0	0	0	0	0	0	0	1	1	0	0	0	0	0	0	0	1	0	0	0
77	0	1	0	0	1	Type 2 diabetes	2	1	Primary	0	0	0	0	1	0	0	0	0	1	0	0	0	0	0	0	0	0	0	0	0	0	0	0	0	0	0	0
56	0	1	0	0	1	Other or unspecified diabetes	2	1	Secondary	0	1	0	0	1	0	0	0	0	0	0	0	0	0	0	0	0	0	0	0	0	0	0	0	0	0	0	0
56	0	1	0	0	1	Type 2 diabetes	2	1	Primary	0	1	0	0	1	0	0	0	0	0	0	0	0	0	0	0	0	0	0	0	0	0	0	0	0	0	0	0
61	1	1	0	0	1	Type 2 diabetes	2	1	Secondary	0	1	0	0	1	0	0	0	0	0	0	0	0	0	0	0	0	0	0	0	0	0	0	0	0	0	0	0
48	0	1	0	0	1	Type 2 diabetes	2	1	Secondary	0	1	0	0	1	0	0	0	0	0	0	0	1	0	0	0	0	0	0	0	0	0	0	0	0	0	0	0
55	0	2	0	0	1	Type 2 diabetes	2	1	Secondary	0	0	0	0	0	0	0	0	1	0	0	0	1	0	0	0	0	0	0	0	0	0	0	0	0	0	0	0
71	0	1	0	0	1	Type 2 diabetes	2	1	Secondary	0	1	0	0	1	0	0	0	0	0	0	0	1	0	0	0	0	0	0	0	0	0	0	0	0	0	0	0
42	0	1	0	0	1	Type 2 diabetes	2	1	Primary	0	0	0	0	0	0	0	0	0	0	1	0	0	1	0	0	0	0	0	0	0	0	0	0	0	0	0	0
66	0	1	0	0	1	Type 2 diabetes	2	1	Primary	0	0	0	0	0	0	0	0	0	1	1	0	0	1	0	0	0	0	0	0	0	0	0	0	0	0	0	0
70	0	2	0	0	1	Type 2 diabetes	2	1	Primary	0	0	0	0	1	0	0	0	0	1	0	1	0	1	0	0	0	0	0	0	0	0	0	0	0	0	0	0
29	0	1	0	0	1	Diabetes in pregnancy	2	1	Primary	0	0	0	0	0	0	0	0	0	0	0	0	0	1	0	0	0	0	0	0	0	0	0	0	0	0	0	0
28	0	1	0	0	1	Other or unspecified diabetes	2	1	Primary	0	0	0	0	0	0	0	0	0	0	0	0	0	1	0	0	0	0	0	0	0	0	0	0	0	0	0	0
26	0	1	0	0	1	Type 1 diabetes	1	1	Primary	0	0	0	0	0	0	0	0	0	0	0	0	0	1	0	0	0	0	0	0	0	0	0	0	0	0	0	0
45	0	1	0	1	1	Type 2 diabetes	2	1	Primary	0	0	0	0	1	0	0	0	0	0	0	0	0	1	0	0	0	0	0	0	0	0	0	0	0	0	0	0
47	0	2	0	0	1	Type 1 diabetes	1	1	Primary	0	0	0	0	0	0	0	0	0	1	0	0	0	0	0	0	0	0	0	0	0	0	0	0	0	0	0	0
64	0	1	0	0	1	Type 1 diabetes	1	1	Primary	0	0	0	0	0	0	0	0	0	0	0	0	0	1	0	0	0	0	0	0	0	0	0	0	0	0	0	0
63	0	1	0	0	1	Type 2 diabetes	2	1	Primary	0	0	0	0	0	0	0	0	0	0	0	0	0	1	0	0	0	0	0	0	0	0	0	0	0	0	0	0
45	1	1	0	1	1	Other or unspecified diabetes	2	1	Primary	0	0	0	0	0	0	0	0	0	1	0	0	0	0	1	0	0	0	0	0	0	0	0	0	0	0	0	0
43	1	1	0	1	1	Type 2 diabetes	2	1	Secondary	0	0	0	0	0	0	0	0	0	1	0	0	0	0	1	0	0	0	0	0	0	0	0	0	0	0	0	0
64	0	1	0	0	1	Type 2 diabetes	2	1	Primary	0	0	1	0	0	0	0	0	0	1	0	0	0	1	0	0	0	0	0	0	0	0	0	0	0	0	0	0
66	0	2	0	0	1	Type 2 diabetes	2	1	Primary	0	0	0	0	1	0	0	0	0	1	0	1	0	1	0	0	0	0	0	0	0	0	0	0	0	0	0	0
51	1	2	0	0	1	Type 1 diabetes	1	1	Primary	0	0	0	0	0	0	0	0	0	1	1	0	1	1	0	0	0	0	0	0	0	0	0	0	0	0	0	0
54	1	2	0	0	1	Type 2 diabetes	2	1	Secondary	0	0	0	0	0	0	0	0	0	1	1	0	1	1	0	0	0	0	0	0	0	0	0	0	0	0	0	0
59	0	4	0	0	1	Type 2 diabetes	2	1	Primary	0	0	0	0	0	0	0	0	1	0	0	0	1	0	1	0	0	0	0	0	0	0	0	0	0	0	0	0
44	1	1	0	0	1	Type 2 diabetes	2	1	Secondary	0	0	0	0	0	0	0	0	0	0	0	0	0	0	1	0	0	0	0	0	0	0	0	0	0	0	0	0
66	1	1	0	1	0	Type 1 diabetes	1	1	Secondary	0	1	0	0	1	0	0	0	0	0	0	0	0	0	0	0	0	0	0	0	0	0	0	0	0	0	0	0
65	1	1	0	1	1	Other or unspecified diabetes	2	1	Primary	0	1	0	0	1	0	0	0	0	0	0	0	0	0	0	0	0	0	0	0	0	0	0	0	0	0	0	0
65	1	1	0	1	1	Type 2 diabetes	2	1	Secondary	0	1	0	0	1	0	0	0	0	0	0	0	0	0	0	0	0	0	0	0	0	0	0	0	0	0	0	0
51	0	3	0	1	0	Type 2 diabetes	2	1	Secondary	0	0	0	0	1	0	0	0	0	0	0	0	1	0	0	0	0	0	0	0	0	0	0	0	0	0	0	0
51	0	3	0	1	1	Other or unspecified diabetes	2	1	Secondary	0	0	0	0	1	0	0	0	0	0	0	0	1	0	0	0	0	0	0	0	0	0	0	0	0	0	0	0
60	0	1	0	0	1	Type 2 diabetes	2	1	Secondary	0	1	0	0	1	0	0	0	0	1	0	0	0	1	0	0	0	0	0	0	0	0	0	0	0	0	0	0
42	0	1	0	0	1	Type 1 diabetes	1	1	Primary	0	1	0	0	1	0	0	0	0	0	1	0	0	0	0	0	0	0	0	0	0	0	0	0	0	0	0	0
71	0	1	0	0	1	Other or unspecified diabetes	2	1	Secondary	0	0	0	0	1	0	0	0	0	0	0	0	0	0	0	1	0	0	0	0	0	0	0	0	0	0	1	0
71	0	1	0	0	1	Type 2 diabetes	2	1	Secondary	0	0	0	0	1	0	0	0	0	0	0	0	0	0	0	1	0	0	0	0	0	0	0	0	0	0	1	0
61	0	1	0	0	1	Type 2 diabetes	2	1	Primary	0	0	0	0	1	0	0	0	0	0	0	0	0	0	0	0	0	0	0	0	0	0	0	0	0	0	0	0
60	0	1	0	0	1	Type 2 diabetes	2	1	Primary	0	0	0	0	0	0	0	0	0	1	0	0	0	0	0	0	0	0	0	0	0	0	0	0	0	0	0	0
60	0	1	0	0	1	Other or unspecified diabetes	2	1	Secondary	0	0	0	0	1	0	0	0	0	0	0	0	0	0	0	0	0	0	0	0	0	0	0	0	0	0	0	0
73	1	1	0	0	1	Type 2 diabetes	2	1	Primary	0	0	0	0	1	0	0	0	0	1	1	0	0	1	0	0	0	0	0	0	0	0	0	0	0	0	0	0
60	0	2	0	0	1	Type 2 diabetes	2	1	Primary	0	0	0	0	0	0	0	0	0	0	0	0	0	1	0	1	0	0	0	0	0	0	0	0	0	0	1	0
74	0	2	0	0	1	Type 2 diabetes	2	1	Primary	0	1	0	0	0	0	0	0	0	1	0	0	0	1	0	0	0	0	0	0	0	0	0	0	0	0	0	0
23	1	2	0	1	1	Type 1 diabetes	1	1	Primary	0	0	0	0	0	0	0	0	0	1	0	0	0	1	0	1	0	0	0	0	0	0	0	0	0	0	1	0
58	0	1	0	0	1	Type 2 diabetes	2	1	Primary	0	0	0	0	1	0	0	0	0	1	1	1	0	1	0	0	0	0	0	0	0	0	0	0	0	0	0	0
74	1	1	0	0	1	Other or unspecified diabetes	2	1	Secondary	0	0	0	0	0	0	0	0	0	0	0	0	0	1	0	1	0	0	1	0	0	0	0	0	0	0	0	0
74	1	1	0	0	1	Type 2 diabetes	2	1	Primary	0	0	0	0	0	0	0	0	0	0	0	0	0	1	0	1	0	0	1	0	0	0	0	0	0	0	0	0
54	0	1	0	1	1	Type 2 diabetes	2	1	Secondary	0	0	0	0	1	0	0	0	0	0	0	0	0	0	0	0	0	0	0	0	0	0	0	0	0	0	0	0
46	1	2	0	0	1	Type 2 diabetes	2	1	Primary	0	0	0	0	1	0	0	1	0	0	0	0	0	0	0	0	0	0	0	0	0	0	0	0	0	0	0	0
83	0	2	0	0	1	Type 2 diabetes	2	1	Primary	0	0	0	0	0	0	0	0	0	1	1	0	0	1	0	0	0	0	0	0	0	0	0	0	0	0	0	0
62	0	1	0	0	1	Other or unspecified diabetes	2	1	Secondary	0	0	0	0	1	0	0	0	0	0	0	0	0	0	0	0	0	0	0	0	0	0	0	0	0	0	0	0
61	0	1	0	0	1	Type 2 diabetes	2	1	Secondary	0	0	0	0	1	0	0	0	0	0	0	0	0	0	0	0	0	0	0	0	0	0	0	0	0	0	0	0
77	0	1	0	0	1	Type 2 diabetes	2	1	Primary	0	1	1	0	1	0	0	0	0	1	0	1	0	1	1	0	0	0	0	0	0	0	0	0	0	0	0	0
51	1	1	0	0	1	Other or unspecified diabetes	2	1	Primary	0	0	0	0	0	0	0	0	0	1	0	0	0	0	0	1	1	0	0	0	0	0	1	0	1	0	0	0
50	1	1	0	1	1	Type 2 diabetes	2	1	Primary	0	0	0	0	0	0	0	0	0	1	0	0	0	0	0	1	1	0	0	0	0	0	1	0	1	0	0	0
77	1	1	0	0	1	Type 2 diabetes	2	1	Primary	0	0	0	0	1	0	0	0	1	1	1	1	1	0	0	0	0	0	0	0	0	0	0	0	0	0	0	0
78	0	2	0	0	1	Type 2 diabetes	2	1	Primary	0	0	0	0	0	0	0	0	0	0	1	0	0	0	0	0	0	0	0	0	0	0	0	0	0	0	0	0
75	0	1	0	1	1	Type 2 diabetes	2	1	Primary	0	0	1	0	0	0	0	0	0	1	1	0	0	0	0	0	0	0	0	0	0	0	0	0	0	0	0	0
53	0	1	0	0	1	Type 2 diabetes	2	1	Primary	0	0	0	0	0	0	0	0	0	0	0	0	0	1	0	0	0	0	0	0	0	0	0	0	0	0	0	0
70	0	1	0	1	0	Type 2 diabetes	2	1	Secondary	0	1	0	0	1	0	0	0	0	0	0	0	0	0	1	0	0	0	0	0	0	0	0	0	0	0	0	0
71	0	2	0	1	1	Type 2 diabetes	2	1	Primary	0	0	0	0	0	0	0	0	0	1	1	0	0	1	0	1	0	0	0	0	0	0	0	0	0	0	1	0
25	1	1	0	0	1	Type 1 diabetes	1	1	Primary	0	0	0	0	0	0	0	0	0	0	1	0	0	0	0	0	0	0	0	0	0	0	0	0	0	0	0	0
47	1	1	0	0	1	Type 1 diabetes	1	1	Secondary	0	0	0	0	1	0	0	0	0	0	0	0	0	0	0	0	0	0	0	0	0	0	0	0	0	0	0	0
81	0	1	0	0	1	Other or unspecified diabetes	2	1	Primary	0	0	1	0	0	0	0	0	0	0	0	0	0	0	1	1	0	0	1	0	0	0	0	0	0	0	0	0
69	0	2	0	0	1	Type 2 diabetes	2	1	Primary	0	0	0	0	1	0	0	0	0	1	1	0	0	0	0	0	0	0	0	0	0	0	0	0	0	0	0	0
58	0	1	0	0	1	Type 2 diabetes	2	1	Primary	0	0	0	0	0	0	0	0	0	0	1	0	0	0	1	0	0	0	0	0	0	0	0	0	0	0	0	0
61	1	1	0	0	1	Type 2 diabetes	2	1	Primary	0	0	0	0	1	0	0	0	0	0	1	1	0	0	1	0	0	0	0	0	0	0	0	0	0	0	0	0
86	0	2	0	0	1	Type 2 diabetes	2	1	Primary	0	0	0	0	0	0	0	0	0	1	0	0	0	1	0	0	0	0	0	0	0	0	0	0	0	0	0	0
60	1	1	0	0	1	Type 2 diabetes	2	1	Primary	0	0	0	0	0	0	0	0	0	0	1	0	0	1	0	0	0	0	0	0	0	0	0	0	0	0	0	0
57	0	4	0	0	1	Type 2 diabetes	2	1	Secondary	0	0	0	0	0	0	0	0	0	1	0	0	0	1	0	0	0	0	0	0	0	0	0	0	0	0	0	0
55	1	1	0	1	1	Type 2 diabetes	2	1	Secondary	0	0	0	0	0	0	0	0	1	0	0	1	1	0	0	0	0	0	0	0	0	0	0	0	0	0	0	0
33	0	1	0	0	1	Other or unspecified diabetes	2	1	Primary	0	1	0	0	1	0	0	0	0	0	0	0	0	0	0	0	0	0	0	0	0	0	0	0	0	0	0	0
34	0	1	0	0	1	Type 1 diabetes	1	1	Primary	0	1	0	0	1	0	0	0	0	0	0	0	0	0	0	0	0	0	0	0	0	0	0	0	0	0	0	0
33	0	1	0	0	1	Type 2 diabetes	2	1	Primary	0	1	0	0	1	0	0	0	0	0	0	0	0	0	0	0	0	0	0	0	0	0	0	0	0	0	0	0
65	1	1	0	0	1	Type 2 diabetes	2	1	Secondary	0	0	0	0	1	0	0	0	0	0	0	0	0	0	0	0	0	0	0	0	0	0	0	0	0	0	0	0
57	1	1	0	0	1	Type 1 diabetes	1	1	Primary	0	1	0	0	1	0	0	0	0	1	1	1	1	1	1	0	0	0	0	0	0	0	0	0	0	0	0	0
57	1	1	0	1	1	Type 2 diabetes	2	1	Primary	0	1	0	0	1	0	0	0	0	1	1	1	1	1	1	0	0	0	0	0	0	0	0	0	0	0	0	0
70	0	1	0	0	1	Type 2 diabetes	2	1	Primary	0	0	0	0	1	0	0	0	0	1	0	0	0	0	0	0	0	0	0	0	0	0	0	0	0	0	0	0
62	1	1	0	0	1	Type 2 diabetes	2	1	Secondary	0	1	0	0	1	0	0	0	0	0	0	1	0	0	0	0	0	0	0	0	0	0	0	0	0	0	0	0
58	0	1	0	0	1	Type 2 diabetes	2	1	Primary	0	0	0	0	0	0	0	0	0	0	0	0	0	1	0	0	0	0	0	0	0	0	0	0	0	0	0	0
34	0	2	0	0	1	Type 1 diabetes	1	1	Primary	0	0	0	0	0	0	0	0	0	1	1	0	0	1	0	0	0	0	0	0	0	0	0	0	0	0	0	0
76	0	2	0	0	1	Type 2 diabetes	2	1	Primary	0	0	0	0	1	0	0	0	0	0	0	0	0	1	0	0	0	0	0	0	0	0	0	0	0	0	0	0
48	0	1	0	0	1	Type 2 diabetes	2	1	Primary	0	0	0	0	1	0	0	0	0	1	0	0	0	1	0	0	0	0	0	0	0	0	0	0	0	0	0	0
68	0	2	0	0	1	Type 2 diabetes	2	1	Primary	0	0	0	0	0	0	0	0	0	1	0	0	0	0	0	0	0	0	0	0	0	0	0	0	0	0	0	0
37	0	1	0	0	1	Type 1 diabetes	1	1	Primary	0	0	0	0	0	0	0	0	0	0	1	0	1	0	0	0	0	0	0	0	0	0	0	0	0	0	0	0
67	0	1	0	0	1	Type 1 diabetes	1	1	Secondary	0	1	0	0	1	0	0	1	0	0	0	1	0	0	0	1	0	0	0	1	0	0	0	0	0	0	0	0
60	1	1	0	0	1	Other or unspecified diabetes	2	1	Primary	0	0	0	0	0	0	0	0	0	0	0	0	0	1	0	0	0	0	0	0	0	0	0	0	0	0	0	0
61	1	1	0	0	1	Type 2 diabetes	2	1	Primary	0	0	0	0	0	0	0	0	0	0	0	0	0	1	0	0	0	0	0	0	0	0	0	0	0	0	0	0
66	1	1	0	0	1	Type 2 diabetes	2	1	Secondary	0	0	0	0	1	0	0	0	0	0	0	0	0	0	0	0	0	0	0	0	0	0	0	0	0	0	0	0
65	1	1	0	1	1	Other or unspecified diabetes	2	1	Secondary	0	0	0	0	1	0	0	0	0	0	0	0	0	0	0	0	0	0	0	0	0	0	0	0	0	0	0	0
76	1	1	0	0	1	Type 2 diabetes	2	1	Secondary	0	0	0	0	1	0	0	0	0	0	0	0	0	0	0	0	0	0	0	0	0	0	0	0	0	0	0	0
41	0	1	0	0	1	Other or unspecified diabetes	2	1	Secondary	0	1	0	0	0	0	0	0	0	0	0	0	0	0	0	1	0	0	0	0	0	0	0	0	1	0	0	0
40	0	1	0	1	1	Type 2 diabetes	2	1	Secondary	0	1	0	0	0	0	0	0	0	0	0	0	0	0	0	1	0	0	0	0	0	0	0	0	1	0	0	0
64	0	1	0	1	1	Type 2 diabetes	2	1	Secondary	0	1	0	0	1	0	0	0	0	0	0	0	0	0	0	0	0	0	0	0	0	0	0	0	0	0	0	0
63	1	1	0	1	1	Type 2 diabetes	2	1	Primary	0	1	0	0	1	0	0	0	0	1	1	1	0	1	0	0	0	0	0	0	0	0	0	0	0	0	0	0
78	0	1	0	0	1	Type 2 diabetes	2	1	Primary	0	0	0	0	0	0	0	0	0	1	0	0	0	1	0	0	0	0	0	0	0	0	0	0	0	0	0	0
34	1	2	0	0	1	Type 1 diabetes	1	1	Primary	0	0	1	0	0	0	0	0	0	1	1	0	0	1	0	0	0	0	0	0	0	0	0	0	0	0	0	0
65	0	1	0	1	1	Type 2 diabetes	2	1	Primary	0	0	0	0	0	0	0	0	0	1	1	0	0	1	0	0	0	0	0	0	0	0	0	0	0	0	0	0
75	1	1	0	0	1	Type 1 diabetes	1	1	Secondary	0	1	0	0	1	0	0	0	0	1	0	1	1	1	0	0	0	0	0	0	0	0	0	0	0	0	0	0
33	1	1	0	0	1	Type 1 diabetes	1	1	Primary	0	0	0	0	0	0	0	0	0	1	0	0	0	1	0	0	0	0	0	0	0	0	0	0	0	0	0	0
38	0	1	0	0	1	Type 1 diabetes	1	1	Primary	0	0	0	0	0	0	0	0	1	0	1	0	1	0	0	0	0	0	0	0	0	0	0	0	0	0	0	0
60	0	1	0	0	1	Type 2 diabetes	2	1	Primary	0	0	0	0	0	0	0	0	1	1	0	0	0	0	0	0	0	0	0	0	0	0	0	0	0	0	0	0
67	0	1	0	0	1	Other or unspecified diabetes	2	1	Primary	0	0	0	0	0	0	0	0	0	0	0	0	0	1	0	0	0	0	0	0	0	0	0	0	0	0	0	0
67	0	1	0	0	1	Type 2 diabetes	2	1	Primary	0	0	0	0	0	0	0	0	0	0	0	0	0	1	0	0	0	0	0	0	0	0	0	0	0	0	0	0
63	0	2	0	0	1	Type 2 diabetes	2	1	Primary	0	0	0	0	0	0	0	0	0	1	0	0	0	0	0	0	0	0	0	0	0	0	0	0	0	0	0	0
71	0	1	0	0	1	Type 2 diabetes	2	1	Secondary	0	0	0	0	1	0	0	0	0	0	0	0	1	0	1	0	0	0	0	0	0	0	0	0	0	0	0	0
71	0	1	0	0	1	Type 2 diabetes	2	1	Secondary	0	1	0	0	1	0	0	0	0	0	0	0	0	0	0	0	0	0	0	0	0	0	0	0	0	0	0	0
54	1	1	0	0	1	Type 1 diabetes	1	1	Primary	0	0	0	0	0	0	0	0	0	0	1	0	0	1	0	0	0	0	0	0	0	0	0	0	0	0	0	0
58	0	1	0	0	1	Type 2 diabetes	2	1	Primary	0	1	0	0	1	0	0	0	0	0	0	0	0	0	0	0	0	0	0	0	0	0	0	0	0	0	0	0
76	1	1	0	1	1	Type 2 diabetes	2	1	Primary	0	0	0	0	0	0	0	0	0	1	1	0	0	1	0	0	0	0	0	0	0	0	0	0	0	0	0	0
61	0	1	0	0	1	Type 2 diabetes	2	1	Primary	0	0	0	0	0	0	0	0	0	1	0	0	0	1	0	0	0	0	0	0	0	0	0	0	0	0	0	0
65	0	1	0	0	1	Type 2 diabetes	2	1	Primary	0	0	0	0	0	0	0	0	0	0	1	0	0	0	1	0	0	0	0	0	0	0	0	0	0	0	0	0
7	0	1	0	0	1	Type 2 diabetes	2	1	Secondary	0	0	0	0	0	0	0	0	0	0	0	0	1	0	0	1	0	1	0	0	0	0	0	0	0	0	0	0
69	1	1	0	0	1	Type 2 diabetes	2	1	Primary	0	0	1	0	0	0	0	0	1	0	0	1	0	0	1	0	0	0	0	0	0	0	0	0	0	0	0	0
46	0	1	0	0	1	Other or unspecified diabetes	2	1	Secondary	0	1	0	0	0	0	0	0	0	0	0	0	0	0	0	0	0	0	0	0	0	0	0	0	0	0	0	0
47	0	1	0	1	1	Type 2 diabetes	2	1	Secondary	0	1	0	0	0	0	0	0	0	0	0	0	0	0	0	0	0	0	0	0	0	0	0	0	0	0	0	0
62	0	1	0	0	1	Type 2 diabetes	2	1	Secondary	0	1	0	0	0	0	0	0	0	0	0	0	0	0	1	0	0	0	0	0	0	0	0	0	0	0	0	0
59	1	2	0	0	1	Type 2 diabetes	2	1	Primary	0	0	1	0	0	0	0	0	0	0	0	0	0	0	0	0	0	0	0	0	0	0	0	0	0	0	0	0
76	0	2	0	0	1	Type 2 diabetes	2	1	Primary	0	0	0	0	0	0	0	0	0	0	1	0	0	1	0	0	0	0	0	0	0	0	0	0	0	0	0	0
68	0	1	0	0	1	Type 2 diabetes	2	1	Primary	0	0	1	0	0	0	0	0	0	1	0	0	0	1	0	0	0	0	0	0	0	0	0	0	0	0	0	0
59	0	1	0	0	1	Type 2 diabetes	2	1	Primary	0	0	0	0	0	0	0	0	0	0	1	0	0	0	0	0	0	0	0	0	0	0	0	0	0	0	0	0
21	0	1	0	0	1	Type 1 diabetes	1	1	Primary	0	0	0	0	0	0	0	0	0	1	1	0	0	0	0	0	0	0	0	0	0	0	0	0	0	0	0	0
70	1	1	0	0	1	Type 2 diabetes	2	1	Secondary	0	0	0	0	1	0	0	0	0	0	1	0	0	0	0	0	0	0	0	0	0	0	0	0	0	0	0	0
58	0	2	0	1	1	Type 2 diabetes	2	1	Primary	0	0	0	0	0	0	0	0	0	0	0	0	0	1	0	1	0	0	0	0	0	0	0	0	0	0	1	0
61	0	2	0	0	1	Type 2 diabetes	2	1	Primary	0	0	0	0	0	0	0	0	0	0	0	0	0	1	0	0	0	0	0	0	0	0	0	0	0	0	0	0
75	1	2	0	0	1	Type 2 diabetes	2	1	Primary	0	0	0	0	0	0	0	0	0	1	1	0	0	1	0	0	0	0	0	0	0	0	0	0	0	0	0	0
57	1	1	0	0	1	Type 2 diabetes	2	1	Primary	0	1	0	0	1	0	0	0	0	1	1	0	1	1	1	0	0	0	0	0	0	0	0	0	0	0	0	0
69	0	2	0	0	1	Type 2 diabetes	2	1	Primary	0	0	0	0	0	0	0	0	0	1	0	0	0	1	0	0	0	0	0	0	0	0	0	0	0	0	0	0
70	0	2	0	1	1	Type 2 diabetes	2	1	Secondary	0	0	0	0	1	0	0	0	0	0	0	0	0	0	0	0	0	0	0	0	0	0	0	0	0	0	0	0
77	0	2	0	0	1	Type 2 diabetes	2	1	Primary	0	0	0	0	0	0	0	0	0	1	1	0	0	1	0	0	0	0	0	0	0	0	0	0	0	0	0	0
49	0	1	0	0	1	Type 1 diabetes	1	1	Primary	0	1	0	0	0	0	0	0	0	0	0	0	0	0	0	0	0	0	0	0	0	0	0	0	0	0	0	0
64	1	1	0	0	1	Type 2 diabetes	2	1	Primary	0	1	0	0	1	0	0	0	0	0	0	1	0	0	0	0	0	0	0	0	0	0	0	0	0	0	0	0
60	0	1	0	1	1	Other or unspecified diabetes	2	1	Secondary	0	0	0	0	1	0	0	0	0	0	0	1	0	0	0	0	0	0	0	0	0	0	0	0	0	0	0	0
61	0	1	0	1	1	Type 2 diabetes	2	1	Secondary	0	0	0	0	1	0	0	0	0	0	0	1	0	0	0	0	0	0	0	0	0	0	0	0	0	0	0	0
63	0	1	0	0	1	Type 2 diabetes	2	1	Primary	0	0	0	0	0	0	0	0	0	0	0	0	0	1	0	0	0	0	0	0	0	0	0	0	0	0	0	0
68	0	1	0	0	1	Type 2 diabetes	2	1	Primary	0	0	0	0	0	0	0	0	0	1	0	0	0	0	1	0	0	0	0	0	0	0	0	0	0	0	0	0
65	0	1	0	0	1	Type 2 diabetes	2	1	Secondary	0	1	0	0	1	0	0	0	0	0	0	0	0	0	0	0	0	0	0	0	0	0	0	0	0	0	0	0
64	0	1	0	0	1	Type 2 diabetes	2	1	Primary	0	1	0	0	1	0	0	0	0	0	0	0	0	0	0	0	0	0	0	0	0	0	0	0	0	0	0	0
60	0	1	0	1	1	Type 2 diabetes	2	1	Primary	0	0	0	0	1	0	0	0	0	0	0	0	0	0	1	0	0	0	0	0	0	0	0	0	0	0	0	0
66	0	1	0	0	1	Type 2 diabetes	2	1	Primary	0	0	0	0	1	0	0	0	0	0	0	0	0	1	0	0	0	0	0	0	0	0	0	0	0	0	0	0
36	0	2	0	1	1	Type 1 diabetes	1	1	Primary	0	0	0	0	0	0	0	0	0	0	0	0	0	1	0	0	0	0	0	0	0	0	0	0	0	0	0	0
52	1	1	0	0	1	Type 2 diabetes	2	1	Primary	0	0	1	0	0	0	0	0	0	1	1	0	0	1	1	0	0	0	0	0	0	0	0	0	0	0	0	0
68	0	2	0	1	1	Type 2 diabetes	2	1	Primary	0	0	0	0	1	0	0	0	0	0	0	0	0	0	0	0	0	0	0	0	0	0	0	0	0	0	0	0
74	0	2	0	0	1	Type 2 diabetes	2	1	Primary	0	0	0	0	0	0	0	0	0	1	0	0	0	1	0	0	0	0	0	0	0	0	0	0	0	0	0	0
63	0	1	0	1	1	Type 2 diabetes	2	1	Primary	0	0	0	0	0	0	0	0	0	1	1	0	0	0	0	0	0	0	0	0	0	0	0	0	0	0	0	0
59	0	2	0	0	1	Other or unspecified diabetes	2	1	Secondary	0	0	0	0	1	0	0	0	0	1	0	0	0	1	0	1	1	0	0	0	1	0	0	0	0	0	0	0
57	0	2	0	0	1	Type 1 diabetes	1	1	Primary	0	0	0	0	1	0	0	0	0	1	0	0	0	1	0	1	1	0	0	0	1	0	0	0	0	0	0	0
57	0	2	0	1	1	Type 2 diabetes	2	1	Primary	0	0	0	0	1	0	0	0	0	1	0	0	0	1	0	1	1	0	0	0	1	0	0	0	0	0	0	0
29	1	2	0	0	1	Type 1 diabetes	1	1	Primary	0	0	0	0	0	0	0	0	0	0	1	0	0	0	0	0	0	0	0	0	0	0	0	0	0	0	0	0
66	1	1	0	0	1	Type 2 diabetes	2	1	Primary	0	0	0	0	0	0	0	0	0	1	0	0	0	0	1	0	0	0	0	0	0	0	0	0	0	0	0	0
59	0	1	0	0	1	Type 2 diabetes	2	1	Primary	0	0	0	0	0	0	0	0	0	1	0	0	0	1	0	0	0	0	0	0	0	0	0	0	0	0	0	0
57	1	1	0	0	1	Type 2 diabetes	2	1	Primary	0	0	0	0	0	0	0	0	0	1	1	0	0	1	1	0	0	0	0	0	0	0	0	0	0	0	0	0
70	0	2	0	0	1	Type 2 diabetes	2	1	Primary	0	0	0	0	0	0	0	0	0	0	1	0	1	0	1	0	0	0	0	0	0	0	0	0	0	0	0	0
65	1	1	0	0	1	Type 2 diabetes	2	1	Secondary	0	1	0	0	1	0	0	0	0	0	0	0	0	0	0	0	0	0	0	0	0	0	0	0	0	0	0	0
81	0	1	0	0	1	Type 2 diabetes	2	1	Primary	0	0	0	0	1	0	0	0	0	1	0	1	0	1	0	0	0	0	0	0	0	0	0	0	0	0	0	0
63	0	1	0	0	1	Type 2 diabetes	2	1	Secondary	0	0	0	0	1	0	0	0	0	0	0	0	0	0	1	0	0	0	0	0	0	0	0	0	0	0	0	0
50	0	1	0	0	1	Other or unspecified diabetes	2	1	Secondary	0	0	0	0	0	0	0	0	0	0	1	0	0	1	0	0	0	0	0	0	0	0	0	0	0	0	0	0
50	0	1	0	1	1	Type 2 diabetes	2	1	Secondary	0	0	0	0	0	0	0	0	0	0	1	0	0	1	0	0	0	0	0	0	0	0	0	0	0	0	0	0
71	1	2	0	0	1	Type 2 diabetes	2	1	Primary	0	0	0	0	0	0	0	0	0	1	1	0	0	1	0	0	0	0	0	0	0	0	0	0	0	0	0	0
70	0	1	0	0	1	Type 2 diabetes	2	1	Primary	0	0	0	0	0	0	0	0	0	1	0	0	0	0	1	0	0	0	0	0	0	0	0	0	0	0	0	0
66	1	2	0	0	1	Type 2 diabetes	2	1	Secondary	0	0	0	0	1	0	0	0	0	0	0	1	0	0	0	0	0	0	0	0	0	0	0	0	0	0	0	0
71	0	4	0	0	1	Type 2 diabetes	2	1	Primary	0	1	0	0	1	0	0	0	0	0	0	0	0	0	0	0	0	0	0	0	0	0	0	0	0	0	0	0
79	0	1	0	0	1	Other or unspecified diabetes	2	1	Primary	0	0	0	0	0	0	0	0	0	1	0	0	0	0	0	0	0	0	0	0	0	0	0	0	0	0	0	0
76	0	1	0	0	1	Type 1 diabetes	1	1	Primary	0	0	0	0	0	0	0	0	0	1	0	0	0	0	0	0	0	0	0	0	0	0	0	0	0	0	0	0
77	0	1	0	1	1	Type 2 diabetes	2	1	Primary	0	0	0	0	0	0	0	0	0	1	0	0	0	0	0	0	0	0	0	0	0	0	0	0	0	0	0	0
76	1	1	0	0	1	Type 2 diabetes	2	1	Primary	0	0	0	0	1	0	0	0	1	1	1	0	1	1	1	0	0	0	0	0	0	0	0	0	0	0	0	0
66	0	1	0	0	1	Type 2 diabetes	2	1	Primary	0	1	0	0	1	0	0	0	0	0	1	0	1	0	1	0	0	0	0	0	0	0	0	0	0	0	0	0
51	1	2	0	0	1	Type 1 diabetes	1	1	Primary	0	0	0	0	1	0	0	0	0	0	0	1	0	1	0	0	0	0	0	0	0	0	0	0	0	0	0	0
52	1	2	0	0	1	Type 2 diabetes	2	1	Primary	0	0	0	0	1	0	0	0	0	0	0	1	0	1	0	0	0	0	0	0	0	0	0	0	0	0	0	0
57	0	2	0	0	1	Type 2 diabetes	2	1	Primary	0	0	0	0	0	0	0	0	0	0	1	0	1	1	0	0	0	0	0	0	0	0	0	0	0	0	0	0
58	1	1	0	0	1	Type 1 diabetes	1	1	Primary	0	0	0	0	0	0	0	0	0	1	0	0	0	0	0	0	0	0	0	0	0	0	0	0	0	0	0	0
60	1	1	0	0	1	Type 2 diabetes	2	1	Secondary	0	0	0	0	0	0	0	0	0	1	0	0	0	0	0	0	0	0	0	0	0	0	0	0	0	0	0	0
32	0	2	0	0	1	Type 1 diabetes	1	1	Primary	0	0	0	0	0	0	0	0	0	1	1	0	0	1	0	0	0	0	0	0	0	0	0	0	0	0	0	0
33	0	2	0	0	1	Type 2 diabetes	2	1	Primary	0	0	0	0	0	0	0	0	0	1	1	0	0	1	0	0	0	0	0	0	0	0	0	0	0	0	0	0
67	0	1	0	0	1	Other or unspecified diabetes	2	1	Secondary	0	0	0	0	1	0	0	0	0	0	0	0	1	0	0	0	0	0	0	0	0	0	0	0	0	0	0	0
62	0	1	0	0	1	Other or unspecified diabetes	2	1	Primary	0	0	0	0	0	0	0	0	0	1	0	0	0	1	0	0	0	0	0	0	0	0	0	0	0	0	0	0
60	0	1	0	0	1	Type 2 diabetes	2	1	Primary	0	0	0	0	0	0	0	0	0	1	0	0	0	1	0	0	0	0	0	0	0	0	0	0	0	0	0	0
59	1	1	0	0	1	Type 2 diabetes	2	1	Primary	0	1	1	0	1	0	0	0	0	0	1	0	0	1	0	0	0	0	0	0	0	0	0	0	0	0	0	0
82	0	1	0	0	1	Type 2 diabetes	2	1	Primary	0	0	1	0	1	0	0	0	0	1	1	0	0	1	0	0	0	0	0	0	0	0	0	0	0	0	0	0
59	0	1	0	1	1	Type 2 diabetes	2	1	Primary	0	0	0	0	1	0	0	0	1	1	0	0	0	1	0	0	0	0	0	0	0	0	0	0	0	0	0	0
69	1	1	0	0	1	Type 1 diabetes	1	1	Primary	0	0	0	0	1	0	0	0	0	1	1	0	0	1	1	0	0	0	0	0	0	0	0	0	0	0	0	0
68	1	1	0	0	1	Type 2 diabetes	2	1	Primary	0	0	0	0	1	0	0	0	0	1	1	0	0	1	1	0	0	0	0	0	0	0	0	0	0	0	0	0
72	0	2	0	0	1	Type 2 diabetes	2	1	Primary	0	1	0	0	1	0	0	0	0	0	0	0	0	0	0	0	0	0	0	0	0	0	0	0	0	0	0	0
69	1	1	0	0	1	Other or unspecified diabetes	2	1	Primary	0	1	1	0	1	0	0	0	0	1	1	0	1	1	1	0	0	0	0	0	0	0	0	0	0	0	0	0
68	1	1	0	0	1	Type 2 diabetes	2	1	Primary	0	1	1	0	1	0	0	0	0	1	1	0	1	1	1	0	0	0	0	0	0	0	0	0	0	0	0	0
40	1	1	0	0	1	Other or unspecified diabetes	2	1	Primary	0	0	1	0	0	0	0	0	0	0	0	0	0	0	0	0	0	0	0	0	0	0	0	0	0	0	0	0
39	1	1	0	0	1	Type 1 diabetes	1	1	Primary	0	0	1	0	0	0	0	0	0	0	0	0	0	0	0	0	0	0	0	0	0	0	0	0	0	0	0	0
71	1	1	0	1	1	Type 2 diabetes	2	1	Primary	0	0	0	0	0	0	0	0	0	0	1	0	1	0	0	0	0	0	0	0	0	0	0	0	0	0	0	0
52	0	1	0	0	1	Type 2 diabetes	2	1	Primary	0	0	0	0	0	0	0	0	0	1	0	0	1	0	0	0	0	0	0	0	0	0	0	0	0	0	0	0
57	1	1	0	0	1	Other or unspecified diabetes	2	1	Primary	0	1	0	0	1	0	0	0	0	1	0	0	0	0	0	0	0	0	0	0	0	0	0	0	0	0	0	0
57	1	1	0	0	1	Type 2 diabetes	2	1	Primary	0	1	0	0	1	0	0	0	0	1	0	0	0	0	0	0	0	0	0	0	0	0	0	0	0	0	0	0
69	0	2	0	0	1	Type 2 diabetes	2	1	Primary	0	0	0	0	0	0	0	0	0	0	1	0	0	0	0	0	0	0	0	0	0	0	0	0	0	0	0	0
68	0	1	0	0	1	Other or unspecified diabetes	2	1	Secondary	0	1	0	0	1	0	0	0	0	0	0	0	0	0	0	0	0	0	0	0	0	0	0	0	0	0	0	0
66	0	1	0	0	1	Type 2 diabetes	2	1	Secondary	0	1	0	0	1	0	0	0	0	0	0	0	0	0	0	0	0	0	0	0	0	0	0	0	0	0	0	0
57	1	1	0	0	1	Type 1 diabetes	1	1	Secondary	0	0	0	0	1	0	0	0	0	1	0	1	0	0	0	0	0	0	0	0	0	0	0	0	0	0	0	0
57	1	1	0	0	1	Type 2 diabetes	2	1	Primary	0	0	0	0	1	0	0	0	0	1	0	1	0	0	0	0	0	0	0	0	0	0	0	0	0	0	0	0
59	1	1	0	1	1	Other or unspecified diabetes	2	1	Secondary	0	0	0	0	1	0	0	0	0	1	0	1	0	0	0	0	0	0	0	0	0	0	0	0	0	0	0	0
57	1	1	0	1	1	Type 2 diabetes	2	1	Primary	0	0	0	0	0	0	0	0	0	0	0	0	0	1	0	0	0	0	0	0	0	0	0	0	0	0	0	0
73	1	1	0	0	1	Type 2 diabetes	2	1	Secondary	0	0	0	0	1	0	0	0	0	0	0	0	0	0	0	0	0	0	0	0	0	0	0	0	0	0	0	0
69	0	1	0	0	1	Type 2 diabetes	2	1	Primary	0	1	0	0	1	0	0	0	0	1	1	0	0	1	0	0	0	0	0	0	0	0	0	0	0	0	0	0
70	0	2	0	0	1	Type 2 diabetes	2	1	Primary	0	0	0	0	0	0	0	0	0	0	0	0	0	1	0	0	0	0	0	0	0	0	0	0	0	0	0	0
61	1	1	0	0	1	Type 2 diabetes	2	1	Primary	0	1	0	0	1	0	0	0	0	1	1	0	1	1	1	0	0	0	0	0	0	0	0	0	0	0	0	0
32	0	2	0	1	1	Type 1 diabetes	1	1	Primary	0	0	0	0	0	0	0	0	0	0	1	0	0	1	0	0	0	0	0	0	0	0	0	0	0	0	0	0
68	0	2	0	0	1	Type 2 diabetes	2	1	Primary	0	0	0	0	0	0	0	0	0	0	0	0	0	1	0	0	0	0	0	0	0	0	0	0	0	0	0	0
36	0	1	0	0	1	Type 1 diabetes	1	1	Primary	0	0	0	0	0	0	0	0	0	1	0	0	0	0	0	0	0	0	0	0	0	0	0	0	0	0	0	0
24	1	2	0	0	1	Type 1 diabetes	1	1	Primary	0	0	0	0	0	0	0	0	0	1	1	0	0	1	0	1	1	0	0	0	0	0	1	0	0	0	0	0
25	1	2	0	0	1	Type 2 diabetes	2	1	Primary	0	0	0	0	0	0	0	0	0	1	1	0	0	1	0	1	1	0	0	0	0	0	1	0	0	0	0	0
37	0	1	0	0	1	Type 1 diabetes	1	1	Primary	0	0	0	0	0	0	0	0	0	0	0	0	0	1	0	0	0	0	0	0	0	0	0	0	0	0	0	0
72	1	2	0	0	1	Type 2 diabetes	2	1	Primary	0	1	0	0	1	0	0	0	0	0	0	0	0	0	0	0	0	0	0	0	0	0	0	0	0	0	0	0
67	0	1	0	0	1	Type 2 diabetes	2	1	Primary	0	0	0	0	0	0	0	0	0	1	1	0	1	1	0	0	0	0	0	0	0	0	0	0	0	0	0	0
72	1	3	0	0	1	Type 2 diabetes	2	1	Secondary	0	1	0	0	1	0	0	0	0	0	0	1	0	0	0	0	0	0	0	0	0	0	0	0	0	0	0	0
65	0	1	0	0	1	Type 2 diabetes	2	1	Primary	0	0	0	0	0	0	0	0	0	1	0	0	0	1	0	0	0	0	0	0	0	0	0	0	0	0	0	0
68	0	1	0	0	1	Type 2 diabetes	2	1	Primary	0	0	0	0	0	0	0	0	0	0	1	0	0	1	0	0	0	0	0	0	0	0	0	0	0	0	0	0
46	0	1	0	0	1	Other or unspecified diabetes	2	1	Primary	0	0	0	0	0	0	0	0	0	1	1	0	0	1	0	1	0	0	0	0	0	0	0	0	0	0	1	0
47	0	1	0	0	1	Type 1 diabetes	1	1	Secondary	0	0	0	0	0	0	0	0	0	1	1	0	0	1	0	1	0	0	0	0	0	0	0	0	0	0	1	0
46	0	1	0	0	1	Type 2 diabetes	2	1	Primary	0	0	0	0	0	0	0	0	0	1	1	0	0	1	0	1	0	0	0	0	0	0	0	0	0	0	1	0
53	1	2	0	0	1	Type 2 diabetes	2	1	Primary	0	0	0	0	0	0	0	0	0	1	0	0	0	1	0	0	0	0	0	0	0	0	0	0	0	0	0	0
79	0	2	0	0	1	Type 2 diabetes	2	1	Primary	0	0	0	0	0	0	0	0	0	1	0	0	0	0	1	0	0	0	0	0	0	0	0	0	0	0	0	0
59	1	1	0	0	1	Other or unspecified diabetes	2	1	Secondary	0	0	0	0	1	0	0	0	0	0	1	0	0	0	0	0	0	0	0	0	0	0	0	0	0	0	0	0
59	1	1	0	1	1	Type 1 diabetes	1	1	Primary	0	0	0	0	1	0	0	0	0	0	1	0	0	0	0	0	0	0	0	0	0	0	0	0	0	0	0	0
40	1	1	0	0	1	Type 1 diabetes	1	1	Primary	0	0	0	0	0	0	0	0	0	1	0	0	0	0	0	0	0	0	0	0	0	0	0	0	0	0	0	0
42	1	1	0	0	1	Type 2 diabetes	2	1	Primary	0	0	0	0	0	0	0	0	0	1	0	0	0	0	0	0	0	0	0	0	0	0	0	0	0	0	0	0
55	1	4	0	0	1	Other or unspecified diabetes	2	1	Primary	0	0	0	0	0	0	0	0	0	1	1	0	0	1	0	0	0	0	0	0	0	0	0	0	0	0	0	0
56	1	4	0	0	1	Type 2 diabetes	2	1	Primary	0	0	0	0	0	0	0	0	0	1	1	0	0	1	0	0	0	0	0	0	0	0	0	0	0	0	0	0
55	1	1	0	0	1	Type 2 diabetes	2	1	Secondary	0	0	0	0	1	0	0	0	0	0	0	1	0	0	0	0	0	0	0	0	0	0	0	0	0	0	0	0
72	1	2	0	0	1	Type 2 diabetes	2	1	Secondary	0	1	0	0	1	0	0	0	0	0	0	1	0	0	0	0	0	0	0	0	0	0	0	0	0	0	0	0
71	1	2	0	1	1	Other or unspecified diabetes	2	1	Secondary	0	1	0	0	1	0	0	0	0	0	0	1	0	0	0	0	0	0	0	0	0	0	0	0	0	0	0	0
62	1	1	0	0	1	Other or unspecified diabetes	2	1	Secondary	0	1	0	0	1	0	0	0	0	0	1	0	0	1	0	0	0	0	0	0	0	0	0	0	0	0	0	0
59	1	1	0	0	1	Type 2 diabetes	2	1	Secondary	0	1	0	0	1	0	0	0	0	0	1	0	0	1	0	0	0	0	0	0	0	0	0	0	0	0	0	0
58	0	2	0	0	1	Type 2 diabetes	2	1	Primary	0	0	0	0	0	0	0	0	0	0	1	0	0	1	0	0	0	0	0	0	0	0	0	0	0	0	0	0
67	0	2	0	0	1	Type 2 diabetes	2	1	Primary	0	0	0	0	0	0	0	0	0	1	0	0	0	1	0	0	0	0	0	0	0	0	0	0	0	0	0	0
38	1	1	0	0	1	Type 1 diabetes	1	1	Primary	0	0	0	0	0	0	0	0	0	0	1	0	0	1	0	0	0	0	0	0	0	0	0	0	0	0	0	0
68	0	1	0	0	1	Type 2 diabetes	2	1	Primary	0	1	1	0	1	0	0	0	0	0	1	0	0	1	0	0	0	0	0	0	0	0	0	0	0	0	0	0
44	1	1	0	0	1	Type 2 diabetes	2	1	Primary	0	0	0	0	1	0	0	0	0	0	0	0	0	0	0	0	0	0	0	0	0	0	0	0	0	0	0	0
59	0	1	1	0	1	Other or unspecified diabetes	2	1	Secondary	0	1	0	0	1	0	0	1	0	0	0	0	0	0	0	0	0	0	0	0	0	0	0	0	0	0	0	0
47	0	1	0	0	1	Type 1 diabetes	1	1	Primary	0	0	0	0	0	0	0	0	0	0	0	0	0	1	0	0	0	0	0	0	0	0	0	0	0	0	0	0
58	0	1	0	0	1	Type 2 diabetes	2	1	Primary	0	1	0	0	1	0	0	1	0	1	1	0	0	1	1	0	0	0	0	0	0	0	0	0	0	0	0	0
60	0	1	0	1	1	Other or unspecified diabetes	2	1	Secondary	0	1	0	0	1	0	0	1	0	1	1	0	0	1	1	0	0	0	0	0	0	0	0	0	0	0	0	0
49	0	1	0	0	1	Other or unspecified diabetes	2	1	Secondary	0	1	0	0	0	0	0	0	0	0	0	0	0	0	0	0	0	0	0	0	0	0	0	0	0	0	0	0
73	0	2	0	0	1	Type 2 diabetes	2	1	Primary	0	1	0	0	0	0	0	0	0	1	0	0	0	1	0	0	0	0	0	0	0	0	0	0	0	0	0	0
67	0	1	0	0	1	Type 2 diabetes	2	1	Secondary	0	0	0	0	1	0	0	0	0	0	0	0	0	0	1	0	0	0	0	0	0	0	0	0	0	0	0	0
17	1	2	0	1	1	Type 1 diabetes	1	1	Primary	0	0	0	0	0	0	0	0	0	1	1	0	0	1	0	0	0	0	0	0	0	0	0	0	0	0	0	0
51	0	1	0	0	1	Type 2 diabetes	2	1	Primary	0	0	0	0	0	0	0	0	0	0	1	0	0	1	0	0	0	0	0	0	0	0	0	0	0	0	0	0
82	1	1	0	0	1	Type 2 diabetes	2	1	Primary	0	1	0	0	1	0	0	0	0	0	0	0	0	0	1	0	0	0	0	0	0	0	0	0	0	0	0	0
68	0	2	0	0	1	Type 2 diabetes	2	1	Primary	0	0	1	0	0	0	0	0	0	0	1	0	1	0	0	0	0	0	0	0	0	0	0	0	0	0	0	0
66	0	2	0	0	1	Type 2 diabetes	2	1	Primary	0	0	0	0	0	0	0	0	0	1	1	0	0	1	0	0	0	0	0	0	0	0	0	0	0	0	0	0
71	1	1	0	0	1	Type 2 diabetes	2	1	Primary	0	0	0	0	1	0	0	0	0	1	1	0	1	1	0	0	0	0	0	0	0	0	0	0	0	0	0	0
31	1	2	1	1	1	Type 1 diabetes	1	1	Primary	0	0	0	0	0	0	0	0	0	1	0	0	0	1	0	1	0	0	0	0	1	0	1	0	0	0	0	0
75	1	1	0	0	1	Other or unspecified diabetes	2	1	Primary	0	0	0	0	1	0	0	0	0	1	0	0	0	0	0	0	0	0	0	0	0	0	0	0	0	0	0	0
73	1	1	0	0	1	Type 2 diabetes	2	1	Primary	0	0	0	0	1	0	0	0	0	1	0	0	0	0	0	0	0	0	0	0	0	0	0	0	0	0	0	0
66	0	2	0	0	1	Type 2 diabetes	2	1	Primary	0	0	1	0	0	0	0	0	0	1	1	0	0	1	0	0	0	0	0	0	0	0	0	0	0	0	0	0
31	0	2	0	0	1	Type 1 diabetes	1	1	Primary	0	0	0	0	0	0	0	0	0	1	0	0	0	0	0	0	0	0	0	0	0	0	0	0	0	0	0	0
63	1	1	0	0	1	Other or unspecified diabetes	2	1	Secondary	0	1	0	0	1	0	0	0	0	0	0	1	0	0	1	0	0	0	0	0	0	0	0	0	0	0	0	0
20	1	2	0	0	1	Type 1 diabetes	1	1	Primary	0	0	0	0	0	0	0	0	0	0	0	0	0	1	0	0	0	0	0	0	0	0	0	0	0	0	0	0
43	1	1	0	0	1	Type 1 diabetes	1	1	Primary	0	0	0	0	0	0	0	0	0	0	0	0	0	1	0	0	0	0	0	0	0	0	0	0	0	0	0	0
67	0	1	0	0	1	Other or unspecified diabetes	2	1	Secondary	0	0	0	0	0	0	0	0	0	0	0	0	1	0	1	0	0	0	0	0	0	0	0	0	0	0	0	0
67	0	1	0	0	1	Type 2 diabetes	2	1	Secondary	0	0	0	0	0	0	0	0	0	0	0	0	1	0	1	0	0	0	0	0	0	0	0	0	0	0	0	0
55	0	1	0	0	1	Type 2 diabetes	2	1	Secondary	0	0	0	0	0	0	0	0	0	1	1	0	0	1	0	0	0	0	0	0	0	0	0	0	0	0	0	0
76	0	2	0	0	1	Type 2 diabetes	2	1	Primary	0	0	1	0	0	0	0	0	0	0	0	0	0	0	0	0	0	0	0	0	0	0	0	0	0	0	0	0
46	1	1	0	1	1	Type 2 diabetes	2	1	Secondary	0	1	0	0	1	0	0	1	0	0	0	1	0	0	0	0	0	0	0	0	0	0	0	0	0	0	0	0
78	1	1	0	0	1	Type 2 diabetes	2	1	Secondary	0	0	0	0	0	0	0	0	0	0	0	1	0	0	0	0	0	0	0	0	0	0	0	0	0	0	0	0
57	0	1	0	0	1	Type 1 diabetes	1	1	Secondary	0	1	0	0	1	0	0	0	0	0	0	0	0	0	0	0	0	0	0	0	0	0	0	0	0	0	0	0
57	0	1	0	1	1	Other or unspecified diabetes	2	1	Secondary	0	1	0	0	1	0	0	0	0	0	0	0	0	0	0	0	0	0	0	0	0	0	0	0	0	0	0	0
20	1	2	0	0	1	Type 1 diabetes	1	1	Primary	0	0	1	0	0	0	0	0	0	1	1	0	0	0	0	0	0	0	0	0	0	0	0	0	0	0	0	0
53	0	1	0	0	1	Type 1 diabetes	1	1	Primary	0	1	0	0	1	0	0	0	0	0	1	0	1	0	1	0	0	0	0	0	0	0	0	0	0	0	0	0
51	0	1	0	1	1	Other or unspecified diabetes	2	1	Secondary	0	1	0	0	1	0	0	0	0	0	1	0	1	0	1	0	0	0	0	0	0	0	0	0	0	0	0	0
51	0	1	0	1	1	Type 2 diabetes	2	1	Primary	0	1	0	0	1	0	0	0	0	0	1	0	1	0	1	0	0	0	0	0	0	0	0	0	0	0	0	0
77	0	2	0	0	1	Type 2 diabetes	2	1	Primary	0	0	0	0	0	0	0	0	0	1	1	0	0	1	0	0	0	0	0	0	0	0	0	0	0	0	0	0
65	0	1	0	1	1	Type 2 diabetes	2	1	Primary	0	1	0	0	1	0	0	0	0	0	0	0	0	0	0	0	0	0	0	0	0	0	0	0	0	0	0	0
63	0	2	0	0	1	Type 1 diabetes	1	1	Primary	0	0	0	0	0	0	0	0	0	0	0	0	0	1	0	0	0	0	0	0	0	0	0	0	0	0	0	0
62	0	2	0	0	1	Type 2 diabetes	2	1	Primary	0	0	0	0	0	0	0	0	0	0	0	0	0	1	0	0	0	0	0	0	0	0	0	0	0	0	0	0
70	1	2	0	0	1	Other or unspecified diabetes	2	1	Primary	0	0	0	0	0	0	0	0	0	0	1	0	0	0	0	0	0	0	0	0	0	0	0	0	0	0	0	0
68	1	2	0	0	1	Type 1 diabetes	1	1	Primary	0	0	0	0	0	0	0	0	0	0	1	0	0	0	0	0	0	0	0	0	0	0	0	0	0	0	0	0
71	1	2	0	0	1	Type 2 diabetes	2	1	Secondary	0	0	0	0	0	0	0	0	0	0	1	0	0	0	0	0	0	0	0	0	0	0	0	0	0	0	0	0
73	0	2	0	0	1	Type 2 diabetes	2	1	Primary	0	0	0	0	1	0	0	0	0	1	0	1	0	1	0	0	0	0	0	0	0	0	0	0	0	0	0	0
62	0	3	0	0	1	Type 2 diabetes	2	1	Primary	0	0	0	0	0	0	0	0	0	1	1	0	0	0	0	0	0	0	0	0	0	0	0	0	0	0	0	0
40	0	1	0	0	1	Other or unspecified diabetes	2	1	Secondary	0	0	0	0	0	0	0	0	1	0	0	0	0	0	0	0	0	0	0	0	0	0	0	0	0	0	0	0
41	0	1	0	0	1	Type 2 diabetes	2	1	Secondary	0	0	0	0	0	0	0	0	1	0	0	0	0	0	0	0	0	0	0	0	0	0	0	0	0	0	0	0
68	0	1	0	0	1	Type 2 diabetes	2	1	Secondary	0	0	0	0	1	0	0	0	0	0	0	0	0	0	0	0	0	0	0	0	0	0	0	0	0	0	0	0
21	0	1	0	0	1	Other or unspecified diabetes	2	1	Secondary	0	0	0	0	0	0	0	0	0	0	0	0	0	1	0	0	0	0	0	0	0	0	0	0	0	0	0	0
21	0	1	0	1	1	Type 1 diabetes	1	1	Primary	0	0	0	0	0	0	0	0	0	0	0	0	0	1	0	0	0	0	0	0	0	0	0	0	0	0	0	0
62	0	2	0	0	1	Type 2 diabetes	2	1	Secondary	0	1	0	0	1	0	0	0	0	0	0	0	0	0	0	0	0	0	0	0	0	0	0	0	0	0	0	0
67	0	2	0	0	1	Other or unspecified diabetes	2	1	Primary	0	0	0	0	0	0	0	0	1	0	0	0	0	0	0	0	0	0	0	0	0	0	0	0	0	0	0	0
73	1	1	0	1	1	Type 2 diabetes	2	1	Secondary	0	0	0	0	1	0	0	0	0	0	0	0	0	0	0	0	0	0	0	0	0	0	0	0	0	0	0	0
37	1	1	0	0	1	Type 2 diabetes	2	1	Primary	0	0	0	0	1	0	0	0	0	0	0	0	0	0	0	0	0	0	0	0	0	0	0	0	0	0	0	0
67	0	1	0	0	1	Type 2 diabetes	2	1	Secondary	0	0	0	0	1	0	0	0	0	0	0	0	0	0	0	0	0	0	0	0	0	0	0	0	0	0	0	0
30	0	2	0	0	1	Type 1 diabetes	1	1	Primary	0	0	1	0	0	0	0	0	0	0	0	0	0	0	0	0	0	0	0	0	0	0	0	0	0	0	0	0
60	0	1	0	0	1	Other or unspecified diabetes	2	1	Primary	0	0	0	0	0	0	0	0	1	0	0	0	0	0	0	0	0	0	0	0	0	0	0	0	0	0	0	0
58	0	1	0	0	1	Type 2 diabetes	2	1	Primary	0	0	0	0	0	0	0	0	1	0	0	0	0	0	0	0	0	0	0	0	0	0	0	0	0	0	0	0
55	0	1	0	0	1	Type 2 diabetes	2	1	Primary	0	1	0	0	1	0	0	0	0	0	0	0	0	0	0	0	0	0	0	0	0	0	0	0	0	0	0	0
23	0	3	0	0	1	Other or unspecified diabetes	2	1	Primary	0	0	0	0	0	0	0	0	0	1	1	0	0	1	0	1	0	0	0	0	1	0	0	0	0	0	0	0
21	0	3	0	1	1	Type 1 diabetes	1	1	Primary	0	0	0	0	0	0	0	0	0	1	1	0	0	1	0	1	0	0	0	0	1	0	0	0	0	0	0	0
61	1	1	0	0	1	Type 2 diabetes	2	1	Secondary	0	1	0	0	1	0	0	1	0	0	0	0	1	0	0	0	0	0	0	0	0	0	0	0	0	0	0	0
26	0	2	0	1	1	Diabetes in pregnancy	2	1	Primary	0	0	0	0	0	0	0	0	0	1	0	0	0	0	0	0	0	0	0	0	0	0	0	0	0	0	0	0
24	0	2	0	1	1	Type 1 diabetes	1	1	Primary	0	0	0	0	0	0	0	0	0	1	0	0	0	0	0	0	0	0	0	0	0	0	0	0	0	0	0	0
70	1	1	0	0	1	Other or unspecified diabetes	2	1	Secondary	0	1	0	0	0	0	0	0	0	0	0	0	0	0	0	0	0	0	0	0	0	0	0	0	0	0	0	0
70	1	1	0	0	1	Type 1 diabetes	1	1	Secondary	0	1	0	0	0	0	0	0	0	0	0	0	0	0	0	0	0	0	0	0	0	0	0	0	0	0	0	0
69	1	1	0	0	1	Type 2 diabetes	2	1	Secondary	0	1	0	0	0	0	0	0	0	0	0	0	0	0	0	0	0	0	0	0	0	0	0	0	0	0	0	0
21	0	1	0	0	1	Type 1 diabetes	1	1	Primary	0	0	0	0	0	0	0	0	0	1	0	0	0	1	0	0	0	0	0	0	0	0	0	0	0	0	0	0
22	0	1	0	0	1	Type 2 diabetes	2	1	Primary	0	0	0	0	0	0	0	0	0	1	0	0	0	1	0	0	0	0	0	0	0	0	0	0	0	0	0	0
61	0	1	0	0	1	Type 2 diabetes	2	1	Secondary	0	1	0	0	1	0	0	0	0	0	1	1	0	0	1	0	0	0	0	0	0	0	0	0	0	0	0	0
69	0	2	0	0	1	Type 1 diabetes	1	1	Primary	0	0	0	0	0	0	0	0	0	0	1	0	0	1	0	0	0	0	0	0	0	0	0	0	0	0	0	0
63	0	1	0	0	1	Type 2 diabetes	2	1	Secondary	0	0	0	0	0	0	0	0	0	0	1	0	0	0	0	0	0	0	0	0	0	0	0	0	0	0	0	0
66	0	1	0	0	1	Type 2 diabetes	2	1	Secondary	0	0	0	0	0	0	0	0	0	0	0	0	0	1	0	0	0	0	0	0	0	0	0	0	0	0	0	0
74	0	1	0	1	1	Type 2 diabetes	2	1	Primary	0	0	0	0	1	0	0	0	0	0	1	0	0	1	0	0	0	0	0	0	0	0	0	0	0	0	0	0
73	1	1	0	0	1	Other or unspecified diabetes	2	1	Secondary	0	0	0	0	1	0	0	0	0	0	0	0	1	0	0	0	0	0	0	0	0	0	0	0	0	0	0	0
62	0	1	0	0	1	Type 2 diabetes	2	1	Primary	0	1	0	0	1	0	0	0	1	0	0	1	0	0	1	0	0	0	0	0	0	0	0	0	0	0	0	0
76	0	1	0	1	0	Type 2 diabetes	2	1	Secondary	0	0	0	0	0	0	0	0	0	0	0	0	1	1	0	0	0	0	0	0	0	0	0	0	0	0	0	0
74	1	4	0	0	1	Type 2 diabetes	2	1	Secondary	0	0	0	0	1	0	0	0	0	0	0	1	0	0	0	0	0	0	0	0	0	0	0	0	0	0	0	0
47	1	1	1	1	1	Other or unspecified diabetes	2	1	Primary	0	0	0	0	1	0	0	0	1	1	1	0	0	1	0	1	1	0	1	0	0	0	1	0	1	0	1	0
46	1	1	1	1	1	Type 2 diabetes	2	1	Primary	0	0	0	0	1	0	0	0	1	1	1	0	0	1	0	1	1	0	1	0	0	0	1	0	1	0	1	0
54	0	1	1	1	0	Type 2 diabetes	2	1	Secondary	0	0	0	0	1	0	0	1	0	0	0	0	0	0	0	0	0	0	0	0	0	0	0	0	0	0	0	0
64	0	1	0	0	1	Type 2 diabetes	2	1	Primary	0	0	0	0	0	0	0	0	0	1	1	0	0	1	1	0	0	0	0	0	0	0	0	0	0	0	0	0
68	0	1	0	1	1	Type 2 diabetes	2	1	Primary	0	1	0	0	1	0	0	0	0	0	0	0	0	1	0	1	0	0	0	0	0	0	0	0	0	0	1	0
52	0	2	0	0	1	Type 2 diabetes	2	1	Primary	0	0	0	0	0	0	0	0	0	0	0	0	0	1	0	0	0	0	0	0	0	0	0	0	0	0	0	0
60	1	1	0	0	1	Type 2 diabetes	2	1	Primary	0	0	0	0	1	0	0	0	0	0	0	1	0	1	0	0	0	0	0	0	0	0	0	0	0	0	0	0
62	0	1	0	1	1	Type 2 diabetes	2	1	Secondary	0	1	0	0	1	0	0	0	0	0	0	1	0	0	0	0	0	0	0	0	0	0	0	0	0	0	0	0
58	1	1	0	0	1	Type 2 diabetes	2	1	Primary	0	0	0	0	0	0	0	0	0	0	1	0	0	0	0	0	0	0	0	0	0	0	0	0	0	0	0	0
57	0	2	0	0	1	Type 2 diabetes	2	1	Primary	0	0	0	0	0	0	0	0	0	0	0	0	0	1	0	0	0	0	0	0	0	0	0	0	0	0	0	0
86	0	1	0	0	1	Other or unspecified diabetes	2	1	Secondary	0	0	0	0	0	0	0	0	0	0	0	0	1	0	0	0	0	0	0	0	0	0	0	0	0	0	0	0
65	0	1	0	0	1	Type 2 diabetes	2	1	Secondary	0	0	0	0	0	0	0	0	0	0	0	0	1	0	0	0	0	0	0	0	0	0	0	0	0	0	0	0
19	1	1	0	0	1	Other or unspecified diabetes	2	1	Primary	0	0	0	0	0	0	0	0	0	1	0	0	0	0	0	0	0	0	0	0	0	0	0	0	0	0	0	0
20	1	1	0	0	1	Type 2 diabetes	2	1	Secondary	0	0	0	0	0	0	0	0	0	1	0	0	0	0	0	0	0	0	0	0	0	0	0	0	0	0	0	0
19	1	1	0	1	1	Type 1 diabetes	1	1	Primary	0	0	0	0	0	0	0	0	0	1	0	0	0	0	0	0	0	0	0	0	0	0	0	0	0	0	0	0
59	0	1	0	0	1	Type 2 diabetes	2	1	Primary	0	1	0	0	1	0	0	0	0	0	0	1	0	0	0	0	0	0	0	0	0	0	0	0	0	0	0	0
48	0	2	0	1	1	Type 1 diabetes	1	1	Primary	0	0	0	0	0	0	0	0	0	1	0	0	0	1	0	1	0	0	1	0	0	0	0	0	0	0	1	0
58	0	4	0	0	1	Type 2 diabetes	2	1	Secondary	0	0	0	0	1	0	0	0	0	0	0	0	0	0	0	0	0	0	0	0	0	0	0	0	0	0	0	0
36	0	1	0	0	1	Other or unspecified diabetes	2	1	Primary	0	1	0	0	1	0	0	0	0	0	0	0	0	0	0	0	0	0	0	0	0	0	0	0	0	0	0	0
35	0	1	0	0	1	Type 1 diabetes	1	1	Primary	0	1	0	0	1	0	0	0	0	0	0	0	0	0	0	0	0	0	0	0	0	0	0	0	0	0	0	0
36	0	1	0	0	1	Type 2 diabetes	2	1	Primary	0	1	0	0	1	0	0	0	0	0	0	0	0	0	0	0	0	0	0	0	0	0	0	0	0	0	0	0
56	1	1	0	0	1	Type 2 diabetes	2	1	Secondary	0	1	0	0	1	0	0	0	0	0	0	1	0	0	0	0	0	0	0	0	0	0	0	0	0	0	0	0
47	1	1	0	1	0	Type 2 diabetes	2	1	Secondary	0	0	0	0	1	0	0	0	0	0	0	0	0	0	0	0	0	0	0	0	0	0	0	0	0	0	0	0
65	0	1	0	0	1	Type 2 diabetes	2	1	Primary	0	0	0	0	1	0	0	0	0	0	0	0	0	0	0	0	0	0	0	0	0	0	0	0	0	0	0	0
19	1	3	0	0	1	Type 1 diabetes	1	1	Primary	0	0	0	0	0	0	0	0	0	0	0	0	0	1	0	0	0	0	0	0	0	0	0	0	0	0	0	0
72	1	1	0	0	1	Type 2 diabetes	2	1	Primary	0	0	0	0	0	0	0	0	0	1	0	0	0	0	0	0	0	0	0	0	0	0	0	0	0	0	0	0
67	0	1	0	0	1	Other or unspecified diabetes	2	1	Secondary	0	1	0	0	1	0	0	0	0	0	0	0	0	0	0	0	0	0	0	0	0	0	0	0	0	0	0	0
64	0	1	0	1	1	Type 2 diabetes	2	1	Secondary	0	1	0	0	1	0	0	0	0	0	0	0	0	0	0	0	0	0	0	0	0	0	0	0	0	0	0	0
69	1	2	0	0	1	Other or unspecified diabetes	2	1	Secondary	0	0	0	0	1	0	0	0	0	1	0	1	0	0	0	0	0	0	0	0	0	0	0	0	0	0	0	0
72	1	2	0	0	1	Type 2 diabetes	2	1	Primary	0	0	0	0	1	0	0	0	0	1	0	1	0	0	0	0	0	0	0	0	0	0	0	0	0	0	0	0
60	0	1	0	0	1	Other or unspecified diabetes	2	1	Secondary	0	0	0	0	0	0	0	0	1	0	0	0	0	0	1	0	0	0	0	0	0	0	0	0	0	0	0	0
46	0	1	0	0	1	Type 1 diabetes	1	1	Primary	0	0	0	0	1	0	0	0	0	1	0	0	1	1	0	0	0	0	0	0	0	0	0	0	0	0	0	0
45	0	1	0	0	1	Type 2 diabetes	2	1	Primary	0	0	0	0	1	0	0	0	0	1	0	0	1	1	0	0	0	0	0	0	0	0	0	0	0	0	0	0
55	0	2	0	1	1	Type 2 diabetes	2	1	Primary	0	0	1	0	0	0	0	0	0	1	0	0	0	0	0	1	1	0	0	0	0	0	0	0	0	0	0	0
38	1	1	0	1	0	Other or unspecified diabetes	2	1	Secondary	0	1	0	0	1	0	0	0	0	0	0	1	0	0	0	0	0	0	0	0	0	0	0	0	0	0	0	0
59	0	2	0	0	1	Type 2 diabetes	2	1	Primary	0	0	0	0	0	0	0	0	0	1	0	0	0	0	0	0	0	0	0	0	0	0	0	0	0	0	0	0
52	1	1	0	0	1	Type 2 diabetes	2	1	Secondary	0	1	0	0	1	0	0	0	0	0	0	0	0	0	0	0	0	0	0	0	0	0	0	0	0	0	0	0
45	1	1	0	0	1	Type 2 diabetes	2	1	Secondary	0	0	0	0	0	0	0	0	0	0	1	0	0	0	0	0	0	0	0	0	0	0	0	0	0	0	0	0
47	1	1	0	1	1	Other or unspecified diabetes	2	1	Secondary	0	0	0	0	0	0	0	0	0	0	1	0	0	0	0	0	0	0	0	0	0	0	0	0	0	0	0	0
59	1	1	0	0	1	Type 1 diabetes	1	1	Secondary	0	0	0	0	0	0	0	0	1	1	0	0	0	0	0	0	0	0	0	0	0	0	0	0	0	0	0	0
57	1	1	0	0	1	Type 2 diabetes	2	1	Secondary	0	0	0	0	0	0	0	0	1	1	0	0	0	0	0	0	0	0	0	0	0	0	0	0	0	0	0	0
74	0	1	0	1	1	Other or unspecified diabetes	2	1	Primary	0	0	0	0	0	0	0	0	0	0	1	0	0	0	0	0	0	0	0	0	0	0	0	0	0	0	0	0
73	0	1	0	1	1	Type 2 diabetes	2	1	Primary	0	0	0	0	0	0	0	0	0	0	1	0	0	0	0	0	0	0	0	0	0	0	0	0	0	0	0	0
68	0	1	0	0	1	Type 2 diabetes	2	1	Secondary	0	1	0	0	1	0	0	0	0	0	0	1	0	0	0	0	0	0	0	0	0	0	0	0	0	0	0	0
52	0	1	0	0	1	Type 2 diabetes	2	1	Primary	0	0	0	0	1	0	0	0	1	0	0	0	0	0	0	0	0	0	0	0	0	0	0	0	0	0	0	0
64	1	1	0	0	1	Type 2 diabetes	2	1	Primary	0	0	0	0	0	0	0	0	0	1	1	0	0	1	0	0	0	0	0	0	0	0	0	0	0	0	0	0
59	0	1	0	0	1	Type 2 diabetes	2	1	Primary	0	1	0	0	1	0	0	0	0	0	1	1	1	0	0	0	0	0	0	0	0	0	0	0	0	0	0	0
55	0	1	0	1	1	Type 2 diabetes	2	1	Secondary	0	1	0	0	1	0	0	0	0	0	0	1	0	0	1	0	0	0	0	0	0	0	0	0	0	0	0	0
42	1	1	0	0	1	Type 2 diabetes	2	1	Primary	0	1	0	0	0	0	0	0	0	0	0	0	0	0	0	0	0	0	0	0	0	0	0	0	0	0	0	0
57	0	3	0	0	1	Type 2 diabetes	2	1	Primary	0	1	0	0	0	0	0	0	0	0	0	0	0	0	0	0	0	0	0	0	0	0	0	0	0	0	0	0
63	0	2	0	0	1	Type 2 diabetes	2	1	Secondary	0	0	0	0	0	0	0	0	1	0	0	0	0	0	0	0	0	0	0	0	0	0	0	0	0	0	0	0
62	0	1	0	1	1	Type 2 diabetes	2	1	Secondary	0	1	0	0	1	0	0	0	0	0	0	0	0	0	0	0	0	0	0	0	0	0	0	0	0	0	0	0
68	0	1	0	0	1	Type 2 diabetes	2	1	Secondary	0	1	0	0	1	0	0	0	0	0	0	0	0	0	0	0	0	0	0	0	0	0	0	0	0	0	0	0
63	0	1	0	0	1	Other or unspecified diabetes	2	1	Secondary	0	0	0	0	1	0	0	0	0	0	0	1	0	0	0	0	0	0	0	0	0	0	0	0	0	0	0	0
63	0	1	0	0	1	Type 2 diabetes	2	1	Secondary	0	0	0	0	1	0	0	0	0	0	0	1	0	0	0	0	0	0	0	0	0	0	0	0	0	0	0	0
45	0	1	0	0	1	Other or unspecified diabetes	2	1	Secondary	0	1	0	0	1	0	0	0	0	0	0	0	0	0	0	0	0	0	0	0	0	0	0	0	0	0	0	0
46	0	1	0	0	1	Type 2 diabetes	2	1	Secondary	0	1	0	0	1	0	0	0	0	0	0	0	0	0	0	0	0	0	0	0	0	0	0	0	0	0	0	0
69	0	1	0	1	1	Type 2 diabetes	2	1	Secondary	0	0	0	0	0	0	0	0	0	0	1	0	0	1	0	0	0	0	0	0	0	0	0	0	0	0	0	0
7	0	1	0	0	1	Type 1 diabetes	1	1	Secondary	0	0	0	0	0	0	0	0	0	0	0	0	1	0	0	1	0	1	0	0	0	0	0	0	0	0	0	0
7	0	1	0	1	1	Type 2 diabetes	2	1	Secondary	0	0	0	0	0	0	0	0	0	0	0	0	1	0	0	1	0	1	0	0	0	0	0	0	0	0	0	0
55	0	1	0	0	1	Type 2 diabetes	2	1	Secondary	0	0	0	0	0	0	0	0	1	0	0	0	0	0	0	0	0	0	0	0	0	0	0	0	0	0	0	0
68	0	1	0	1	1	Type 2 diabetes	2	1	Secondary	0	0	0	0	1	0	0	0	0	0	0	0	0	0	0	0	0	0	0	0	0	0	0	0	0	0	0	0
46	0	1	0	1	1	Type 2 diabetes	2	1	Secondary	0	1	0	0	1	0	0	1	0	0	0	0	0	0	0	0	0	0	0	0	0	0	0	0	0	0	0	0
60	1	1	0	0	1	Other or unspecified diabetes	2	1	Secondary	0	0	0	0	1	0	0	0	0	0	0	0	0	0	0	0	0	0	0	0	0	0	0	0	0	0	0	0
57	1	1	0	0	1	Type 2 diabetes	2	1	Secondary	0	0	0	0	1	0	0	0	0	0	0	0	0	0	0	0	0	0	0	0	0	0	0	0	0	0	0	0
59	0	1	0	1	1	Type 2 diabetes	2	1	Primary	0	1	0	0	1	0	0	0	0	0	0	1	1	0	0	0	0	0	0	0	0	0	0	0	0	0	0	0
18	0	2	0	1	1	Type 1 diabetes	1	1	Primary	0	0	0	0	0	0	0	0	0	1	1	0	0	1	0	0	0	0	0	0	0	0	0	0	0	0	0	0
62	0	1	0	0	1	Type 2 diabetes	2	1	Secondary	0	0	0	0	0	0	0	0	0	0	0	0	0	1	0	0	0	0	0	0	0	0	0	0	0	0	0	0
64	0	1	0	0	1	Other or unspecified diabetes	2	1	Secondary	0	0	0	0	1	0	0	0	0	0	0	0	0	0	0	0	0	0	0	0	0	0	0	0	0	0	0	0
69	1	1	0	0	1	Type 2 diabetes	2	1	Secondary	0	0	0	0	1	0	0	0	0	0	0	1	0	0	0	0	0	0	0	0	0	0	0	0	0	0	0	0
72	0	1	0	0	1	Type 2 diabetes	2	1	Secondary	0	0	0	0	1	0	0	0	0	0	0	1	0	0	0	0	0	0	0	0	0	0	0	0	0	0	0	0
65	0	1	0	0	1	Type 2 diabetes	2	1	Secondary	0	1	0	0	0	0	0	0	0	0	0	0	0	0	0	0	0	0	0	0	0	0	0	0	0	0	0	0
63	0	1	0	0	1	Type 2 diabetes	2	1	Secondary	0	1	0	0	1	0	0	0	0	0	0	1	0	0	0	0	0	0	0	0	0	0	0	0	0	0	0	0
57	0	1	1	1	1	Other or unspecified diabetes	2	1	Secondary	0	0	0	0	1	0	0	0	0	0	0	0	0	0	0	0	0	0	0	0	0	0	0	0	0	0	0	0
57	0	1	1	1	1	Type 2 diabetes	2	1	Primary	0	0	0	0	1	0	0	0	0	0	0	0	0	0	0	0	0	0	0	0	0	0	0	0	0	0	0	0
72	0	1	0	0	1	Type 1 diabetes	1	1	Primary	0	0	0	0	0	0	0	0	0	1	1	0	0	1	0	0	0	0	0	0	0	0	0	0	0	0	0	0
71	0	1	0	0	1	Type 2 diabetes	2	1	Primary	0	0	0	0	0	0	0	0	0	1	1	0	0	1	0	0	0	0	0	0	0	0	0	0	0	0	0	0
67	0	1	0	1	1	Type 2 diabetes	2	1	Secondary	0	1	0	0	1	0	0	1	0	0	0	0	0	0	0	0	0	0	0	0	0	0	0	0	0	0	0	0
69	0	1	0	0	1	Type 2 diabetes	2	1	Secondary	0	0	0	0	1	0	0	0	0	1	0	1	0	0	0	0	0	0	0	0	0	0	0	0	0	0	0	0
65	0	1	0	0	1	Type 2 diabetes	2	1	Secondary	0	1	0	0	1	0	0	0	1	0	0	0	0	0	0	0	0	0	0	0	0	0	0	0	0	0	0	0
73	0	1	0	0	1	Other or unspecified diabetes	2	1	Secondary	0	0	0	0	1	0	0	0	0	0	0	0	0	0	0	0	0	0	0	0	0	0	0	0	0	0	0	0
73	0	1	0	0	1	Type 2 diabetes	2	1	Secondary	0	0	0	0	1	0	0	0	0	0	0	0	0	0	0	0	0	0	0	0	0	0	0	0	0	0	0	0
69	1	1	0	0	1	Type 2 diabetes	2	1	Secondary	0	0	0	0	1	0	0	0	0	0	0	0	0	0	0	0	0	0	0	0	0	0	0	0	0	0	0	0
40	0	1	0	0	1	Other or unspecified diabetes	2	1	Secondary	0	0	0	0	0	0	0	0	1	0	0	0	0	0	0	0	0	0	0	0	0	0	0	0	0	0	0	0
61	1	1	0	1	1	Other or unspecified diabetes	2	1	Secondary	0	1	0	0	1	0	0	0	0	0	0	1	0	0	0	0	0	0	0	0	0	0	0	0	0	0	0	0
66	1	2	0	0	1	Other or unspecified diabetes	2	1	Secondary	0	1	0	0	1	0	0	1	0	1	0	1	0	0	0	0	0	0	0	0	0	0	0	0	0	0	0	0
65	1	2	0	1	1	Type 2 diabetes	2	1	Primary	0	1	0	0	1	0	0	1	0	1	0	1	0	0	0	0	0	0	0	0	0	0	0	0	0	0	0	0
62	0	1	0	0	1	Type 2 diabetes	2	1	Secondary	0	1	0	0	1	0	0	0	0	0	0	0	0	0	0	0	0	0	0	0	0	0	0	0	0	0	0	0
68	1	1	0	0	1	Type 2 diabetes	2	1	Secondary	0	1	0	0	1	0	0	0	0	0	0	1	0	0	0	0	0	0	0	0	0	0	0	0	0	0	0	0
70	1	1	0	1	0	Other or unspecified diabetes	2	1	Secondary	0	1	0	0	1	0	0	1	0	0	0	0	0	0	0	0	0	0	0	0	0	0	0	0	0	0	0	0
44	1	2	0	0	1	Type 2 diabetes	2	1	Primary	0	0	0	0	0	0	0	0	0	0	1	0	0	0	0	0	0	0	0	0	0	0	0	0	0	0	0	0
50	1	1	0	0	1	Type 2 diabetes	2	1	Secondary	0	0	0	0	1	0	0	1	0	0	0	0	0	0	0	0	0	0	0	0	0	0	0	0	0	0	0	0
51	0	2	0	1	1	Type 2 diabetes	2	1	Primary	0	0	0	0	1	0	0	0	0	0	0	0	0	1	0	0	0	0	0	0	0	0	0	0	0	0	0	0
43	0	2	0	0	1	Type 2 diabetes	2	1	Primary	0	0	0	0	0	0	0	0	0	1	1	0	0	1	0	0	0	0	0	0	0	0	0	0	0	0	0	0
71	1	1	0	0	1	Other or unspecified diabetes	2	1	Primary	0	0	0	0	0	0	0	0	0	0	0	0	0	1	0	0	0	0	0	0	0	0	0	0	0	0	0	0
69	1	4	0	1	1	Type 2 diabetes	2	1	Secondary	0	1	0	0	1	0	0	0	1	0	0	1	0	0	0	0	0	0	0	0	0	0	0	0	0	0	0	0
61	1	1	0	0	1	Type 2 diabetes	2	1	Secondary	0	0	0	0	1	0	0	0	0	0	0	0	0	0	0	0	0	0	0	0	0	0	0	0	0	0	0	0
84	0	1	0	1	1	Other or unspecified diabetes	2	1	Secondary	0	0	0	0	0	0	0	0	0	0	0	0	1	0	0	0	0	0	0	0	0	0	0	0	0	0	0	0
21	0	2	0	0	1	Type 2 diabetes	2	1	Secondary	0	0	0	0	0	0	0	0	0	0	0	0	1	0	0	0	0	0	0	0	0	0	0	0	0	0	0	0
26	0	2	0	0	1	Type 1 diabetes	1	1	Primary	0	0	0	0	0	0	0	0	0	1	0	0	0	0	0	0	0	0	0	0	0	0	0	0	0	0	0	0
27	0	2	0	0	1	Type 2 diabetes	2	1	Primary	0	0	0	0	0	0	0	0	0	1	0	0	0	0	0	0	0	0	0	0	0	0	0	0	0	0	0	0
65	0	1	0	1	1	Type 2 diabetes	2	1	Secondary	0	1	0	0	1	0	0	0	0	0	0	1	0	0	0	0	0	0	0	0	0	0	0	0	0	0	0	0
82	1	1	0	1	1	Type 2 diabetes	2	1	Secondary	0	0	0	0	1	0	0	0	0	0	0	0	0	0	0	0	0	0	0	0	0	0	0	0	0	0	0	0
61	1	1	0	0	1	Type 2 diabetes	2	1	Secondary	0	0	0	0	1	0	0	0	0	0	0	1	0	0	0	0	0	0	0	0	0	0	0	0	0	0	0	0
64	1	1	0	0	1	Type 2 diabetes	2	1	Secondary	0	1	0	0	1	0	0	0	0	0	0	1	0	0	0	0	0	0	0	0	0	0	0	0	0	0	0	0
58	0	1	0	1	1	Type 2 diabetes	2	1	Primary	0	1	0	0	1	0	0	0	0	1	1	0	1	1	1	0	0	0	0	0	0	0	0	0	0	0	0	0
59	0	1	0	0	1	Type 2 diabetes	2	1	Secondary	0	0	0	0	1	0	0	0	0	0	0	0	1	0	0	0	0	0	0	0	0	0	0	0	0	0	0	0
87	1	1	0	1	0	Type 2 diabetes	2	1	Secondary	0	0	0	0	0	0	0	0	0	0	0	0	0	0	1	0	0	0	0	0	0	0	0	0	0	0	0	0
47	1	1	0	0	1	Other or unspecified diabetes	2	1	Secondary	0	0	0	0	1	0	0	0	0	0	0	1	0	0	0	0	0	0	0	0	0	0	0	0	0	0	0	0
7	1	1	0	0	1	Type 2 diabetes	2	1	Secondary	0	0	0	0	1	0	0	0	0	0	0	0	1	0	0	1	0	1	0	0	0	0	0	0	0	0	0	0
46	1	1	0	0	1	Other or unspecified diabetes	2	1	Secondary	0	0	0	0	0	0	0	0	1	0	0	0	0	0	0	0	0	0	0	0	0	0	0	0	0	0	0	0
59	0	2	0	1	1	Type 2 diabetes	2	1	Secondary	0	0	0	0	1	0	0	0	0	0	0	0	0	0	0	0	0	0	0	0	0	0	0	0	0	0	0	0
61	1	1	0	1	1	Type 2 diabetes	2	1	Secondary	0	0	0	0	1	0	0	0	0	1	1	0	0	0	0	0	0	0	0	0	0	0	0	0	0	0	0	0
59	1	1	0	0	1	Other or unspecified diabetes	2	1	Secondary	0	0	0	0	1	0	0	0	0	0	0	1	1	0	1	0	0	0	0	0	0	0	0	0	0	0	0	0
59	1	1	0	0	1	Type 2 diabetes	2	1	Secondary	0	0	0	0	1	0	0	0	0	0	0	1	1	0	1	0	0	0	0	0	0	0	0	0	0	0	0	0
57	0	1	0	0	1	Type 2 diabetes	2	1	Secondary	0	0	0	0	0	0	0	0	0	0	0	0	1	0	0	0	0	0	0	0	0	0	0	0	0	0	0	0
67	0	1	0	0	1	Type 2 diabetes	2	1	Primary	0	1	0	0	1	0	0	0	1	0	0	0	0	0	1	0	0	0	0	0	0	0	0	0	0	0	0	0
69	1	1	0	1	1	Other or unspecified diabetes	2	1	Primary	0	0	0	0	0	0	0	0	0	0	0	1	0	0	0	0	0	0	0	0	0	0	0	0	0	0	0	0
63	1	1	0	1	0	Type 2 diabetes	2	1	Secondary	0	1	0	0	1	0	0	0	0	0	0	0	1	1	0	0	0	0	0	0	0	0	0	0	0	0	0	0
63	1	1	0	0	1	Type 2 diabetes	2	1	Secondary	0	0	0	0	0	0	0	0	0	0	0	1	1	0	0	0	0	0	0	0	0	0	0	0	0	0	0	0
33	1	1	0	0	1	Type 2 diabetes	2	1	Primary	0	0	0	0	1	0	0	0	0	0	0	0	0	0	0	0	0	0	0	0	0	0	0	0	0	0	0	0
55	1	1	0	0	1	Other or unspecified diabetes	2	1	Secondary	0	0	0	0	1	0	0	1	0	0	0	1	0	0	1	0	0	0	0	0	0	0	0	0	0	0	0	0
54	1	1	0	1	1	Type 2 diabetes	2	1	Secondary	0	0	0	0	1	0	0	1	0	0	0	1	0	0	1	0	0	0	0	0	0	0	0	0	0	0	0	0
60	0	1	0	0	1	Type 2 diabetes	2	1	Secondary	0	1	0	0	0	0	0	0	0	0	0	0	0	0	0	0	0	0	0	0	0	0	0	0	0	0	0	0
78	0	1	0	1	0	Type 2 diabetes	2	1	Secondary	0	0	0	0	1	0	0	0	0	0	0	0	1	0	0	0	0	0	0	0	0	0	0	0	0	0	0	0
63	1	1	0	0	1	Type 2 diabetes	2	1	Secondary	0	1	0	0	1	0	0	0	0	0	0	1	0	0	0	0	0	0	0	0	0	0	0	0	0	0	0	0
53	0	1	0	0	1	Type 2 diabetes	2	1	Secondary	0	1	0	0	0	0	0	0	0	0	0	0	0	0	0	0	0	0	0	0	0	0	0	0	0	0	0	0
62	1	1	0	0	1	Type 2 diabetes	2	1	Secondary	0	0	0	0	1	0	0	0	0	0	0	1	0	0	0	0	0	0	0	0	0	0	0	0	0	0	0	0
74	1	1	0	0	1	Type 1 diabetes	1	1	Secondary	0	0	0	0	1	0	0	0	0	0	0	0	1	0	0	1	0	0	0	0	0	0	0	0	0	0	1	0
74	1	1	0	0	1	Type 2 diabetes	2	1	Secondary	0	0	0	0	1	0	0	0	0	0	0	0	1	0	0	1	0	0	0	0	0	0	0	0	0	0	1	0
62	1	1	0	1	1	Type 2 diabetes	2	1	Secondary	0	1	0	0	1	0	0	0	0	0	0	1	0	0	0	0	0	0	0	0	0	0	0	0	0	0	0	0
65	0	1	1	1	0	Type 1 diabetes	1	1	Secondary	0	1	0	0	0	0	0	0	0	0	0	0	0	0	0	0	0	0	0	0	0	0	0	0	0	0	0	0
69	0	1	0	0	1	Type 2 diabetes	2	1	Secondary	0	0	0	0	1	0	0	0	0	0	0	0	0	0	0	0	0	0	0	0	0	0	0	0	0	0	0	0
61	1	1	0	1	1	Other or unspecified diabetes	2	1	Secondary	0	0	0	0	0	0	0	0	0	0	0	0	1	0	1	0	0	0	0	0	0	0	0	0	0	0	0	0
59	0	2	0	0	1	Other or unspecified diabetes	2	1	Secondary	0	1	0	0	1	0	0	0	0	0	0	1	1	0	1	0	0	0	0	0	0	0	0	0	0	0	0	0
58	0	2	0	1	1	Type 1 diabetes	1	1	Secondary	0	1	0	0	1	0	0	0	0	0	0	1	1	0	1	0	0	0	0	0	0	0	0	0	0	0	0	0
69	0	1	0	0	1	Other or unspecified diabetes	2	1	Secondary	0	0	0	0	0	0	0	0	0	0	0	0	0	0	1	0	0	0	0	0	0	0	0	0	0	0	0	0
66	0	1	0	0	1	Other or unspecified diabetes	2	1	Primary	0	0	0	0	1	0	0	0	0	1	1	0	1	0	0	0	0	0	0	0	0	0	0	0	0	0	0	0
64	0	1	0	0	1	Type 2 diabetes	2	1	Primary	0	0	0	0	1	0	0	0	0	1	1	0	1	0	0	0	0	0	0	0	0	0	0	0	0	0	0	0
46	0	1	0	0	1	Type 2 diabetes	2	1	Secondary	0	0	0	0	0	0	0	0	0	0	0	0	0	1	0	0	0	0	0	0	0	0	0	0	0	0	0	0
59	1	1	0	1	1	Type 2 diabetes	2	1	Secondary	0	1	0	0	1	0	0	0	0	0	0	1	0	0	0	0	0	0	0	0	0	0	0	0	0	0	0	0
59	1	1	0	1	1	Type 2 diabetes	2	1	Secondary	0	0	0	0	1	0	0	0	0	0	0	1	1	0	0	0	0	0	0	0	0	0	0	0	0	0	0	0
68	1	1	0	1	0	Type 2 diabetes	2	1	Secondary	0	1	0	0	1	0	0	0	0	0	0	1	1	0	0	0	0	0	0	0	0	0	0	0	0	0	0	0
71	1	4	0	0	1	Type 2 diabetes	2	1	Primary	0	0	0	0	0	0	0	0	0	1	1	0	0	1	0	0	0	0	0	0	0	0	0	0	0	0	0	0
75	0	4	0	0	1	Type 2 diabetes	2	1	Primary	0	0	0	0	0	0	0	0	0	0	0	0	1	0	0	0	0	0	0	0	0	0	0	0	0	0	0	0
77	0	1	0	0	1	Type 2 diabetes	2	1	Secondary	0	0	0	0	0	0	0	0	1	0	0	0	0	0	0	0	0	0	0	0	0	0	0	0	0	0	0	0
51	0	1	0	1	1	Other or unspecified diabetes	2	1	Secondary	0	0	0	0	1	0	0	0	0	0	0	0	0	0	0	0	0	0	0	0	0	0	0	0	0	0	0	0
54	0	1	0	1	1	Type 2 diabetes	2	1	Secondary	0	1	0	0	1	0	0	0	0	0	0	0	0	0	0	0	0	0	0	0	0	0	0	0	0	0	0	0
63	0	1	0	0	1	Type 1 diabetes	1	1	Secondary	0	1	0	0	1	0	0	0	0	0	0	0	0	0	0	0	0	0	0	0	0	0	0	0	0	0	0	0
65	0	1	0	1	1	Type 2 diabetes	2	1	Secondary	0	1	0	0	1	0	0	0	0	0	0	0	0	0	0	0	0	0	0	0	0	0	0	0	0	0	0	0
62	0	3	0	0	1	Other or unspecified diabetes	2	1	Secondary	0	1	0	0	0	0	0	0	0	0	0	0	1	0	0	0	0	0	0	0	0	0	0	0	0	0	0	0
64	0	3	0	0	1	Type 1 diabetes	1	1	Secondary	0	1	0	0	0	0	0	0	0	0	0	0	1	0	0	0	0	0	0	0	0	0	0	0	0	0	0	0
59	0	1	0	0	1	Other or unspecified diabetes	2	1	Secondary	0	1	0	0	1	0	0	0	0	0	0	0	0	0	0	0	0	0	0	0	0	0	0	0	0	0	0	0
57	0	1	0	1	1	Type 2 diabetes	2	1	Secondary	0	1	0	0	1	0	0	0	0	0	0	0	0	0	0	0	0	0	0	0	0	0	0	0	0	0	0	0
68	1	1	0	0	1	Other or unspecified diabetes	2	1	Secondary	0	0	0	0	1	0	0	0	0	1	0	1	0	1	0	0	0	0	0	0	0	0	0	0	0	0	0	0
66	1	1	0	0	1	Type 2 diabetes	2	1	Primary	0	0	0	0	1	0	0	0	0	1	0	1	0	1	0	0	0	0	0	0	0	0	0	0	0	0	0	0
62	1	4	0	0	1	Other or unspecified diabetes	2	1	Primary	0	0	0	0	1	0	0	0	0	0	0	0	0	0	1	0	0	0	0	0	0	0	0	0	0	0	0	0
24	0	1	0	0	1	Type 1 diabetes	1	1	Primary	0	0	0	0	0	0	0	0	0	1	0	0	1	0	0	0	0	0	0	0	0	0	0	0	0	0	0	0
6	1	1	1	1	0	Type 2 diabetes	2	1	Secondary	0	0	0	0	0	0	0	0	0	0	0	1	1	0	0	1	0	1	0	0	0	0	0	0	0	0	0	0
82	1	3	0	1	1	Type 2 diabetes	2	1	Secondary	0	0	0	0	1	0	0	0	0	0	0	0	0	0	0	0	0	0	0	0	0	0	0	0	0	0	0	0
7	0	1	0	1	1	Type 2 diabetes	2	1	Secondary	0	0	0	0	0	0	0	0	0	0	0	0	1	0	1	1	0	1	0	1	0	0	0	0	0	0	0	0
66	1	1	0	1	0	Type 2 diabetes	2	1	Secondary	0	1	0	0	1	0	0	0	0	0	0	1	0	0	0	0	0	0	0	0	0	0	0	0	0	0	0	0
77	1	1	0	1	1	Other or unspecified diabetes	2	1	Secondary	0	0	0	0	1	0	0	0	0	0	0	0	0	0	0	1	0	0	1	0	0	0	0	0	0	0	0	0
72	0	1	0	0	1	Type 2 diabetes	2	1	Secondary	0	1	0	0	0	0	0	0	0	0	0	1	0	0	0	0	0	0	0	0	0	0	0	0	0	0	0	0
64	0	2	0	1	1	Type 2 diabetes	2	1	Secondary	0	1	0	0	0	0	0	0	0	0	0	0	0	0	0	0	0	0	0	0	0	0	0	0	0	0	0	0
72	0	1	0	1	0	Other or unspecified diabetes	2	1	Secondary	0	1	0	0	1	0	0	0	0	0	0	0	0	0	0	0	0	0	0	0	0	0	0	0	0	0	0	0
50	1	1	0	0	1	Other or unspecified diabetes	2	1	Secondary	0	0	0	0	1	0	0	0	0	0	0	0	0	0	0	0	0	0	0	0	0	0	0	0	0	0	0	0
23	0	2	0	1	1	Type 1 diabetes	1	1	Primary	0	0	0	0	0	0	0	0	0	1	0	0	0	0	0	0	0	0	0	0	0	0	0	0	0	0	0	0
23	0	2	0	1	1	Type 2 diabetes	2	1	Primary	0	0	0	0	0	0	0	0	0	1	0	0	0	0	0	0	0	0	0	0	0	0	0	0	0	0	0	0
50	1	1	0	1	1	Type 2 diabetes	2	1	Secondary	0	0	0	0	1	0	0	0	0	0	0	1	0	0	0	0	0	0	0	0	0	0	0	0	0	0	0	0
68	1	1	0	1	0	Type 2 diabetes	2	1	Secondary	0	1	0	0	1	0	0	0	0	0	0	1	0	0	0	0	0	0	0	0	0	0	0	0	0	0	0	0
48	0	2	0	0	1	Type 2 diabetes	2	1	Secondary	0	1	0	0	0	0	0	0	0	0	0	0	0	0	0	0	0	0	0	0	0	0	0	0	0	0	0	0
51	0	1	0	0	1	Type 2 diabetes	2	1	Secondary	0	1	0	0	1	0	0	0	0	0	0	1	0	0	0	0	0	0	0	0	0	0	0	0	0	0	0	0
69	0	1	0	0	1	Type 2 diabetes	2	1	Secondary	0	0	0	0	1	0	0	0	0	0	0	1	0	0	0	0	0	0	0	0	0	0	0	0	0	0	0	0
50	0	1	0	0	1	Other or unspecified diabetes	2	1	Secondary	0	1	0	0	1	0	0	0	0	0	0	0	1	0	0	0	0	0	0	0	0	0	0	0	0	0	0	0
46	1	1	0	0	1	Type 2 diabetes	2	1	Secondary	0	1	0	0	0	0	0	0	0	0	0	0	0	0	0	0	0	0	0	0	0	0	0	0	0	0	0	0
76	0	1	0	1	1	Type 2 diabetes	2	1	Secondary	0	1	0	0	0	0	0	0	0	0	0	0	0	0	0	0	0	0	0	0	0	0	0	0	0	0	0	0
55	0	2	0	0	1	Type 1 diabetes	1	1	Secondary	0	0	0	0	0	0	0	0	0	0	0	1	0	0	0	0	0	0	0	0	0	0	0	0	0	0	0	0
56	0	2	0	0	1	Type 2 diabetes	2	1	Secondary	0	0	0	0	0	0	0	0	0	0	0	1	0	0	0	0	0	0	0	0	0	0	0	0	0	0	0	0
61	1	1	0	0	1	Type 2 diabetes	2	1	Secondary	0	1	0	0	1	0	0	0	0	0	0	0	0	0	0	0	0	0	0	0	0	0	0	0	0	0	0	0
69	0	1	0	0	1	Type 2 diabetes	2	1	Secondary	0	1	0	0	1	0	0	0	0	0	0	1	0	0	0	0	0	0	0	0	0	0	0	0	0	0	0	0
60	0	1	0	0	1	Type 2 diabetes	2	1	Secondary	0	1	0	0	0	0	0	0	0	0	0	1	0	0	0	0	0	0	0	0	0	0	0	0	0	0	0	0
72	0	1	0	0	1	Type 1 diabetes	1	1	Secondary	0	0	0	0	1	0	0	0	0	0	0	0	1	0	1	0	0	0	0	0	0	0	0	0	0	0	0	0
73	0	1	0	0	1	Type 2 diabetes	2	1	Primary	0	0	0	0	1	0	0	0	0	0	0	0	1	0	1	0	0	0	0	0	0	0	0	0	0	0	0	0
59	1	1	0	1	1	Type 2 diabetes	2	1	Secondary	0	1	0	0	1	0	0	0	0	0	0	0	0	0	0	0	0	0	0	0	0	0	0	0	0	0	0	0
19	1	1	0	0	1	Type 1 diabetes	1	1	Primary	0	0	0	0	0	0	0	0	0	1	0	0	0	1	0	0	0	0	0	0	0	0	0	0	0	0	0	0
22	1	1	0	0	1	Type 2 diabetes	2	1	Primary	0	0	0	0	0	0	0	0	0	1	0	0	0	1	0	0	0	0	0	0	0	0	0	0	0	0	0	0
70	0	1	0	0	1	Type 2 diabetes	2	1	Secondary	0	0	0	0	1	0	0	0	0	0	0	0	0	0	0	0	0	0	0	0	0	0	0	0	0	0	0	0
46	1	1	1	1	0	Other or unspecified diabetes	2	1	Secondary	0	1	0	0	1	0	0	0	0	0	0	1	1	0	0	0	0	0	0	0	0	0	0	0	0	0	0	0
45	1	1	1	1	1	Type 2 diabetes	2	1	Secondary	0	1	0	0	1	0	0	0	0	0	0	1	1	0	0	0	0	0	0	0	0	0	0	0	0	0	0	0
85	1	1	0	1	1	Type 2 diabetes	2	1	Secondary	0	0	0	0	0	0	0	0	0	0	0	0	1	0	0	0	0	0	0	0	0	0	0	0	0	0	0	0
52	0	1	0	0	1	Other or unspecified diabetes	2	1	Secondary	0	0	1	0	1	0	0	1	0	0	0	0	1	1	0	0	0	0	0	0	0	0	0	0	0	0	0	0
52	0	1	0	1	1	Type 1 diabetes	1	1	Secondary	0	0	1	0	1	0	0	1	0	0	0	0	1	1	0	0	0	0	0	0	0	0	0	0	0	0	0	0
56	0	1	0	1	1	Type 2 diabetes	2	1	Secondary	0	1	0	0	1	0	0	0	0	0	0	0	0	0	0	0	0	0	0	0	0	0	0	0	0	0	0	0
45	1	1	0	0	1	Type 2 diabetes	2	1	Secondary	0	0	0	0	1	0	0	0	0	0	0	0	0	0	0	0	0	0	0	0	0	0	0	0	0	0	0	0
54	0	1	0	0	1	Type 2 diabetes	2	1	Secondary	0	0	0	0	1	0	0	0	0	0	0	1	0	0	0	0	0	0	0	0	0	0	0	0	0	0	0	0
55	1	1	0	0	1	Type 2 diabetes	2	1	Primary	0	0	0	0	1	0	0	0	0	1	1	1	0	0	0	0	0	0	0	0	0	0	0	0	0	0	0	0
70	1	1	0	1	1	Type 2 diabetes	2	1	Secondary	0	0	0	0	1	0	0	0	1	0	0	1	0	0	1	0	0	0	0	0	0	0	0	0	0	0	0	0
68	1	1	0	0	1	Type 1 diabetes	1	1	Primary	0	0	0	0	0	0	0	0	0	0	0	0	1	0	0	0	0	0	0	0	0	0	0	0	0	0	0	0
68	1	1	0	0	1	Type 2 diabetes	2	1	Secondary	0	0	0	0	0	0	0	0	0	0	0	0	1	0	0	0	0	0	0	0	0	0	0	0	0	0	0	0
40	0	3	0	0	1	Type 2 diabetes	2	1	Secondary	0	1	0	0	0	0	0	0	0	0	0	0	0	0	0	0	0	0	0	0	0	0	0	0	0	0	0	0
7	0	1	0	0	1	Type 2 diabetes	2	1	Primary	0	0	0	0	0	0	0	0	0	0	0	0	1	0	0	1	0	1	0	0	0	0	0	0	0	0	0	0
6	0	2	0	1	1	Other or unspecified diabetes	2	1	Secondary	0	0	0	0	0	0	0	0	0	0	0	0	1	1	0	1	0	1	0	0	0	0	0	0	0	0	0	0
36	0	1	0	1	1	Diabetes in pregnancy	2	1	Primary	0	0	0	0	1	0	0	0	0	1	1	0	0	0	0	1	0	0	0	0	0	0	1	0	0	0	0	0
38	0	1	0	1	1	Other or unspecified diabetes	2	1	Primary	0	0	0	0	1	0	0	0	0	1	1	0	0	0	0	1	0	0	0	0	0	0	1	0	0	0	0	0
37	0	1	0	1	1	Type 2 diabetes	2	1	Primary	0	0	0	0	1	0	0	0	0	1	1	0	0	0	0	1	0	0	0	0	0	0	1	0	0	0	0	0
70	1	4	0	1	1	Type 2 diabetes	2	1	Secondary	0	1	0	0	1	0	0	0	0	0	0	1	0	0	0	0	0	0	0	0	0	0	0	0	0	0	0	0
67	1	1	0	0	1	Type 2 diabetes	2	1	Secondary	0	1	0	0	0	0	0	0	0	0	0	0	0	0	0	0	0	0	0	0	0	0	0	0	0	0	0	0
75	0	2	0	1	0	Type 2 diabetes	2	1	Secondary	0	1	0	0	1	0	0	0	0	0	0	1	0	0	0	0	0	0	0	0	0	0	0	0	0	0	0	0
68	1	1	0	0	1	Other or unspecified diabetes	2	1	Secondary	0	1	0	0	1	0	0	0	0	0	0	1	0	0	0	0	0	0	0	0	0	0	0	0	0	0	0	0
68	1	1	0	1	1	Type 2 diabetes	2	1	Secondary	0	1	0	0	1	0	0	0	0	0	0	1	0	0	0	0	0	0	0	0	0	0	0	0	0	0	0	0
70	0	1	0	0	1	Type 2 diabetes	2	1	Secondary	0	1	0	0	1	0	0	0	0	0	0	1	0	0	0	0	0	0	0	0	0	0	0	0	0	0	0	0
66	0	2	0	0	1	Other or unspecified diabetes	2	1	Secondary	0	0	0	0	0	0	0	0	0	0	0	0	0	1	1	0	0	0	0	0	0	0	0	0	0	0	0	0
66	0	2	0	0	1	Type 1 diabetes	1	1	Primary	0	0	0	0	0	0	0	0	0	0	0	0	0	1	1	0	0	0	0	0	0	0	0	0	0	0	0	0
67	0	2	0	0	1	Type 2 diabetes	2	1	Secondary	0	0	0	0	0	0	0	0	0	0	0	0	1	0	0	0	0	0	0	0	0	0	0	0	0	0	0	0
51	0	1	0	1	1	Type 2 diabetes	2	1	Secondary	0	1	0	0	1	0	0	0	1	0	0	1	0	0	0	0	0	0	0	0	0	0	0	0	0	0	0	0
52	1	1	0	0	1	Type 2 diabetes	2	1	Secondary	0	0	0	0	1	0	0	0	0	0	0	1	0	0	0	0	0	0	0	0	0	0	0	0	0	0	0	0
51	1	1	0	1	1	Other or unspecified diabetes	2	1	Secondary	0	0	0	0	1	0	0	0	0	0	0	1	0	0	0	0	0	0	0	0	0	0	0	0	0	0	0	0
73	0	1	0	0	1	Type 2 diabetes	2	1	Secondary	0	0	0	0	1	0	0	0	0	0	0	0	0	0	0	0	0	0	0	0	0	0	0	0	0	0	0	0
65	1	1	0	0	1	Type 2 diabetes	2	1	Secondary	0	0	0	0	1	0	0	0	0	0	0	0	0	0	0	0	0	0	0	0	0	0	0	0	0	0	0	0
59	1	1	0	0	1	Type 2 diabetes	2	1	Secondary	0	0	0	0	1	0	0	0	0	0	0	0	0	0	0	0	0	0	0	0	0	0	0	0	0	0	0	0
71	0	1	0	1	1	Other or unspecified diabetes	2	1	Secondary	0	1	0	0	0	0	0	0	0	0	0	0	0	0	0	0	0	0	0	0	0	0	0	0	0	0	0	0
70	0	1	0	1	1	Type 2 diabetes	2	1	Secondary	0	1	0	0	0	0	0	0	0	0	0	0	0	0	0	0	0	0	0	0	0	0	0	0	0	0	0	0
73	0	1	0	0	1	Type 1 diabetes	1	1	Secondary	0	1	0	0	1	0	0	0	0	0	0	1	0	0	0	1	0	0	0	0	0	0	0	0	0	0	1	0
68	1	1	0	0	1	Type 2 diabetes	2	1	Secondary	0	0	0	0	1	0	0	0	1	0	0	0	1	0	0	0	0	0	0	0	0	0	0	0	0	0	0	0
40	1	1	0	0	1	Other or unspecified diabetes	2	1	Secondary	0	1	0	0	1	0	0	0	0	0	0	0	0	0	1	0	0	0	0	0	0	0	0	0	0	0	0	0
38	1	1	0	0	1	Type 2 diabetes	2	1	Primary	0	1	0	0	1	0	0	0	0	0	0	0	0	0	1	0	0	0	0	0	0	0	0	0	0	0	0	0
46	1	2	0	0	1	Type 2 diabetes	2	1	Secondary	0	1	0	0	1	0	0	0	0	0	0	1	0	0	0	0	0	0	0	0	0	0	0	0	0	0	0	0
72	1	1	0	0	1	Other or unspecified diabetes	2	1	Secondary	0	0	0	0	1	0	0	0	0	0	0	1	0	0	0	0	0	0	0	0	0	0	0	0	0	0	0	0
72	1	1	0	0	1	Type 2 diabetes	2	1	Secondary	0	0	0	0	1	0	0	0	0	0	0	1	0	0	0	0	0	0	0	0	0	0	0	0	0	0	0	0
80	1	1	0	1	1	Type 2 diabetes	2	1	Secondary	0	0	0	0	1	0	0	0	0	0	0	0	0	0	0	0	0	0	0	0	0	0	0	0	0	0	0	0
39	0	1	0	1	1	Type 2 diabetes	2	1	Secondary	0	0	0	0	1	0	0	0	0	0	0	0	0	0	0	0	0	0	0	0	0	0	0	0	0	0	0	0
68	0	2	0	0	1	Type 2 diabetes	2	1	Secondary	0	0	0	0	0	0	0	0	0	0	0	0	0	1	0	0	0	0	0	0	0	0	0	0	0	0	0	0
81	1	1	0	0	1	Type 1 diabetes	1	1	Secondary	0	0	0	0	0	0	0	0	0	0	0	0	1	0	1	0	0	0	0	0	0	0	0	0	0	0	0	0
62	0	1	0	1	1	Type 2 diabetes	2	1	Secondary	0	1	0	0	1	0	0	0	0	0	0	0	0	0	0	0	0	0	0	0	0	0	0	0	0	0	0	0
76	1	1	0	1	1	Type 2 diabetes	2	1	Secondary	0	1	0	0	0	0	0	0	0	0	0	0	0	0	0	0	0	0	0	0	0	0	0	0	0	0	0	0
70	0	1	0	0	1	Other or unspecified diabetes	2	1	Secondary	0	1	0	0	1	0	0	0	0	0	0	0	0	0	0	0	0	0	0	0	0	0	0	0	0	0	0	0
70	0	1	0	1	0	Type 2 diabetes	2	1	Secondary	0	1	0	0	1	0	0	0	0	0	0	0	0	0	0	0	0	0	0	0	0	0	0	0	0	0	0	0
69	0	1	0	0	1	Type 2 diabetes	2	1	Secondary	0	0	0	0	0	0	0	0	0	0	0	0	0	0	1	0	0	0	0	0	0	0	0	0	0	0	0	0
64	1	1	0	0	1	Other or unspecified diabetes	2	1	Secondary	0	0	0	0	1	0	0	0	0	0	0	0	0	0	0	0	0	0	0	0	0	0	0	0	0	0	0	0
65	1	1	0	0	1	Type 2 diabetes	2	1	Secondary	0	0	0	0	1	0	0	0	0	0	0	0	0	0	0	0	0	0	0	0	0	0	0	0	0	0	0	0
60	0	1	0	0	1	Other or unspecified diabetes	2	1	Secondary	0	0	0	0	0	0	0	0	0	0	0	0	1	1	0	0	0	0	0	0	0	0	0	0	0	0	0	0
57	0	1	0	0	1	Other or unspecified diabetes	2	1	Secondary	0	1	0	0	1	0	0	0	0	0	0	1	0	1	0	0	0	0	0	0	0	0	0	0	0	0	0	0
57	0	1	0	1	1	Type 2 diabetes	2	1	Secondary	0	1	0	0	1	0	0	0	0	0	0	1	0	1	0	0	0	0	0	0	0	0	0	0	0	0	0	0
60	1	1	0	0	1	Type 2 diabetes	2	1	Secondary	0	1	0	0	1	0	0	0	0	0	0	0	0	0	0	0	0	0	0	0	0	0	0	0	0	0	0	0
63	0	1	0	0	1	Type 2 diabetes	2	1	Secondary	0	0	0	0	1	0	0	0	0	0	0	1	0	0	0	0	0	0	0	0	0	0	0	0	0	0	0	0
81	0	3	0	0	1	Type 2 diabetes	2	1	Primary	0	0	0	0	1	0	0	0	0	0	0	1	1	0	0	0	0	0	0	0	0	0	0	0	0	0	0	0
79	1	1	0	0	1	Other or unspecified diabetes	2	1	Secondary	0	0	0	0	1	0	0	0	0	0	0	0	0	0	1	0	0	0	0	0	0	0	0	0	0	0	0	0
59	0	1	0	0	1	Type 1 diabetes	1	1	Primary	0	1	0	0	1	0	0	0	0	1	1	0	0	1	0	0	0	0	0	0	0	0	0	0	0	0	0	0
57	0	1	0	1	1	Type 2 diabetes	2	1	Primary	0	1	0	0	1	0	0	0	0	1	1	0	0	1	0	0	0	0	0	0	0	0	0	0	0	0	0	0
58	0	2	0	0	1	Type 2 diabetes	2	1	Primary	0	0	0	0	1	0	0	0	0	0	1	0	0	0	0	0	0	0	0	0	0	0	0	0	0	0	0	0
62	0	1	0	0	1	Type 2 diabetes	2	1	Secondary	0	1	0	0	1	0	0	0	0	0	0	1	0	0	0	0	0	0	0	0	0	0	0	0	0	0	0	0
64	0	1	0	0	1	Type 2 diabetes	2	1	Secondary	0	0	0	0	0	0	0	0	0	0	0	0	0	0	1	0	0	0	0	0	0	0	0	0	0	0	0	0
65	0	1	0	0	1	Other or unspecified diabetes	2	1	Secondary	0	0	0	0	1	0	0	0	0	0	0	0	0	0	1	0	0	0	0	0	0	0	0	0	0	0	0	0
66	0	1	0	0	1	Type 2 diabetes	2	1	Secondary	0	0	0	0	1	0	0	0	0	0	0	0	0	0	1	0	0	0	0	0	0	0	0	0	0	0	0	0
62	0	2	0	0	1	Type 1 diabetes	1	1	Primary	0	0	0	0	0	0	0	0	0	0	0	0	0	1	0	1	0	0	0	0	0	0	0	0	0	0	1	0
64	0	1	0	0	1	Type 2 diabetes	2	1	Secondary	0	1	0	0	0	0	0	0	0	0	0	0	0	0	0	0	0	0	0	0	0	0	0	0	0	0	0	0
51	0	3	0	0	1	Other or unspecified diabetes	2	1	Secondary	0	0	0	0	0	0	0	0	0	0	0	0	1	0	0	0	0	0	0	0	0	0	0	0	0	0	0	0
67	1	4	0	0	1	Type 1 diabetes	1	1	Secondary	0	0	0	0	1	0	0	0	0	0	0	1	0	0	1	0	0	0	0	0	0	0	0	0	0	0	0	0
67	1	4	0	1	0	Other or unspecified diabetes	2	1	Secondary	0	0	0	0	1	0	0	0	0	0	0	1	0	0	1	0	0	0	0	0	0	0	0	0	0	0	0	0
67	0	1	0	1	1	Type 2 diabetes	2	1	Secondary	0	1	0	0	1	0	0	0	0	0	0	1	0	0	0	0	0	0	0	0	0	0	0	0	0	0	0	0
79	1	1	0	0	1	Other or unspecified diabetes	2	1	Secondary	0	0	0	0	0	0	0	0	0	0	0	0	1	0	0	0	0	0	0	0	0	0	0	0	0	0	0	0
56	0	1	0	0	1	Type 2 diabetes	2	1	Primary	0	0	0	0	1	0	0	0	0	0	0	1	0	1	1	1	0	0	1	0	0	0	0	0	0	0	1	0
60	0	1	0	0	1	Type 2 diabetes	2	1	Secondary	0	1	0	0	1	0	0	0	0	0	0	0	0	0	0	0	0	0	0	0	0	0	0	0	0	0	0	0
41	0	1	0	0	1	Type 2 diabetes	2	1	Secondary	0	0	0	0	1	0	0	0	0	0	0	0	0	0	0	0	0	0	0	0	0	0	0	0	0	0	0	0
76	1	1	0	0	1	Other or unspecified diabetes	2	1	Secondary	0	1	0	0	1	0	0	0	0	0	0	1	0	0	0	0	0	0	0	0	0	0	0	0	0	0	0	0
78	1	1	0	0	1	Type 2 diabetes	2	1	Secondary	0	1	0	0	1	0	0	0	0	0	0	1	0	0	0	0	0	0	0	0	0	0	0	0	0	0	0	0
45	0	1	0	0	1	Type 2 diabetes	2	1	Primary	0	0	0	0	0	0	0	0	0	1	0	0	0	0	0	0	0	0	0	0	0	0	0	0	0	0	0	0
59	0	1	0	1	1	Type 2 diabetes	2	1	Secondary	0	1	0	0	1	0	0	0	0	0	0	0	0	0	0	0	0	0	0	0	0	0	0	0	0	0	0	0
47	0	1	0	0	1	Other or unspecified diabetes	2	1	Secondary	0	1	0	0	1	0	0	0	1	0	0	0	0	0	0	0	0	0	0	0	0	0	0	0	0	0	0	0
47	0	1	0	0	1	Type 2 diabetes	2	1	Secondary	0	1	0	0	1	0	0	0	1	0	0	0	0	0	0	0	0	0	0	0	0	0	0	0	0	0	0	0
75	0	1	0	0	1	Type 2 diabetes	2	1	Secondary	0	0	0	0	1	0	0	0	0	0	0	1	1	1	0	1	0	0	0	0	0	0	0	0	0	0	1	0
75	0	1	1	1	1	Type 2 diabetes	2	1	Secondary	0	1	0	0	1	1	0	0	0	0	0	1	0	0	0	0	0	0	0	0	0	0	0	0	0	0	0	0
47	0	1	0	0	1	Type 2 diabetes	2	1	Primary	0	0	0	0	1	0	0	0	0	1	0	0	0	1	0	0	0	0	0	0	0	0	0	0	0	0	0	0
72	1	1	0	0	1	Type 2 diabetes	2	1	Secondary	0	0	0	0	1	0	0	0	0	0	0	0	0	0	0	0	0	0	0	0	0	0	0	0	0	0	0	0
56	0	1	0	0	1	Other or unspecified diabetes	2	1	Secondary	0	0	0	0	1	0	0	0	0	0	0	0	0	0	0	0	0	0	0	0	0	0	0	0	0	0	0	0
69	0	1	0	0	1	Type 2 diabetes	2	1	Secondary	0	1	0	0	0	0	0	0	0	0	0	0	0	0	0	0	0	0	0	0	0	0	0	0	0	0	0	0
35	0	2	0	0	1	Type 2 diabetes	2	1	Secondary	0	0	0	0	0	0	0	0	0	1	0	0	0	0	0	0	0	0	0	0	0	0	0	0	0	0	0	0
67	1	1	0	0	1	Other or unspecified diabetes	2	1	Secondary	0	0	0	0	1	0	0	0	0	0	0	1	0	0	0	0	0	0	0	0	0	0	0	0	0	0	0	0
67	1	1	0	0	1	Type 2 diabetes	2	1	Secondary	0	0	0	0	1	0	0	0	0	0	0	1	0	0	0	0	0	0	0	0	0	0	0	0	0	0	0	0
60	0	1	0	0	1	Type 2 diabetes	2	1	Secondary	0	1	0	0	1	0	0	0	0	0	0	0	0	0	0	0	0	0	0	0	0	0	0	0	0	0	0	0
72	0	1	0	0	1	Type 2 diabetes	2	1	Secondary	0	0	0	0	1	0	0	0	1	0	0	1	0	0	0	0	0	0	0	0	0	0	0	0	0	0	0	0
72	0	1	0	1	1	Type 2 diabetes	2	1	Secondary	0	1	0	0	1	0	0	1	0	0	0	1	0	0	0	0	0	0	0	0	0	0	0	0	0	0	0	0
73	1	1	0	0	1	Type 2 diabetes	2	1	Primary	0	0	0	0	1	0	0	0	0	0	1	1	1	0	1	0	0	0	0	0	0	0	0	0	0	0	0	0
67	0	1	0	1	1	Type 2 diabetes	2	1	Secondary	0	1	0	0	1	0	0	0	0	0	0	0	0	0	0	1	0	0	1	0	0	0	0	0	0	0	0	0
80	0	1	0	1	1	Type 2 diabetes	2	1	Secondary	0	1	0	0	1	0	0	0	0	0	0	0	1	0	0	0	0	0	0	0	0	0	0	0	0	0	0	0
48	0	1	0	0	1	Diabetes in pregnancy	2	1	Secondary	0	1	0	0	1	0	0	0	0	0	0	0	0	0	0	0	0	0	0	0	0	0	0	0	0	0	0	0
48	0	1	0	0	1	Type 2 diabetes	2	1	Primary	0	1	0	0	1	0	0	0	0	0	0	0	0	0	0	0	0	0	0	0	0	0	0	0	0	0	0	0
74	0	1	0	0	1	Type 2 diabetes	2	1	Primary	0	0	0	0	1	0	0	0	0	0	0	0	0	0	0	0	0	0	0	0	0	0	0	0	0	0	0	0
68	0	1	0	0	1	Type 1 diabetes	1	1	Secondary	0	1	0	0	1	0	0	0	0	0	1	0	1	0	1	0	0	0	0	0	0	0	0	0	0	0	0	0
71	0	1	0	0	1	Type 2 diabetes	2	1	Secondary	0	0	0	0	1	0	0	0	0	0	0	0	0	0	0	0	0	0	0	0	0	0	0	0	0	0	0	0
54	0	4	0	0	1	Other or unspecified diabetes	2	1	Secondary	0	0	0	0	1	0	0	0	0	0	0	0	0	0	0	0	0	0	0	0	0	0	0	0	0	0	0	0
62	0	1	0	0	1	Type 2 diabetes	2	1	Primary	0	0	0	0	0	0	0	0	0	1	1	0	0	1	0	0	0	0	0	0	0	0	0	0	0	0	0	0
59	1	2	0	0	1	Type 2 diabetes	2	1	Primary	0	0	0	0	0	0	0	0	0	1	0	0	0	1	1	1	0	0	0	0	0	0	0	0	0	0	1	0
63	0	1	0	1	1	Type 2 diabetes	2	1	Secondary	0	1	0	0	1	0	0	0	0	0	0	0	0	0	0	0	0	0	0	0	0	0	0	0	0	0	0	0
66	1	1	0	1	1	Type 2 diabetes	2	1	Secondary	0	0	0	0	1	0	0	0	0	1	1	0	1	0	0	0	0	0	0	0	0	0	0	0	0	0	0	0
54	0	1	0	0	1	Type 2 diabetes	2	1	Secondary	0	1	0	0	1	0	0	0	0	0	0	0	0	0	0	0	0	0	0	0	0	0	0	0	0	0	0	0
46	0	1	0	0	1	Other or unspecified diabetes	2	1	Secondary	0	0	0	0	0	0	0	0	1	0	0	0	1	0	0	0	0	0	0	0	0	0	0	0	0	0	0	0
67	1	2	0	0	1	Type 2 diabetes	2	1	Secondary	0	0	0	0	1	0	0	0	0	0	0	0	0	0	0	0	0	0	0	0	0	0	0	0	0	0	0	0
48	1	1	0	0	1	Other or unspecified diabetes	2	1	Primary	0	0	0	0	0	0	0	0	0	1	0	0	0	0	0	0	0	0	0	0	0	0	0	0	0	0	0	0
47	1	1	0	0	1	Type 2 diabetes	2	1	Primary	0	0	0	0	0	0	0	0	0	1	0	0	0	0	0	0	0	0	0	0	0	0	0	0	0	0	0	0
63	0	2	0	0	1	Other or unspecified diabetes	2	1	Secondary	0	0	0	0	0	0	0	0	0	1	0	0	0	0	1	0	0	0	0	0	0	0	0	0	0	0	0	0
62	0	2	0	0	1	Type 2 diabetes	2	1	Primary	0	0	0	0	0	0	0	0	0	1	0	0	0	0	1	0	0	0	0	0	0	0	0	0	0	0	0	0
67	0	1	0	0	1	Type 2 diabetes	2	1	Primary	0	1	0	0	1	0	0	0	1	1	1	0	0	0	0	1	0	0	1	0	0	0	0	0	0	0	0	0
34	0	1	0	0	1	Type 2 diabetes	2	1	Secondary	0	1	0	0	1	0	0	0	0	0	0	0	0	0	0	0	0	0	0	0	0	0	0	0	0	0	0	0
62	0	1	0	0	1	Other or unspecified diabetes	2	1	Secondary	0	1	0	0	0	0	0	0	0	0	0	0	0	0	0	0	0	0	0	0	0	0	0	0	0	0	0	0
60	0	1	0	0	1	Type 2 diabetes	2	1	Secondary	0	1	0	0	0	0	0	0	0	0	0	0	0	0	0	0	0	0	0	0	0	0	0	0	0	0	0	0
50	0	1	0	0	1	Other or unspecified diabetes	2	1	Secondary	0	1	0	0	1	0	0	0	0	0	0	0	0	0	0	0	0	0	0	0	0	0	0	0	0	0	0	0
49	0	1	0	0	1	Type 2 diabetes	2	1	Secondary	0	1	0	0	1	0	0	0	0	0	0	0	0	0	0	0	0	0	0	0	0	0	0	0	0	0	0	0
64	1	2	0	0	1	Type 2 diabetes	2	1	Secondary	0	0	0	0	1	0	0	0	0	0	0	0	1	0	1	0	0	0	0	0	0	0	0	0	0	0	0	0
50	1	1	0	1	1	Type 2 diabetes	2	1	Secondary	0	1	0	0	1	0	0	0	0	0	0	0	0	0	0	0	0	0	0	0	0	0	0	0	0	0	0	0
65	0	1	0	0	1	Type 2 diabetes	2	1	Primary	0	0	0	0	0	0	0	0	0	0	0	0	0	1	0	0	0	0	0	0	0	0	0	0	0	0	0	0
60	1	1	0	0	1	Other or unspecified diabetes	2	1	Secondary	0	0	0	0	0	0	0	0	0	0	0	0	1	0	0	0	0	0	0	0	0	0	0	0	0	0	0	0
69	1	1	0	0	1	Type 2 diabetes	2	1	Secondary	0	1	0	0	1	0	0	0	0	0	0	1	0	1	0	0	0	0	0	0	0	0	0	0	0	0	0	0
69	0	1	0	0	1	Type 2 diabetes	2	1	Secondary	0	1	0	0	1	0	0	0	0	0	0	1	0	0	0	0	0	0	0	0	0	0	0	0	0	0	0	0
67	1	1	0	0	1	Type 2 diabetes	2	1	Secondary	0	1	0	0	1	0	0	0	0	0	0	0	0	0	0	0	0	0	0	0	0	0	0	0	0	0	0	0
64	0	1	0	0	1	Type 2 diabetes	2	1	Secondary	0	1	0	0	1	0	0	0	0	0	0	1	0	0	0	0	0	0	0	0	0	0	0	0	0	0	0	0
62	0	2	0	1	1	Type 2 diabetes	2	1	Primary	0	1	0	0	1	0	0	0	0	0	0	0	0	0	0	0	0	0	0	0	0	0	0	0	0	0	0	0
76	1	1	0	0	1	Other or unspecified diabetes	2	1	Secondary	0	1	0	0	1	0	0	0	0	0	0	0	0	0	0	0	0	0	0	0	0	0	0	0	0	0	0	0
77	1	1	0	0	1	Type 2 diabetes	2	1	Secondary	0	1	0	0	1	0	0	0	0	0	0	0	0	0	0	0	0	0	0	0	0	0	0	0	0	0	0	0
58	0	1	0	0	1	Type 2 diabetes	2	1	Secondary	0	1	0	0	1	0	0	0	0	0	0	0	0	0	0	0	0	0	0	0	0	0	0	0	0	0	0	0
51	0	1	0	1	1	Type 2 diabetes	2	1	Secondary	0	1	0	0	0	0	0	0	1	0	0	0	0	0	0	0	0	0	0	0	0	0	0	0	0	0	0	0
61	0	1	0	0	1	Type 2 diabetes	2	1	Secondary	0	1	0	0	1	0	0	0	0	0	0	1	0	0	0	0	0	0	0	0	0	0	0	0	0	0	0	0
59	1	1	0	0	1	Type 2 diabetes	2	1	Secondary	0	1	0	0	1	0	0	0	0	0	0	1	1	0	0	0	0	0	0	0	0	0	0	0	0	0	0	0
55	0	3	0	0	1	Other or unspecified diabetes	2	1	Secondary	0	0	0	0	0	0	0	0	0	0	0	0	1	0	0	0	0	0	0	0	0	0	0	0	0	0	0	0
61	0	1	1	1	1	Type 2 diabetes	2	1	Secondary	0	1	0	0	0	0	0	0	0	0	0	0	0	0	0	0	0	0	0	0	0	0	0	0	0	0	0	0
76	1	1	0	0	1	Other or unspecified diabetes	2	1	Secondary	0	0	0	0	1	0	0	0	1	0	0	1	1	0	0	0	0	0	0	0	0	0	0	0	0	0	0	0
47	1	1	0	0	1	Other or unspecified diabetes	2	1	Secondary	0	0	0	0	0	0	0	0	0	0	0	0	1	0	1	0	0	0	0	0	0	0	0	0	0	0	0	0
64	1	1	0	1	1	Type 2 diabetes	2	1	Secondary	0	0	0	0	1	0	0	0	0	0	0	1	0	0	0	0	0	0	0	0	0	0	0	0	0	0	0	0
52	1	1	0	0	1	Type 2 diabetes	2	1	Secondary	0	1	0	0	1	0	0	0	0	0	0	1	0	0	1	0	0	0	0	0	0	0	0	0	0	0	0	0
80	1	1	0	0	1	Other or unspecified diabetes	2	1	Secondary	0	0	0	0	1	0	0	0	0	0	0	1	0	0	1	0	0	0	0	0	0	0	0	0	0	0	0	0
80	0	1	0	0	1	Type 2 diabetes	2	1	Secondary	0	0	0	0	1	0	0	0	0	0	0	0	0	0	0	0	0	0	0	0	0	0	0	0	0	0	0	0
70	1	1	1	0	1	Type 2 diabetes	2	1	Primary	0	1	0	0	1	0	0	0	0	0	1	0	0	1	0	0	0	0	0	0	0	0	0	0	0	0	0	0
61	1	1	0	0	1	Type 2 diabetes	2	1	Secondary	0	1	0	0	1	0	0	0	0	0	0	0	0	0	0	0	0	0	0	0	0	0	0	0	0	0	0	0
71	0	1	0	0	1	Other or unspecified diabetes	2	1	Secondary	0	1	0	0	1	0	0	1	0	0	0	0	0	0	0	0	0	0	0	0	0	0	0	0	0	0	0	0
72	0	1	0	0	1	Type 2 diabetes	2	1	Secondary	0	1	0	0	1	0	0	1	0	0	0	0	0	0	0	0	0	0	0	0	0	0	0	0	0	0	0	0
71	0	1	0	1	1	Type 1 diabetes	1	1	Secondary	0	1	0	0	1	0	0	1	0	0	0	0	0	0	0	0	0	0	0	0	0	0	0	0	0	0	0	0
67	1	1	0	1	1	Type 2 diabetes	2	1	Secondary	0	1	0	0	1	0	0	0	0	0	0	0	0	0	1	0	0	0	0	0	0	0	0	0	0	0	0	0
60	1	1	0	1	1	Type 2 diabetes	2	1	Secondary	0	1	0	0	0	0	0	0	0	0	0	0	0	0	0	0	0	0	0	0	0	0	0	0	0	0	0	0
76	0	1	0	0	1	Other or unspecified diabetes	2	1	Secondary	0	1	0	0	1	0	0	0	0	0	0	0	0	0	0	0	0	0	0	0	0	0	0	0	0	0	0	0
76	0	1	0	0	1	Type 2 diabetes	2	1	Secondary	0	1	0	0	1	0	0	0	0	0	0	0	0	0	0	0	0	0	0	0	0	0	0	0	0	0	0	0
59	0	1	0	0	1	Type 2 diabetes	2	1	Primary	0	0	0	0	0	0	0	0	0	0	0	0	0	1	0	1	0	0	0	0	0	0	0	0	0	0	1	0
69	0	2	0	0	1	Type 2 diabetes	2	1	Primary	0	0	0	0	1	0	0	0	1	0	0	0	0	0	0	0	0	0	0	0	0	0	0	0	0	0	0	0
61	1	1	0	0	1	Type 2 diabetes	2	1	Secondary	0	1	0	0	1	0	0	0	0	0	0	0	0	0	0	0	0	0	0	0	0	0	0	0	0	0	0	0
70	1	4	0	0	1	Type 2 diabetes	2	1	Secondary	0	0	0	0	0	0	0	0	0	0	0	0	1	0	0	0	0	0	0	0	0	0	0	0	0	0	0	0
45	1	1	0	0	1	Type 2 diabetes	2	1	Secondary	0	0	0	0	1	0	0	0	0	0	0	0	0	0	0	0	0	0	0	0	0	0	0	0	0	0	0	0
84	0	1	0	0	1	Type 2 diabetes	2	1	Secondary	0	1	0	0	1	0	0	0	0	0	0	1	0	0	1	0	0	0	0	0	0	0	0	0	0	0	0	0
65	0	1	0	0	1	Type 1 diabetes	1	1	Secondary	0	0	0	0	1	0	0	0	0	0	1	0	0	0	1	0	0	0	0	0	0	0	0	0	0	0	0	0
25	1	1	0	0	1	Type 2 diabetes	2	1	Primary	0	0	0	0	0	0	0	0	0	0	0	0	0	1	0	0	0	0	0	0	0	0	0	0	0	0	0	0
22	1	1	0	1	1	Type 1 diabetes	1	1	Primary	0	0	0	0	0	0	0	0	0	0	0	0	0	1	0	0	0	0	0	0	0	0	0	0	0	0	0	0
66	1	1	0	0	1	Type 1 diabetes	1	1	Secondary	0	0	0	0	1	0	0	0	0	0	1	0	0	0	0	1	0	0	0	1	0	0	0	0	0	0	0	0
65	1	1	0	1	1	Type 2 diabetes	2	1	Primary	0	0	0	0	1	0	0	0	0	0	1	0	0	0	0	1	0	0	0	1	0	0	0	0	0	0	0	0
50	0	1	0	0	1	Type 2 diabetes	2	1	Secondary	0	0	0	0	1	0	0	0	0	0	0	1	0	0	0	0	0	0	0	0	0	0	0	0	0	0	0	0
65	1	1	0	0	1	Type 2 diabetes	2	1	Secondary	0	0	0	0	0	0	0	0	0	0	0	0	1	0	0	0	0	0	0	0	0	0	0	0	0	0	0	0
60	0	1	0	1	1	Type 2 diabetes	2	1	Primary	0	1	0	0	1	0	0	0	0	1	1	0	0	0	0	0	0	0	0	0	0	0	0	0	0	0	0	0
19	1	1	0	0	1	Type 1 diabetes	1	1	Primary	0	0	0	0	0	0	0	0	0	0	0	0	0	1	0	0	0	0	0	0	0	0	0	0	0	0	0	0
79	0	1	0	0	1	Type 2 diabetes	2	1	Secondary	0	1	0	0	1	0	0	0	0	0	0	1	0	0	0	0	0	0	0	0	0	0	0	0	0	0	0	0
62	0	1	0	0	1	Type 2 diabetes	2	1	Secondary	0	1	0	0	0	0	0	0	0	0	0	0	0	0	0	0	0	0	0	0	0	0	0	0	0	0	0	0
71	1	1	0	0	1	Type 2 diabetes	2	1	Primary	0	0	0	0	1	0	0	0	0	0	0	0	0	0	0	1	0	0	0	0	0	0	0	0	0	0	1	0
64	0	2	1	0	1	Type 2 diabetes	2	1	Secondary	0	1	0	0	1	0	0	1	1	0	0	1	0	0	0	0	0	0	0	0	0	0	0	0	0	0	0	0
64	0	2	1	1	1	Type 1 diabetes	1	1	Secondary	0	1	0	0	1	0	0	1	1	0	0	1	0	0	0	0	0	0	0	0	0	0	0	0	0	0	0	0
40	1	1	0	0	1	Type 2 diabetes	2	1	Secondary	0	0	0	0	0	0	0	0	1	0	0	0	0	0	0	0	0	0	0	0	0	0	0	0	0	0	0	0
70	0	1	0	1	0	Type 2 diabetes	2	1	Secondary	0	1	0	0	1	0	0	0	0	0	0	0	0	0	0	0	0	0	0	0	0	0	0	0	0	0	0	0
52	1	1	0	1	1	Type 2 diabetes	2	1	Secondary	0	1	0	0	1	0	0	0	0	0	0	0	0	0	0	0	0	0	0	0	0	0	0	0	0	0	0	0
62	0	1	0	0	1	Type 2 diabetes	2	1	Primary	0	0	0	0	0	0	0	0	0	0	1	0	0	0	0	0	0	0	0	0	0	0	0	0	0	0	0	0
62	0	1	0	0	1	Other or unspecified diabetes	2	1	Secondary	0	0	0	0	1	0	0	0	0	0	0	0	1	0	1	0	0	0	0	0	0	0	0	0	0	0	0	0
66	0	1	0	1	1	Type 2 diabetes	2	1	Secondary	0	0	0	0	1	0	0	1	0	0	0	0	0	0	0	0	0	0	0	0	0	0	0	0	0	0	0	0
68	0	1	0	0	1	Type 2 diabetes	2	1	Primary	0	1	0	0	1	0	0	0	0	0	0	1	0	1	0	0	0	0	0	0	0	0	0	0	0	0	0	0
43	0	1	0	0	1	Type 2 diabetes	2	1	Secondary	0	0	0	0	0	0	0	0	0	0	0	0	1	0	0	0	0	0	0	0	0	0	0	0	0	0	0	0
62	0	2	0	0	1	Type 2 diabetes	2	1	Secondary	0	0	0	0	0	0	0	0	1	0	0	0	0	0	0	0	0	0	0	0	0	0	0	0	0	0	0	0
62	1	1	0	0	1	Type 2 diabetes	2	1	Secondary	0	0	0	0	1	0	0	0	0	0	0	1	0	0	0	0	0	0	0	0	0	0	0	0	0	0	0	0
72	1	1	0	1	0	Type 2 diabetes	2	1	Secondary	0	0	0	0	1	0	0	0	0	0	0	1	0	0	0	0	0	0	0	0	0	0	0	0	0	0	0	0
47	0	2	0	0	1	Type 2 diabetes	2	1	Primary	0	0	1	0	0	0	0	0	0	0	0	0	0	0	0	0	0	0	0	0	0	0	0	0	0	0	0	0
66	0	1	0	0	1	Other or unspecified diabetes	2	1	Secondary	0	0	0	0	0	0	0	0	0	0	0	0	1	0	0	0	0	0	0	0	0	0	0	0	0	0	0	0
65	0	1	0	0	1	Type 2 diabetes	2	1	Secondary	0	0	0	0	0	0	0	0	0	0	0	0	1	0	0	0	0	0	0	0	0	0	0	0	0	0	0	0
52	0	1	0	0	1	Type 2 diabetes	2	1	Secondary	0	0	0	0	1	0	0	0	0	0	0	0	0	0	0	0	0	0	0	0	0	0	0	0	0	0	0	0
44	0	1	0	0	1	Other or unspecified diabetes	2	1	Primary	0	0	0	0	0	0	0	0	1	0	0	0	0	1	0	0	0	0	0	0	0	0	0	0	0	0	0	0
69	1	1	0	0	1	Type 2 diabetes	2	1	Secondary	0	1	0	0	1	0	0	0	0	0	0	1	0	0	1	0	0	0	0	0	0	0	0	0	0	0	0	0
34	1	1	0	0	1	Type 2 diabetes	2	1	Secondary	0	1	0	0	1	0	0	0	0	0	0	1	0	1	0	1	0	0	0	0	0	0	0	0	0	0	1	0
65	1	1	0	0	1	Type 2 diabetes	2	1	Secondary	0	1	0	0	1	0	0	0	0	0	0	1	0	0	0	0	0	0	0	0	0	0	0	0	0	0	0	0
63	0	1	0	0	1	Type 2 diabetes	2	1	Secondary	0	0	0	0	0	0	0	0	0	0	0	0	1	0	1	0	0	0	0	0	0	0	0	0	0	0	0	0
57	0	1	0	0	1	Other or unspecified diabetes	2	1	Secondary	0	1	0	0	0	0	0	0	0	0	0	0	0	0	0	0	0	0	0	0	0	0	0	0	0	0	0	0
56	0	1	0	1	1	Type 2 diabetes	2	1	Primary	0	1	0	0	0	0	0	0	0	0	0	0	0	0	0	0	0	0	0	0	0	0	0	0	0	0	0	0
60	0	1	0	0	1	Type 2 diabetes	2	1	Secondary	0	0	0	0	0	0	0	0	1	0	0	0	0	0	0	0	0	0	0	0	0	0	0	0	0	0	0	0
68	1	1	0	1	1	Other or unspecified diabetes	2	1	Primary	0	1	0	0	1	0	0	0	0	0	0	0	1	1	0	1	0	0	0	0	0	0	0	0	0	0	1	0
68	1	1	0	1	1	Type 2 diabetes	2	1	Primary	0	1	0	0	1	0	0	0	0	0	0	0	1	1	0	1	0	0	0	0	0	0	0	0	0	0	1	0
53	0	1	0	0	1	Type 2 diabetes	2	1	Secondary	0	1	0	0	1	0	0	0	0	0	0	0	0	0	0	0	0	0	0	0	0	0	0	0	0	0	0	0
76	1	1	0	0	1	Type 2 diabetes	2	1	Secondary	0	1	0	0	0	0	0	0	0	0	0	1	0	0	0	0	0	0	0	0	0	0	0	0	0	0	0	0
65	1	1	0	1	1	Type 2 diabetes	2	1	Secondary	0	0	0	0	1	0	0	0	1	0	0	0	0	0	0	0	0	0	0	0	0	0	0	0	0	0	0	0
63	0	1	0	1	1	Other or unspecified diabetes	2	1	Secondary	0	0	0	0	0	0	0	0	0	0	0	1	0	0	0	0	0	0	0	0	0	0	0	0	0	0	0	0
65	0	1	0	0	1	Other or unspecified diabetes	2	1	Secondary	0	0	0	0	1	0	0	0	0	0	0	0	0	0	0	0	0	0	0	0	0	0	0	0	0	0	0	0
39	0	1	0	0	1	Type 1 diabetes	1	1	Primary	0	0	0	0	0	0	0	0	1	0	0	0	0	0	0	0	0	0	0	0	0	0	0	0	0	0	0	0
40	0	1	0	0	1	Type 2 diabetes	2	1	Primary	0	0	0	0	0	0	0	0	1	0	0	0	0	0	0	0	0	0	0	0	0	0	0	0	0	0	0	0
67	0	1	0	1	1	Type 1 diabetes	1	1	Secondary	0	0	0	0	1	0	0	0	0	0	0	0	0	0	0	0	0	0	0	0	0	0	0	0	0	0	0	0
69	0	5	0	0	1	Type 2 diabetes	2	1	Secondary	0	1	0	0	1	0	0	0	0	0	0	1	0	0	0	0	0	0	0	0	0	0	0	0	0	0	0	0
61	0	1	0	1	0	Other or unspecified diabetes	2	1	Secondary	0	0	0	0	1	0	0	0	0	0	0	0	0	0	0	0	0	0	0	0	0	0	0	0	0	0	0	0
58	0	1	0	0	1	Type 2 diabetes	2	1	Secondary	0	0	0	0	1	0	0	0	0	0	0	1	0	0	0	0	0	0	0	0	0	0	0	0	0	0	0	0
62	1	1	0	0	1	Type 2 diabetes	2	1	Secondary	0	0	0	0	1	0	0	1	0	0	0	0	0	0	0	0	0	0	0	0	0	0	0	0	0	0	0	0
76	0	2	0	1	1	Type 1 diabetes	1	1	Primary	0	0	0	0	0	0	0	0	0	1	0	0	0	0	1	0	0	0	0	0	0	0	0	0	0	0	0	0
76	0	2	0	1	1	Type 2 diabetes	2	1	Primary	0	0	0	0	0	0	0	0	0	1	0	0	0	0	1	0	0	0	0	0	0	0	0	0	0	0	0	0
51	1	1	0	0	1	Type 1 diabetes	1	1	Secondary	0	1	0	0	1	0	0	0	1	0	0	1	0	0	1	0	0	0	0	0	0	0	0	0	0	0	0	0
51	1	1	0	0	1	Type 2 diabetes	2	1	Secondary	0	1	0	0	1	0	0	0	1	0	0	1	0	0	1	0	0	0	0	0	0	0	0	0	0	0	0	0
77	0	1	0	0	1	Type 2 diabetes	2	1	Secondary	0	0	0	0	0	0	0	0	0	0	0	0	1	0	0	1	0	0	0	1	0	0	0	0	0	0	0	0
68	0	1	0	0	1	Type 2 diabetes	2	1	Secondary	0	0	0	0	0	0	0	0	0	0	0	0	0	0	1	0	0	0	0	0	0	0	0	0	0	0	0	0
60	0	1	0	0	1	Type 2 diabetes	2	1	Primary	0	0	0	0	1	0	0	0	0	1	0	0	0	1	0	1	0	0	0	0	0	0	1	0	0	0	1	0
60	1	1	0	0	1	Type 1 diabetes	1	1	Primary	0	0	0	0	0	0	0	0	0	1	1	0	0	0	0	0	0	0	0	0	0	0	0	0	0	0	0	0
60	1	1	0	0	1	Type 2 diabetes	2	1	Primary	0	0	0	0	0	0	0	0	0	1	1	0	0	0	0	0	0	0	0	0	0	0	0	0	0	0	0	0
50	0	2	0	1	1	Type 2 diabetes	2	1	Secondary	0	0	0	0	0	0	0	0	0	0	0	0	0	1	0	1	0	0	0	0	0	0	0	0	0	0	1	0
68	0	2	0	0	1	Other or unspecified diabetes	2	1	Secondary	0	0	0	0	0	0	0	0	0	1	0	0	0	0	0	0	0	0	0	0	0	0	0	0	0	0	0	0
70	0	2	0	0	1	Type 2 diabetes	2	1	Secondary	0	0	0	0	0	0	0	0	0	1	0	0	0	0	0	0	0	0	0	0	0	0	0	0	0	0	0	0
57	0	1	0	1	1	Type 2 diabetes	2	1	Secondary	0	0	0	0	1	0	0	0	0	0	0	1	0	0	0	0	0	0	0	0	0	0	0	0	0	0	0	0
62	0	1	0	0	1	Type 2 diabetes	2	1	Primary	0	0	0	0	0	0	0	0	0	0	1	0	0	0	0	0	0	0	0	0	0	0	0	0	0	0	0	0
48	1	1	0	0	1	Type 2 diabetes	2	1	Secondary	0	0	0	0	1	0	0	0	0	0	0	1	0	0	0	0	0	0	0	0	0	0	0	0	0	0	0	0
72	0	1	0	0	1	Other or unspecified diabetes	2	1	Secondary	0	0	0	0	1	0	0	0	0	0	0	0	0	0	1	0	0	0	0	0	0	0	0	0	0	0	0	0
69	1	1	0	0	1	Other or unspecified diabetes	2	1	Secondary	0	0	0	0	1	0	0	0	0	0	0	0	0	0	1	0	0	0	0	0	0	0	0	0	0	0	0	0
78	0	1	0	1	1	Type 2 diabetes	2	1	Secondary	0	1	0	0	1	0	0	1	0	0	0	0	1	0	0	0	0	0	0	0	0	0	0	0	0	0	0	0
70	0	1	0	0	1	Type 2 diabetes	2	1	Secondary	0	1	0	0	1	0	0	0	0	0	0	1	0	0	0	0	0	0	0	0	0	0	0	0	0	0	0	0
65	0	1	0	1	1	Type 2 diabetes	2	1	Secondary	0	1	0	0	0	0	0	0	0	0	0	0	0	0	0	0	0	0	0	0	0	0	0	0	0	0	0	0
60	0	2	0	0	1	Other or unspecified diabetes	2	1	Secondary	0	0	0	0	0	0	0	0	1	0	0	0	0	0	0	0	0	0	0	0	0	0	0	0	0	0	0	0
60	0	2	0	0	1	Type 2 diabetes	2	1	Primary	0	0	0	0	0	0	0	0	1	0	0	0	0	0	0	0	0	0	0	0	0	0	0	0	0	0	0	0
57	0	1	0	0	1	Type 2 diabetes	2	1	Secondary	0	0	0	0	1	0	0	0	0	0	0	0	0	0	0	0	0	0	0	0	0	0	0	0	0	0	0	0
73	0	1	0	0	1	Other or unspecified diabetes	2	1	Secondary	0	0	0	0	0	0	0	0	0	0	0	0	1	0	0	1	0	0	1	0	0	0	0	0	0	0	0	0
70	0	1	0	0	1	Type 2 diabetes	2	1	Secondary	0	1	0	0	1	0	0	0	0	0	0	1	0	0	1	0	0	0	0	0	0	0	0	0	0	0	0	0
66	1	1	0	0	1	Type 2 diabetes	2	1	Secondary	0	0	0	0	1	0	0	0	0	0	0	1	0	0	0	0	0	0	0	0	0	0	0	0	0	0	0	0
7	0	1	0	1	1	Type 2 diabetes	2	1	Secondary	0	1	0	0	1	0	0	0	0	0	0	0	1	0	0	1	0	1	0	0	0	0	0	0	0	0	0	0
53	0	1	0	0	1	Type 2 diabetes	2	1	Secondary	0	0	0	0	1	0	0	0	0	0	0	0	0	0	0	0	0	0	0	0	0	0	0	0	0	0	0	0
63	0	1	0	0	1	Type 2 diabetes	2	1	Secondary	0	0	0	0	1	0	0	0	0	0	0	0	0	0	0	0	0	0	0	0	0	0	0	0	0	0	0	0
35	0	1	0	0	1	Other or unspecified diabetes	2	1	Secondary	0	0	0	0	1	0	0	0	0	0	0	0	0	0	0	0	0	0	0	0	0	0	0	0	0	0	0	0
34	0	1	0	0	1	Type 1 diabetes	1	1	Secondary	0	0	0	0	1	0	0	0	0	0	0	0	0	0	0	0	0	0	0	0	0	0	0	0	0	0	0	0
67	0	1	0	1	1	Type 2 diabetes	2	1	Secondary	0	1	0	0	1	0	0	0	0	0	0	0	1	0	1	0	0	0	0	0	0	0	0	0	0	0	0	0
67	1	1	0	1	1	Type 2 diabetes	2	1	Secondary	0	1	0	0	1	0	0	0	0	0	0	1	0	0	0	0	0	0	0	0	0	0	0	0	0	0	0	0
55	0	2	0	1	1	Type 2 diabetes	2	1	Secondary	0	1	0	0	1	0	0	0	0	0	0	0	0	0	0	0	0	0	0	0	0	0	0	0	0	0	0	0
66	1	1	0	1	1	Type 2 diabetes	2	1	Secondary	0	1	0	0	1	0	0	0	0	0	0	0	0	0	0	0	0	0	0	0	0	0	0	0	0	0	0	0
51	0	1	0	0	1	Type 1 diabetes	1	1	Secondary	0	1	0	0	1	0	0	0	0	0	0	0	0	0	0	0	0	0	0	0	0	0	0	0	0	0	0	0
50	0	1	0	1	1	Type 2 diabetes	2	1	Secondary	0	1	0	0	1	0	0	0	0	0	0	0	0	0	0	0	0	0	0	0	0	0	0	0	0	0	0	0
47	0	1	0	1	1	Type 2 diabetes	2	1	Secondary	0	1	0	0	1	0	0	0	0	0	0	0	0	0	0	0	0	0	0	0	0	0	0	0	0	0	0	0
76	0	1	0	0	1	Type 2 diabetes	2	1	Primary	0	0	0	0	0	0	0	0	0	0	1	0	0	0	0	0	0	0	0	0	0	0	0	0	0	0	0	0
66	0	2	0	0	1	Type 2 diabetes	2	1	Secondary	0	0	0	0	0	0	0	0	0	1	0	0	0	0	0	0	0	0	0	0	0	0	0	0	0	0	0	0
35	0	2	0	0	1	Type 1 diabetes	1	1	Secondary	0	0	0	0	1	0	0	0	0	0	0	0	0	0	0	0	0	0	0	0	0	0	0	0	0	0	0	0
35	0	2	0	1	1	Type 2 diabetes	2	1	Primary	0	0	0	0	1	0	0	0	0	0	0	0	0	0	0	0	0	0	0	0	0	0	0	0	0	0	0	0
72	1	1	0	0	1	Type 2 diabetes	2	1	Secondary	0	0	0	0	1	0	0	0	0	0	0	1	0	1	0	1	0	0	0	0	0	0	0	0	0	0	1	0
64	1	1	0	0	1	Other or unspecified diabetes	2	1	Secondary	0	1	0	0	1	0	0	0	0	0	0	1	0	1	0	0	0	0	0	0	0	0	0	0	0	0	0	0
47	0	1	0	0	1	Type 2 diabetes	2	1	Secondary	0	1	0	0	1	0	0	0	0	0	0	1	0	0	0	0	0	0	0	0	0	0	0	0	0	0	0	0
54	0	1	0	0	1	Type 2 diabetes	2	1	Secondary	0	1	0	0	1	0	0	0	0	0	0	1	0	0	0	0	0	0	0	0	0	0	0	0	0	0	0	0
61	1	1	0	0	1	Type 2 diabetes	2	1	Secondary	0	0	0	0	1	0	0	0	0	0	0	1	0	0	0	0	0	0	0	0	0	0	0	0	0	0	0	0
67	0	1	0	0	1	Other or unspecified diabetes	2	1	Secondary	0	0	0	1	0	0	0	0	1	0	1	0	0	0	0	0	0	0	0	0	0	0	0	0	0	0	0	0
64	0	1	0	0	1	Type 2 diabetes	2	1	Secondary	0	0	0	1	0	0	0	0	1	0	1	0	0	0	0	0	0	0	0	0	0	0	0	0	0	0	0	0
75	0	1	0	0	1	Type 2 diabetes	2	1	Secondary	0	0	0	0	1	0	0	0	0	0	0	1	0	0	0	0	0	0	0	0	0	0	0	0	0	0	0	0
53	1	1	0	0	1	Other or unspecified diabetes	2	1	Secondary	0	0	0	0	1	0	0	0	0	0	0	1	0	1	0	1	0	0	0	0	0	0	0	0	0	0	1	0
78	0	1	0	1	0	Type 2 diabetes	2	1	Secondary	0	0	0	0	1	0	0	0	0	0	0	0	0	0	0	0	0	0	0	0	0	0	0	0	0	0	0	0
54	1	1	0	0	1	Type 2 diabetes	2	1	Secondary	0	1	0	0	1	0	0	0	0	0	0	1	0	1	0	0	0	0	0	0	0	0	0	0	0	0	0	0
62	1	1	0	0	1	Type 2 diabetes	2	1	Secondary	0	0	0	0	0	0	0	0	0	1	0	0	0	0	0	0	0	0	0	0	0	0	0	0	0	0	0	0
45	0	1	0	0	1	Other or unspecified diabetes	2	1	Secondary	0	0	0	0	0	0	0	0	1	0	0	0	0	0	0	0	0	0	0	0	0	0	0	0	0	0	0	0
46	0	1	0	0	1	Type 2 diabetes	2	1	Primary	0	0	0	0	0	0	0	0	1	0	0	0	0	0	0	0	0	0	0	0	0	0	0	0	0	0	0	0
52	0	1	0	0	1	Type 2 diabetes	2	1	Primary	0	0	0	0	0	0	0	0	0	1	1	0	0	1	0	0	0	0	0	0	0	0	0	0	0	0	0	0
66	0	1	0	1	1	Type 2 diabetes	2	1	Primary	0	0	0	0	0	0	0	0	0	0	0	0	0	1	1	1	0	0	1	0	0	0	0	0	0	0	1	0
57	1	1	0	0	1	Type 2 diabetes	2	1	Primary	0	0	0	0	1	0	0	0	0	0	1	1	1	1	0	0	0	0	0	0	0	0	0	0	0	0	0	0
69	1	2	0	1	1	Type 1 diabetes	1	1	Primary	0	0	0	0	0	0	0	0	1	1	1	0	0	1	0	0	0	0	0	0	0	0	0	0	0	0	0	0
66	0	2	0	0	1	Other or unspecified diabetes	2	1	Secondary	0	1	0	0	0	0	0	0	0	0	1	0	0	1	0	0	0	0	0	0	0	0	0	0	0	0	0	0
63	0	2	0	1	1	Type 2 diabetes	2	1	Primary	0	1	0	0	0	0	0	0	0	0	1	0	0	1	0	0	0	0	0	0	0	0	0	0	0	0	0	0
64	0	1	0	0	1	Type 2 diabetes	2	1	Secondary	0	0	0	0	1	0	0	0	0	0	0	0	0	0	0	0	0	0	0	0	0	0	0	0	0	0	0	0
77	1	1	0	0	1	Type 2 diabetes	2	1	Primary	0	0	0	0	0	0	0	0	1	0	0	0	0	1	0	0	0	0	0	0	0	0	0	0	0	0	0	0
63	1	1	0	0	1	Type 1 diabetes	1	1	Secondary	0	1	0	0	1	0	0	0	0	0	0	1	1	0	0	0	0	0	0	0	0	0	0	0	0	0	0	0
54	1	1	1	1	1	Type 1 diabetes	1	1	Secondary	0	0	0	0	1	0	0	0	0	0	0	1	1	0	1	0	0	0	0	0	0	0	0	0	0	0	0	0
54	1	1	1	1	1	Type 2 diabetes	2	1	Secondary	0	0	0	0	1	0	0	0	0	0	0	1	1	0	1	0	0	0	0	0	0	0	0	0	0	0	0	0
55	1	1	0	0	1	Type 2 diabetes	2	1	Secondary	0	1	0	0	1	0	0	0	0	0	0	1	0	0	0	0	0	0	0	0	0	0	0	0	0	0	0	0
84	0	2	0	0	1	Type 2 diabetes	2	1	Secondary	0	0	0	0	1	0	0	0	0	0	0	0	0	0	0	0	0	0	0	0	0	0	0	0	0	0	0	0
63	1	1	0	0	1	Type 1 diabetes	1	1	Secondary	0	0	0	0	0	0	0	0	0	0	0	0	1	0	0	0	0	0	0	0	0	0	0	0	0	0	0	0
63	1	1	0	0	1	Type 2 diabetes	2	1	Primary	0	0	0	0	0	0	0	0	0	0	0	0	1	0	0	0	0	0	0	0	0	0	0	0	0	0	0	0
62	0	1	0	0	1	Type 2 diabetes	2	1	Secondary	0	1	0	0	1	0	0	0	0	0	0	1	0	0	1	0	0	0	0	0	0	0	0	0	0	0	0	0
7	0	4	0	1	1	Type 2 diabetes	2	1	Secondary	0	0	0	0	1	0	0	0	0	0	0	0	1	0	0	1	0	1	0	0	0	0	0	0	0	0	0	0
60	1	1	0	0	1	Other or unspecified diabetes	2	1	Secondary	0	1	0	0	1	0	0	1	0	0	0	0	1	0	1	0	0	0	0	0	0	0	0	0	0	0	0	0
59	1	1	0	1	1	Type 2 diabetes	2	1	Secondary	0	1	0	0	1	0	0	1	0	0	0	0	1	0	1	0	0	0	0	0	0	0	0	0	0	0	0	0
63	0	1	0	1	1	Type 2 diabetes	2	1	Secondary	0	1	0	0	1	0	0	0	0	0	0	1	0	0	0	0	0	0	0	0	0	0	0	0	0	0	0	0
47	0	1	0	0	1	Type 2 diabetes	2	1	Secondary	0	0	0	0	1	0	0	0	0	0	0	1	0	0	0	0	0	0	0	0	0	0	0	0	0	0	0	0
52	1	1	0	0	1	Type 2 diabetes	2	1	Secondary	0	0	0	0	0	0	0	0	0	0	0	0	1	0	0	0	0	0	0	0	0	0	0	0	0	0	0	0
65	1	2	0	0	1	Other or unspecified diabetes	2	1	Primary	0	0	0	0	0	0	0	0	0	0	1	0	0	0	0	0	0	0	0	0	0	0	0	0	0	0	0	0
64	1	2	0	0	1	Type 2 diabetes	2	1	Primary	0	0	0	0	0	0	0	0	0	0	1	0	0	0	0	0	0	0	0	0	0	0	0	0	0	0	0	0
46	1	1	0	1	1	Type 2 diabetes	2	1	Secondary	0	1	0	0	1	0	0	0	0	0	0	0	0	0	0	0	0	0	0	0	0	0	0	0	0	0	0	0
55	0	1	0	0	1	Other or unspecified diabetes	2	1	Secondary	0	0	0	0	1	0	0	0	0	0	0	1	0	0	0	0	0	0	0	0	0	0	0	0	0	0	0	0
44	1	1	0	0	1	Other or unspecified diabetes	2	1	Primary	0	0	0	0	0	0	0	0	0	0	0	0	1	0	0	1	0	0	0	1	0	0	0	0	0	0	0	0
44	1	1	0	0	1	Type 2 diabetes	2	1	Secondary	0	0	0	0	0	0	0	0	0	0	0	0	1	0	0	1	0	0	0	1	0	0	0	0	0	0	0	0
66	1	1	0	0	1	Type 2 diabetes	2	1	Secondary	0	0	0	0	1	0	0	0	1	0	0	1	0	0	0	0	0	0	0	0	0	0	0	0	0	0	0	0
65	0	1	0	0	1	Type 2 diabetes	2	1	Secondary	0	1	0	0	1	0	0	0	0	0	0	1	0	0	0	0	0	0	0	0	0	0	0	0	0	0	0	0
66	0	1	0	0	1	Type 2 diabetes	2	1	Secondary	0	1	0	0	1	0	0	0	0	0	0	1	0	0	0	0	0	0	0	0	0	0	0	0	0	0	0	0
83	0	1	0	0	1	Type 1 diabetes	1	1	Secondary	0	1	0	0	1	0	0	1	0	1	0	0	0	1	0	0	0	0	0	0	0	0	0	0	0	0	0	0
83	0	1	0	1	1	Type 2 diabetes	2	1	Primary	0	1	0	0	1	0	0	1	0	1	0	0	0	1	0	0	0	0	0	0	0	0	0	0	0	0	0	0
59	1	1	0	1	0	Type 2 diabetes	2	1	Secondary	0	0	0	0	1	0	0	1	0	0	0	1	1	0	1	0	0	0	0	0	0	0	0	0	0	0	0	0
54	0	2	0	0	1	Type 2 diabetes	2	1	Secondary	0	0	0	0	0	0	0	0	0	0	0	0	1	0	0	0	0	0	0	0	0	0	0	0	0	0	0	0
73	1	1	0	0	1	Type 2 diabetes	2	1	Secondary	0	1	0	0	1	0	0	0	1	0	0	1	0	0	0	0	0	0	0	0	0	0	0	0	0	0	0	0
50	1	2	0	0	1	Type 2 diabetes	2	1	Secondary	0	1	0	0	0	0	0	0	0	0	0	0	0	0	0	0	0	0	0	0	0	0	0	0	0	0	0	0
53	1	1	0	0	1	Type 2 diabetes	2	1	Secondary	0	0	0	0	1	0	0	0	0	0	0	1	0	0	0	0	0	0	0	0	0	0	0	0	0	0	0	0
54	1	1	0	0	1	Other or unspecified diabetes	2	1	Secondary	0	1	0	0	1	0	0	0	0	0	0	1	0	0	0	0	0	0	0	0	0	0	0	0	0	0	0	0
52	1	1	0	0	1	Type 2 diabetes	2	1	Secondary	0	1	0	0	1	0	0	0	0	0	0	1	0	0	0	0	0	0	0	0	0	0	0	0	0	0	0	0
60	1	1	0	0	1	Type 2 diabetes	2	1	Secondary	0	0	0	0	1	0	0	0	0	1	0	1	0	0	0	0	0	0	0	0	0	0	0	0	0	0	0	0
57	0	1	0	0	1	Type 2 diabetes	2	1	Primary	0	0	0	0	0	0	0	0	0	0	0	0	0	1	0	0	0	0	0	0	0	0	0	0	0	0	0	0
62	1	1	0	0	1	Type 2 diabetes	2	1	Secondary	0	1	0	0	1	0	0	0	0	0	0	1	0	0	0	0	0	0	0	0	0	0	0	0	0	0	0	0
58	0	1	0	0	1	Type 2 diabetes	2	1	Secondary	0	1	0	0	1	0	0	0	0	0	0	1	1	0	1	0	0	0	0	0	0	0	0	0	0	0	0	0
66	1	1	0	0	1	Type 2 diabetes	2	1	Secondary	0	1	0	0	1	0	0	0	0	0	0	0	0	0	1	0	0	0	0	0	0	0	0	0	0	0	0	0
61	1	1	0	0	1	Other or unspecified diabetes	2	1	Secondary	0	0	0	0	0	0	0	0	0	0	0	1	1	0	0	0	0	0	0	0	0	0	0	0	0	0	0	0
71	0	1	0	0	1	Type 2 diabetes	2	1	Primary	0	0	0	0	0	0	0	0	0	0	0	0	0	0	1	0	0	0	0	0	0	0	0	0	0	0	0	0
67	0	2	0	1	1	Type 2 diabetes	2	1	Secondary	0	1	0	0	1	0	0	0	0	1	1	0	0	1	0	0	0	0	0	0	0	0	0	0	0	0	0	0
18	1	2	0	0	1	Other or unspecified diabetes	2	1	Secondary	0	1	0	0	1	0	0	0	1	0	0	0	0	0	0	0	0	0	0	0	0	0	0	0	0	0	0	0
65	0	1	0	0	1	Type 2 diabetes	2	1	Secondary	0	1	0	0	1	0	0	0	0	0	0	0	0	0	0	0	0	0	0	0	0	0	0	0	0	0	0	0
73	1	1	0	0	1	Other or unspecified diabetes	2	1	Secondary	0	1	0	0	1	0	0	0	1	0	1	0	1	0	1	0	0	0	0	0	0	0	0	0	0	0	0	0
71	1	1	0	1	1	Type 2 diabetes	2	1	Primary	0	1	0	0	1	0	0	0	1	0	1	0	1	0	1	0	0	0	0	0	0	0	0	0	0	0	0	0
64	0	1	0	0	1	Type 2 diabetes	2	1	Secondary	0	0	0	0	1	0	0	0	0	0	0	1	1	0	0	0	0	0	0	0	0	0	0	0	0	0	0	0
88	1	1	0	0	1	Other or unspecified diabetes	2	1	Secondary	0	0	0	0	0	0	0	0	0	0	0	0	1	0	0	1	0	0	1	0	0	0	0	0	0	0	0	0
89	1	1	0	0	1	Type 2 diabetes	2	1	Secondary	0	0	0	0	0	0	0	0	0	0	0	0	1	0	0	1	0	0	1	0	0	0	0	0	0	0	0	0
60	1	1	0	1	1	Type 2 diabetes	2	1	Secondary	0	1	0	0	1	0	0	0	0	0	0	0	0	0	0	0	0	0	0	0	0	0	0	0	0	0	0	0
68	0	1	0	0	1	Type 2 diabetes	2	1	Secondary	0	0	1	0	0	0	0	0	0	0	0	0	0	0	1	1	0	0	1	0	0	0	0	0	0	0	0	0
67	1	1	0	0	1	Type 2 diabetes	2	1	Secondary	0	0	0	0	1	0	0	0	0	0	0	0	0	0	0	0	0	0	0	0	0	0	0	0	0	0	0	0
60	0	1	0	0	1	Type 2 diabetes	2	1	Secondary	0	1	0	0	1	0	0	0	0	0	0	1	0	0	0	0	0	0	0	0	0	0	0	0	0	0	0	0
49	0	4	0	0	1	Other or unspecified diabetes	2	1	Secondary	0	1	0	0	0	0	0	0	0	0	0	0	0	0	0	0	0	0	0	0	0	0	0	0	0	0	0	0
66	0	1	0	0	1	Type 1 diabetes	1	1	Secondary	0	1	0	0	1	0	0	0	0	0	0	1	0	0	0	0	0	0	0	0	0	0	0	0	0	0	0	0
73	1	4	0	0	1	Other or unspecified diabetes	2	1	Secondary	0	0	0	0	1	0	0	0	0	0	0	0	1	0	0	0	0	0	0	0	0	0	0	0	0	0	0	0
73	1	4	0	1	1	Type 2 diabetes	2	1	Secondary	0	0	0	0	1	0	0	0	0	0	0	0	1	0	0	0	0	0	0	0	0	0	0	0	0	0	0	0
54	1	1	0	1	1	Type 2 diabetes	2	1	Secondary	0	1	0	0	1	0	0	0	0	0	0	0	1	0	1	0	0	0	0	0	0	0	0	0	0	0	0	0
6	1	4	0	1	1	Other or unspecified diabetes	2	1	Secondary	0	0	0	0	0	0	0	0	0	0	0	1	1	0	1	1	0	1	0	1	0	0	0	0	0	0	0	0
59	0	1	0	0	1	Type 2 diabetes	2	1	Secondary	0	1	0	0	1	0	0	0	0	0	0	0	0	0	0	0	0	0	0	0	0	0	0	0	0	0	0	0
65	1	1	0	1	1	Type 2 diabetes	2	1	Secondary	0	1	0	0	1	0	0	0	0	0	0	1	0	0	0	0	0	0	0	0	0	0	0	0	0	0	0	0
58	0	2	0	0	1	Other or unspecified diabetes	2	1	Secondary	0	0	0	0	0	0	0	0	0	0	0	0	0	1	0	0	0	0	0	0	0	0	0	0	0	0	0	0
56	0	2	0	0	1	Type 2 diabetes	2	1	Primary	0	0	0	0	0	0	0	0	0	0	0	0	0	1	0	0	0	0	0	0	0	0	0	0	0	0	0	0
80	1	1	0	0	1	Other or unspecified diabetes	2	1	Secondary	0	0	0	0	1	0	0	0	0	0	0	1	0	0	1	0	0	0	0	0	0	0	0	0	0	0	0	0
79	1	1	0	0	1	Type 2 diabetes	2	1	Secondary	0	0	0	0	1	0	0	0	0	0	0	1	0	0	1	0	0	0	0	0	0	0	0	0	0	0	0	0
55	1	1	0	1	1	Other or unspecified diabetes	2	1	Secondary	0	0	0	0	1	0	0	0	0	0	0	1	1	0	0	0	0	0	0	0	0	0	0	0	0	0	0	0
54	0	1	0	0	1	Type 2 diabetes	2	1	Secondary	0	1	0	0	0	0	0	0	0	0	0	0	0	0	0	0	0	0	0	0	0	0	0	0	0	0	0	0
36	1	1	1	0	1	Other or unspecified diabetes	2	1	Primary	0	0	0	0	0	0	0	0	0	0	0	0	1	0	0	0	0	0	0	0	0	0	0	0	0	0	0	0
36	1	1	1	0	1	Type 2 diabetes	2	1	Primary	0	0	0	0	0	0	0	0	0	0	0	0	1	0	0	0	0	0	0	0	0	0	0	0	0	0	0	0
36	1	1	1	1	1	Type 1 diabetes	1	1	Secondary	0	0	0	0	0	0	0	0	0	0	0	0	1	0	0	0	0	0	0	0	0	0	0	0	0	0	0	0
54	0	1	0	1	1	Type 2 diabetes	2	1	Primary	0	1	0	0	1	0	0	0	0	0	1	0	0	0	0	0	0	0	0	0	0	0	0	0	0	0	0	0
68	0	5	0	0	1	Type 2 diabetes	2	1	Secondary	0	1	0	0	0	0	0	0	0	0	0	0	0	0	0	0	0	0	0	0	0	0	0	0	0	0	0	0
64	0	3	0	0	1	Other or unspecified diabetes	2	1	Secondary	0	0	0	0	0	0	0	0	0	0	0	0	1	0	0	0	0	0	0	0	0	0	0	0	0	0	0	0
61	1	1	0	1	1	Type 2 diabetes	2	1	Secondary	0	1	0	0	1	0	0	0	0	0	0	0	0	0	0	0	0	0	0	0	0	0	0	0	0	0	0	0
7	1	1	0	0	1	Type 2 diabetes	2	1	Secondary	0	0	0	0	0	0	0	0	0	0	0	0	1	1	0	1	0	1	0	0	0	0	0	0	0	0	1	0
65	1	1	0	0	1	Type 2 diabetes	2	1	Secondary	0	0	0	0	1	0	0	0	0	0	0	1	0	0	1	0	0	0	0	0	0	0	0	0	0	0	0	0
55	0	1	0	0	1	Type 2 diabetes	2	1	Secondary	0	1	0	0	1	0	0	0	0	0	0	0	0	0	0	0	0	0	0	0	0	0	0	0	0	0	0	0
68	0	1	0	0	1	Other or unspecified diabetes	2	1	Secondary	0	0	0	0	1	0	0	0	0	0	0	0	1	0	0	0	0	0	0	0	0	0	0	0	0	0	0	0
61	1	1	0	0	1	Other or unspecified diabetes	2	1	Secondary	0	0	0	0	1	0	0	0	0	0	0	1	0	0	0	0	0	0	0	0	0	0	0	0	0	0	0	0
62	1	1	0	0	1	Type 2 diabetes	2	1	Secondary	0	0	0	0	1	0	0	0	0	0	0	1	0	0	0	0	0	0	0	0	0	0	0	0	0	0	0	0
52	0	2	0	0	1	Type 2 diabetes	2	1	Secondary	0	1	0	0	1	0	0	0	0	0	0	0	0	0	0	0	0	0	0	0	0	0	0	0	0	0	0	0
65	1	1	0	0	1	Other or unspecified diabetes	2	1	Secondary	0	0	0	0	1	0	0	0	0	0	0	0	1	0	0	0	0	0	0	0	0	0	0	0	0	0	0	0
55	0	1	0	0	1	Type 2 diabetes	2	1	Secondary	0	0	0	0	1	0	0	0	0	0	0	0	0	0	0	0	0	0	0	0	0	0	0	0	0	0	0	0
68	1	1	0	0	1	Type 2 diabetes	2	1	Secondary	0	0	0	0	1	0	0	0	0	0	0	0	0	0	1	0	0	0	0	0	0	0	0	0	0	0	0	0
67	1	1	0	1	1	Type 2 diabetes	2	1	Secondary	0	1	0	0	1	0	0	0	0	0	0	0	0	0	0	0	0	0	0	0	0	0	0	0	0	0	0	0
67	1	1	0	1	1	Type 2 diabetes	2	1	Secondary	0	1	0	0	1	0	0	0	0	0	0	0	0	0	0	0	0	0	0	0	0	0	0	0	0	0	0	0
49	0	1	0	1	1	Type 2 diabetes	2	1	Secondary	0	1	0	0	1	0	0	0	0	0	0	0	0	0	0	0	0	0	0	0	0	0	0	0	0	0	0	0
64	0	1	0	0	1	Type 2 diabetes	2	1	Primary	0	0	0	0	0	0	0	0	0	1	0	0	0	0	0	0	0	0	0	0	0	0	0	0	0	0	0	0
64	1	4	0	0	1	Type 2 diabetes	2	1	Secondary	0	0	0	0	1	0	0	0	1	0	0	1	1	0	0	0	0	0	0	0	0	0	0	0	0	0	0	0
75	1	4	0	0	1	Type 2 diabetes	2	1	Secondary	0	1	0	0	1	0	0	0	0	0	0	1	0	0	0	0	0	0	0	0	0	0	0	0	0	0	0	0
73	0	1	0	1	1	Type 2 diabetes	2	1	Secondary	0	1	0	0	1	0	0	0	0	0	0	1	0	0	0	0	0	0	0	0	0	0	0	0	0	0	0	0
57	0	1	0	0	1	Type 2 diabetes	2	1	Secondary	0	1	0	0	1	0	0	0	0	0	0	1	0	0	1	0	0	0	0	0	0	0	0	0	0	0	0	0
66	1	1	0	0	1	Type 2 diabetes	2	1	Secondary	0	1	0	0	1	0	0	0	0	0	0	0	0	0	0	0	0	0	0	0	0	0	0	0	0	0	0	0
51	0	1	0	0	1	Type 2 diabetes	2	1	Secondary	0	1	0	0	1	0	0	0	0	1	0	0	0	0	0	0	0	0	0	0	0	0	0	0	0	0	0	0
65	0	1	0	0	1	Other or unspecified diabetes	2	1	Secondary	0	1	0	0	0	0	0	0	0	0	0	0	0	0	0	0	0	0	0	0	0	0	0	0	0	0	0	0
65	0	1	0	0	1	Other or unspecified diabetes	2	1	Secondary	0	0	0	0	1	0	0	0	0	0	1	0	0	0	0	0	0	0	0	0	0	0	0	0	0	0	0	0
65	0	1	0	0	1	Type 2 diabetes	2	1	Secondary	0	0	0	0	1	0	0	0	0	0	1	0	0	0	0	0	0	0	0	0	0	0	0	0	0	0	0	0
51	0	1	0	0	1	Other or unspecified diabetes	2	1	Primary	0	0	0	0	0	0	0	0	0	0	1	0	0	0	0	0	0	0	0	0	0	0	0	0	0	0	0	0
50	0	1	0	0	1	Type 2 diabetes	2	1	Primary	0	0	0	0	0	0	0	0	0	0	1	0	0	0	0	0	0	0	0	0	0	0	0	0	0	0	0	0
65	1	1	0	0	1	Type 2 diabetes	2	1	Secondary	0	0	0	0	1	0	0	0	0	0	0	1	0	0	0	0	0	0	0	0	0	0	0	0	0	0	0	0
61	1	1	0	1	1	Type 2 diabetes	2	1	Secondary	0	1	0	0	1	0	0	0	0	0	0	1	0	0	0	0	0	0	0	0	0	0	0	0	0	0	0	0
58	1	1	0	0	1	Other or unspecified diabetes	2	1	Secondary	0	1	0	0	1	0	0	0	0	0	0	0	0	0	0	0	0	0	0	0	0	0	0	0	0	0	0	0
58	1	1	0	1	0	Type 2 diabetes	2	1	Secondary	0	1	0	0	1	0	0	0	0	0	0	0	0	0	0	0	0	0	0	0	0	0	0	0	0	0	0	0
69	0	1	0	0	1	Type 2 diabetes	2	1	Secondary	0	0	0	0	0	0	0	0	0	0	0	0	1	0	0	0	0	0	0	0	0	0	0	0	0	0	0	0
57	1	1	0	0	1	Type 2 diabetes	2	1	Secondary	0	0	0	0	1	0	0	0	0	0	0	1	0	0	0	0	0	0	0	0	0	0	0	0	0	0	0	0
71	1	1	0	0	1	Type 2 diabetes	2	1	Secondary	0	1	0	0	1	0	0	0	0	0	0	0	0	0	0	0	0	0	0	0	0	0	0	0	0	0	0	0
65	0	1	0	0	1	Type 2 diabetes	2	1	Secondary	0	1	0	0	1	0	0	0	0	0	0	0	0	0	0	0	0	0	0	0	0	0	0	0	0	0	0	0
78	1	1	0	0	1	Type 2 diabetes	2	1	Secondary	0	0	0	0	1	0	0	0	1	0	0	1	0	0	0	0	0	0	0	0	0	0	0	0	0	0	0	0
69	1	1	0	0	1	Type 2 diabetes	2	1	Secondary	0	0	0	0	0	0	0	0	0	0	0	1	0	0	0	0	0	0	0	0	0	0	0	0	0	0	0	0
79	0	3	0	0	1	Other or unspecified diabetes	2	1	Secondary	0	0	0	0	1	0	0	0	0	0	0	0	0	0	0	0	0	0	0	0	0	0	0	0	0	0	0	0
55	0	1	0	0	1	Type 2 diabetes	2	1	Secondary	0	0	0	0	1	0	0	0	0	0	0	0	0	0	0	0	0	0	0	0	0	0	0	0	0	0	0	0
56	1	1	0	0	1	Type 2 diabetes	2	1	Secondary	0	1	0	0	1	0	0	0	0	0	0	1	0	0	0	0	0	0	0	0	0	0	0	0	0	0	0	0
60	1	1	0	0	1	Type 2 diabetes	2	1	Primary	0	0	0	0	0	0	0	0	0	1	1	0	0	0	0	1	0	0	1	0	0	0	0	0	0	0	0	0
49	0	1	0	0	1	Other or unspecified diabetes	2	1	Secondary	0	0	0	0	1	0	0	0	0	0	0	0	0	0	0	0	0	0	0	0	0	0	0	0	0	0	0	0
50	0	1	0	0	1	Type 1 diabetes	1	1	Secondary	0	0	0	0	1	0	0	0	0	0	0	0	0	0	0	0	0	0	0	0	0	0	0	0	0	0	0	0
49	0	1	0	0	1	Type 2 diabetes	2	1	Secondary	0	0	0	0	1	0	0	0	0	0	0	0	0	0	0	0	0	0	0	0	0	0	0	0	0	0	0	0
53	0	1	0	0	1	Type 2 diabetes	2	1	Secondary	0	0	0	0	0	0	0	0	0	0	1	0	0	0	0	0	0	0	0	0	0	0	0	0	0	0	0	0
85	1	1	0	0	1	Type 1 diabetes	1	1	Secondary	0	0	0	0	1	0	0	0	0	0	0	0	1	0	0	0	0	0	0	0	0	0	0	0	0	0	0	0
84	1	1	0	1	1	Type 2 diabetes	2	1	Secondary	0	0	0	0	1	0	0	0	0	0	0	0	1	0	0	0	0	0	0	0	0	0	0	0	0	0	0	0
53	0	1	0	0	1	Type 2 diabetes	2	1	Secondary	0	1	0	0	1	0	0	0	0	0	0	1	0	0	0	0	0	0	0	0	0	0	0	0	0	0	0	0
53	0	1	0	0	1	Type 2 diabetes	2	1	Primary	0	0	0	0	0	0	0	0	0	0	1	0	0	0	0	0	0	0	0	0	0	0	0	0	0	0	0	0
38	0	1	0	0	1	Other or unspecified diabetes	2	1	Primary	0	1	0	0	1	0	0	0	0	0	0	0	0	0	0	0	0	0	0	0	0	0	0	0	0	0	0	0
38	0	1	0	0	1	Type 2 diabetes	2	1	Primary	0	1	0	0	1	0	0	0	0	0	0	0	0	0	0	0	0	0	0	0	0	0	0	0	0	0	0	0
21	1	2	0	0	1	Type 1 diabetes	1	1	Primary	0	0	0	0	0	0	0	0	0	1	0	0	0	0	0	0	0	0	0	0	0	0	0	0	0	0	0	0
22	1	2	0	0	1	Type 2 diabetes	2	1	Primary	0	0	0	0	0	0	0	0	0	1	0	0	0	0	0	0	0	0	0	0	0	0	0	0	0	0	0	0
72	0	1	0	0	1	Type 2 diabetes	2	1	Secondary	0	0	0	0	1	0	0	0	0	0	0	1	0	0	0	0	0	0	0	0	0	0	0	0	0	0	0	0
66	1	1	0	1	0	Type 2 diabetes	2	1	Secondary	0	0	0	0	1	0	0	0	0	0	0	1	0	0	0	0	0	0	0	0	0	0	0	0	0	0	0	0
51	0	2	0	0	1	Other or unspecified diabetes	2	1	Secondary	0	1	0	0	0	0	0	0	0	0	0	0	0	0	0	1	0	0	0	1	0	0	0	0	0	0	0	0
59	0	1	0	0	1	Other or unspecified diabetes	2	1	Secondary	0	1	0	0	1	0	0	0	0	0	0	0	0	0	0	0	0	0	0	0	0	0	0	0	0	0	0	0
59	0	1	0	1	1	Type 2 diabetes	2	1	Secondary	0	1	0	0	1	0	0	0	0	0	0	0	0	0	0	0	0	0	0	0	0	0	0	0	0	0	0	0
48	0	1	0	0	1	Other or unspecified diabetes	2	1	Secondary	0	1	0	0	1	0	0	0	0	0	0	1	0	0	0	0	0	0	0	0	0	0	0	0	0	0	0	0
48	0	1	0	1	1	Type 2 diabetes	2	1	Secondary	0	1	0	0	1	0	0	0	0	0	0	1	0	0	0	0	0	0	0	0	0	0	0	0	0	0	0	0
68	0	2	0	0	1	Other or unspecified diabetes	2	1	Secondary	0	0	0	0	1	0	0	0	0	0	0	0	1	0	0	0	0	0	0	0	0	0	0	0	0	0	0	0
69	0	2	0	0	1	Type 2 diabetes	2	1	Primary	0	0	0	0	1	0	0	0	0	0	0	0	1	0	0	0	0	0	0	0	0	0	0	0	0	0	0	0
79	0	1	0	0	1	Other or unspecified diabetes	2	1	Secondary	0	0	0	0	1	0	0	0	0	0	0	0	0	0	0	0	0	0	0	0	0	0	0	0	0	0	0	0
59	1	1	0	0	1	Type 2 diabetes	2	1	Secondary	0	0	0	0	1	0	0	0	0	0	0	1	0	0	0	0	0	0	0	0	0	0	0	0	0	0	0	0
76	1	1	0	0	1	Type 2 diabetes	2	1	Secondary	0	0	0	0	1	0	0	0	1	0	0	1	1	0	1	0	0	0	0	0	0	0	0	0	0	0	0	0
65	0	1	0	0	1	Type 2 diabetes	2	1	Secondary	0	1	0	0	1	0	0	0	0	0	0	1	0	0	0	0	0	0	0	0	0	0	0	0	0	0	0	0
69	1	1	1	1	1	Type 2 diabetes	2	1	Primary	0	0	0	0	1	1	0	1	0	1	0	0	0	0	1	0	0	0	0	0	0	0	0	0	0	0	0	0
65	0	1	0	0	1	Type 2 diabetes	2	1	Secondary	0	0	0	0	1	0	0	0	0	0	0	0	1	0	0	1	0	0	1	0	0	0	0	0	0	0	0	0
55	1	1	0	0	1	Type 2 diabetes	2	1	Secondary	0	1	0	0	1	0	0	0	0	0	0	1	0	0	0	0	0	0	0	0	0	0	0	0	0	0	0	0
84	0	2	0	1	1	Type 2 diabetes	2	1	Secondary	0	0	0	0	0	0	0	0	0	0	0	0	1	0	0	0	0	0	0	0	0	0	0	0	0	0	0	0
75	1	1	0	0	1	Other or unspecified diabetes	2	1	Secondary	0	0	0	0	0	0	0	0	0	0	0	0	0	0	1	0	0	0	0	0	0	0	0	0	0	0	0	0
75	1	1	0	0	1	Type 2 diabetes	2	1	Secondary	0	0	0	0	0	0	0	0	0	0	0	0	0	0	1	0	0	0	0	0	0	0	0	0	0	0	0	0
60	1	1	0	0	1	Type 2 diabetes	2	1	Secondary	0	1	0	0	1	0	0	0	0	0	0	0	0	0	0	0	0	0	0	0	0	0	0	0	0	0	0	0
55	0	1	0	0	1	Other or unspecified diabetes	2	1	Secondary	0	0	0	0	1	0	0	0	1	0	0	0	0	0	0	0	0	0	0	0	0	0	0	0	0	0	0	0
58	0	1	0	0	1	Type 2 diabetes	2	1	Secondary	0	0	0	0	1	0	0	0	1	0	0	0	0	0	0	0	0	0	0	0	0	0	0	0	0	0	0	0
71	1	1	0	1	0	Other or unspecified diabetes	2	1	Secondary	0	0	0	0	0	0	0	0	0	0	0	0	1	0	0	0	0	0	0	0	0	0	0	0	0	0	0	0
71	1	2	0	1	1	Type 2 diabetes	2	1	Secondary	0	0	0	0	1	0	0	1	0	0	0	0	0	0	0	0	0	0	0	0	0	0	0	0	0	0	0	0
59	1	1	0	0	1	Type 2 diabetes	2	1	Secondary	0	1	0	0	1	0	0	0	0	0	0	0	0	0	0	0	0	0	0	0	0	0	0	0	0	0	0	0
62	0	1	0	0	1	Type 2 diabetes	2	1	Primary	0	0	0	0	0	0	0	0	1	0	0	0	0	0	0	0	0	0	0	0	0	0	0	0	0	0	0	0
63	0	1	0	0	1	Type 2 diabetes	2	1	Primary	0	1	0	0	1	0	0	0	0	1	0	0	0	1	0	0	0	0	0	0	0	0	0	0	0	0	0	0
53	0	1	0	0	1	Type 2 diabetes	2	1	Secondary	0	1	0	0	1	0	0	0	0	0	0	0	1	0	1	0	0	0	0	0	0	0	0	0	0	0	0	0
57	1	1	0	0	1	Type 2 diabetes	2	1	Secondary	0	1	0	0	1	0	0	0	0	0	0	1	0	0	0	0	0	0	0	0	0	0	0	0	0	0	0	0
73	1	1	0	0	1	Other or unspecified diabetes	2	1	Secondary	0	0	0	0	1	0	0	0	0	0	0	1	1	0	1	0	0	0	0	0	0	0	0	0	0	0	0	0
72	1	1	0	0	1	Type 2 diabetes	2	1	Secondary	0	0	0	0	1	0	0	0	0	0	0	1	1	0	1	0	0	0	0	0	0	0	0	0	0	0	0	0
71	0	1	0	0	1	Type 2 diabetes	2	1	Secondary	0	1	0	0	1	0	0	0	0	0	0	1	0	0	0	0	0	0	0	0	0	0	0	0	0	0	0	0
64	0	1	0	0	1	Type 2 diabetes	2	1	Secondary	0	0	0	0	1	0	0	0	0	0	0	1	0	0	1	0	0	0	0	0	0	0	0	0	0	0	0	0
36	1	2	0	1	1	Other or unspecified diabetes	2	1	Primary	0	0	0	0	0	0	0	0	0	1	0	0	0	0	1	1	0	0	0	0	0	0	1	0	1	0	0	0
36	1	2	0	1	1	Type 2 diabetes	2	1	Primary	0	0	0	0	0	0	0	0	0	1	0	0	0	0	1	1	0	0	0	0	0	0	1	0	1	0	0	0
81	0	1	0	0	1	Type 2 diabetes	2	1	Secondary	0	1	0	0	1	0	0	0	0	0	0	0	0	0	0	0	0	0	0	0	0	0	0	0	0	0	0	0
71	0	1	0	0	1	Type 2 diabetes	2	1	Secondary	0	1	0	0	1	0	0	0	0	0	0	1	0	0	1	0	0	0	0	0	0	0	0	0	0	0	0	0
75	1	1	0	0	1	Type 2 diabetes	2	1	Secondary	0	1	0	0	1	0	0	0	0	0	0	1	0	0	0	0	0	0	0	0	0	0	0	0	0	0	0	0
37	1	1	0	0	1	Other or unspecified diabetes	2	1	Secondary	0	0	0	0	1	0	0	1	0	0	0	0	0	0	0	0	0	0	0	0	0	0	0	0	0	0	0	0
67	1	1	0	1	1	Type 2 diabetes	2	1	Secondary	0	1	0	0	1	0	0	1	0	0	0	0	0	0	0	0	0	0	0	0	0	0	0	0	0	0	0	0
56	0	1	0	0	1	Other or unspecified diabetes	2	1	Secondary	0	0	0	0	1	0	0	0	0	1	0	0	0	1	0	1	0	0	0	0	0	0	0	0	0	0	1	0
55	0	1	0	0	1	Type 2 diabetes	2	1	Primary	0	0	0	0	1	0	0	0	0	1	0	0	0	1	0	1	0	0	0	0	0	0	0	0	0	0	1	0
73	1	4	0	0	1	Other or unspecified diabetes	2	1	Secondary	0	1	0	0	1	0	0	0	0	0	0	0	0	0	1	0	0	0	0	0	0	0	0	0	0	0	0	0
54	0	2	0	0	1	Type 2 diabetes	2	1	Primary	0	0	0	0	0	0	0	0	0	1	1	0	0	1	0	0	0	0	0	0	0	0	0	0	0	0	0	0
53	0	2	0	0	1	Type 2 diabetes	2	1	Secondary	0	0	0	0	0	0	0	0	0	0	0	0	0	1	0	0	0	0	0	0	0	0	0	0	0	0	0	0
62	0	1	0	0	1	Other or unspecified diabetes	2	1	Secondary	0	0	0	0	1	0	0	0	0	0	0	0	0	1	0	0	0	0	0	0	0	0	0	0	0	0	0	0
60	0	1	0	0	1	Type 1 diabetes	1	1	Secondary	0	0	0	0	1	0	0	0	0	0	0	0	0	1	0	0	0	0	0	0	0	0	0	0	0	0	0	0
61	0	1	0	1	1	Type 2 diabetes	2	1	Secondary	0	0	0	0	1	0	0	0	0	0	0	0	0	1	0	0	0	0	0	0	0	0	0	0	0	0	0	0
71	1	1	0	0	1	Other or unspecified diabetes	2	1	Secondary	0	0	0	0	1	0	0	0	0	0	0	0	0	0	0	0	0	0	0	0	0	0	0	0	0	0	0	0
46	1	1	0	0	1	Type 2 diabetes	2	1	Secondary	0	0	0	0	1	0	0	0	0	0	0	0	0	0	0	0	0	0	0	0	0	0	0	0	0	0	0	0
65	1	2	0	0	1	Type 1 diabetes	1	1	Secondary	0	0	0	0	0	0	0	0	0	0	0	0	1	0	1	1	0	0	1	0	0	0	0	0	0	0	0	0
52	0	1	0	0	1	Type 2 diabetes	2	1	Primary	0	0	0	0	1	0	0	0	0	0	1	0	0	0	0	0	0	0	0	0	0	0	0	0	0	0	0	0
63	1	1	0	0	1	Other or unspecified diabetes	2	1	Secondary	0	1	0	0	1	0	0	0	0	0	1	0	0	0	1	0	0	0	0	0	0	0	0	0	0	0	0	0
63	1	1	0	0	1	Type 2 diabetes	2	1	Secondary	0	1	0	0	1	0	0	0	0	0	1	0	0	0	1	0	0	0	0	0	0	0	0	0	0	0	0	0
57	1	1	0	1	1	Type 2 diabetes	2	1	Secondary	0	1	0	0	1	0	0	0	0	0	0	1	0	0	0	0	0	0	0	0	0	0	0	0	0	0	0	0
70	0	1	0	0	1	Type 2 diabetes	2	1	Secondary	0	0	0	0	0	0	0	0	1	0	0	0	0	0	1	0	0	0	0	0	0	0	0	0	0	0	0	0
65	1	1	0	0	1	Type 2 diabetes	2	1	Secondary	0	1	0	0	1	0	0	0	0	0	0	1	0	0	0	0	0	0	0	0	0	0	0	0	0	0	0	0
73	1	1	0	0	1	Other or unspecified diabetes	2	1	Secondary	0	0	0	0	0	0	0	0	0	0	0	0	1	0	0	0	0	0	0	0	0	0	0	0	0	0	0	0
52	0	1	0	0	1	Type 2 diabetes	2	1	Secondary	0	0	0	0	0	0	0	0	0	0	0	1	1	0	0	0	0	0	0	0	0	0	0	0	0	0	0	0
4	0	1	0	0	1	Other or unspecified diabetes	2	1	Secondary	0	0	0	0	0	0	0	0	0	1	0	0	1	0	0	1	0	1	0	1	0	0	0	0	0	0	0	0
4	0	1	0	1	1	Diabetes in pregnancy	2	1	Primary	0	0	0	0	0	0	0	0	0	1	0	0	1	0	0	1	0	1	0	1	0	0	0	0	0	0	0	0
4	0	1	0	1	1	Type 1 diabetes	1	1	Secondary	0	0	0	0	0	0	0	0	0	1	0	0	1	0	0	1	0	1	0	1	0	0	0	0	0	0	0	0
4	0	1	0	1	1	Type 2 diabetes	2	1	Secondary	0	0	0	0	0	0	0	0	0	1	0	0	1	0	0	1	0	1	0	1	0	0	0	0	0	0	0	0
59	0	1	0	0	1	Type 2 diabetes	2	1	Secondary	0	1	0	0	1	0	0	0	0	0	0	0	0	0	0	0	0	0	0	0	0	0	0	0	0	0	0	0
46	1	1	0	0	1	Type 2 diabetes	2	1	Secondary	0	1	0	0	1	0	0	0	0	0	0	1	0	0	0	0	0	0	0	0	0	0	0	0	0	0	0	0
50	0	1	0	0	1	Other or unspecified diabetes	2	1	Secondary	0	0	0	0	0	0	0	0	0	0	0	0	1	0	0	0	0	0	0	0	0	0	0	0	0	0	0	0
49	0	1	0	0	1	Type 2 diabetes	2	1	Secondary	0	0	0	0	0	0	0	0	0	0	0	0	1	0	0	0	0	0	0	0	0	0	0	0	0	0	0	0
74	1	1	0	1	1	Type 2 diabetes	2	1	Secondary	0	0	0	0	1	0	0	0	0	0	0	1	0	0	0	0	0	0	0	0	0	0	0	0	0	0	0	0
67	0	2	0	1	0	Other or unspecified diabetes	2	1	Secondary	0	0	0	0	0	0	0	0	0	0	0	0	1	0	0	1	0	0	1	0	0	0	0	0	0	0	0	0
45	0	1	0	0	1	Type 2 diabetes	2	1	Secondary	0	1	0	0	1	0	0	0	0	0	0	0	0	0	0	0	0	0	0	0	0	0	0	0	0	0	0	0
54	0	3	0	0	1	Other or unspecified diabetes	2	1	Secondary	0	1	0	0	1	0	0	0	0	0	0	0	0	0	0	0	0	0	0	0	0	0	0	0	0	0	0	0
54	0	3	0	1	1	Type 2 diabetes	2	1	Primary	0	1	0	0	1	0	0	0	0	0	0	0	0	0	0	0	0	0	0	0	0	0	0	0	0	0	0	0
59	0	1	0	0	1	Other or unspecified diabetes	2	1	Secondary	0	1	0	0	1	0	0	0	0	0	0	0	0	0	0	0	0	0	0	0	0	0	0	0	0	0	0	0
59	0	1	0	1	1	Type 2 diabetes	2	1	Secondary	0	1	0	0	1	0	0	0	0	0	0	0	0	0	0	0	0	0	0	0	0	0	0	0	0	0	0	0
58	0	2	0	0	1	Type 2 diabetes	2	1	Secondary	0	1	0	0	1	0	0	0	0	0	0	0	0	0	0	0	0	0	0	0	0	0	0	0	0	0	0	0
7	0	1	0	0	1	Type 1 diabetes	1	1	Secondary	0	1	0	0	1	0	0	0	0	0	0	0	1	0	0	1	0	1	0	0	0	0	0	0	0	0	0	0
7	0	1	0	1	1	Type 2 diabetes	2	1	Primary	0	1	0	0	1	0	0	0	0	0	0	0	1	0	0	1	0	1	0	0	0	0	0	0	0	0	0	0
63	1	4	0	0	1	Other or unspecified diabetes	2	1	Secondary	0	1	0	0	1	0	0	1	1	0	0	1	1	0	1	0	0	0	0	0	0	0	0	0	0	0	0	0
62	1	4	0	0	1	Type 2 diabetes	2	1	Secondary	0	1	0	0	1	0	0	1	1	0	0	1	1	0	1	0	0	0	0	0	0	0	0	0	0	0	0	0
57	1	1	0	0	1	Type 2 diabetes	2	1	Primary	0	1	0	0	1	0	0	0	0	0	0	1	0	0	0	0	0	0	0	0	0	0	0	0	0	0	0	0
74	1	4	0	0	1	Type 2 diabetes	2	1	Primary	0	0	0	0	0	0	0	0	0	0	1	0	1	1	0	0	0	0	0	0	0	0	0	0	0	0	0	0
71	1	1	0	0	1	Type 2 diabetes	2	1	Secondary	0	0	0	0	1	0	0	0	0	0	0	0	0	0	1	0	0	0	0	0	0	0	0	0	0	0	0	0
63	0	1	0	0	1	Other or unspecified diabetes	2	1	Secondary	0	1	0	0	1	0	0	1	0	0	0	0	0	0	0	0	0	0	0	0	0	0	0	0	0	0	0	0
58	1	4	0	0	1	Other or unspecified diabetes	2	1	Secondary	0	1	0	0	1	0	0	0	0	0	0	1	0	0	0	0	0	0	0	0	0	0	0	0	0	0	0	0
58	1	4	0	1	0	Type 1 diabetes	1	1	Secondary	0	1	0	0	1	0	0	0	0	0	0	1	0	0	0	0	0	0	0	0	0	0	0	0	0	0	0	0
59	1	4	0	1	1	Type 2 diabetes	2	1	Secondary	0	1	0	0	1	0	0	0	0	0	0	1	0	0	0	0	0	0	0	0	0	0	0	0	0	0	0	0
72	1	4	0	0	1	Other or unspecified diabetes	2	1	Secondary	0	0	0	0	0	0	0	0	0	0	0	0	1	0	0	0	0	0	0	0	0	0	0	0	0	0	0	0
70	1	4	0	1	1	Type 2 diabetes	2	1	Primary	0	0	0	0	0	0	0	0	0	0	0	0	1	0	0	0	0	0	0	0	0	0	0	0	0	0	0	0
54	1	1	0	0	1	Other or unspecified diabetes	2	1	Secondary	0	1	0	0	1	0	0	0	0	0	0	0	0	0	0	0	0	0	0	0	0	0	0	0	0	0	0	0
53	1	1	0	1	1	Type 2 diabetes	2	1	Secondary	0	1	0	0	1	0	0	0	0	0	0	0	0	0	0	0	0	0	0	0	0	0	0	0	0	0	0	0
53	0	2	0	0	1	Type 2 diabetes	2	1	Secondary	0	0	0	0	1	0	0	0	0	0	0	0	0	0	0	0	0	0	0	0	0	0	0	0	0	0	0	0
18	0	1	0	0	1	Type 1 diabetes	1	1	Primary	0	0	0	0	0	0	0	0	0	0	0	0	0	1	0	0	0	0	0	0	0	0	0	0	0	0	0	0
18	0	1	0	0	1	Type 2 diabetes	2	1	Primary	0	0	0	0	0	0	0	0	0	0	0	0	0	1	0	0	0	0	0	0	0	0	0	0	0	0	0	0
18	0	1	0	1	1	Other or unspecified diabetes	2	1	Primary	0	0	0	0	0	0	0	0	0	0	0	0	0	1	0	0	0	0	0	0	0	0	0	0	0	0	0	0
70	1	1	0	0	1	Type 2 diabetes	2	1	Secondary	0	0	0	0	1	0	0	0	0	0	0	1	1	0	1	0	0	0	0	0	0	0	0	0	0	0	0	0
36	0	2	0	0	1	Type 2 diabetes	2	1	Secondary	0	1	0	0	0	0	0	0	0	0	0	0	0	0	0	0	0	0	0	0	0	0	0	0	0	0	0	0
61	1	1	0	1	1	Type 2 diabetes	2	1	Secondary	0	1	0	0	1	0	0	0	0	0	0	0	0	0	0	0	0	0	0	0	0	0	0	0	0	0	0	0
80	1	5	0	1	0	Other or unspecified diabetes	2	1	Secondary	0	1	0	0	1	0	0	0	0	1	1	0	0	1	0	0	0	0	0	0	0	0	0	0	0	0	0	0
58	0	1	0	1	1	Type 2 diabetes	2	1	Secondary	0	1	0	0	1	0	0	0	0	0	0	0	0	0	0	0	0	0	0	0	0	0	0	0	0	0	0	0
55	0	1	0	0	1	Type 2 diabetes	2	1	Secondary	0	1	0	0	1	0	0	0	0	0	0	0	0	0	0	0	0	0	0	0	0	0	0	0	0	0	0	0
68	0	1	0	1	1	Type 2 diabetes	2	1	Secondary	0	1	0	0	1	0	0	0	0	0	0	1	0	0	0	0	0	0	0	0	0	0	0	0	0	0	0	0
77	1	1	0	1	1	Type 2 diabetes	2	1	Secondary	0	1	0	0	1	0	0	0	0	0	0	1	0	0	0	0	0	0	0	0	0	0	0	0	0	0	0	0
56	0	1	0	0	1	Type 2 diabetes	2	1	Secondary	0	0	0	0	1	0	0	1	0	0	0	0	0	0	0	0	0	0	0	0	0	0	0	0	0	0	0	0
66	0	3	0	0	1	Other or unspecified diabetes	2	1	Secondary	0	0	0	0	0	0	0	0	0	0	0	0	1	0	0	0	0	0	0	0	0	0	0	0	0	0	0	0
66	0	3	0	0	1	Type 2 diabetes	2	1	Primary	0	0	0	0	0	0	0	0	0	0	0	0	1	0	0	0	0	0	0	0	0	0	0	0	0	0	0	0
62	0	2	0	0	1	Type 2 diabetes	2	1	Primary	0	0	0	0	1	0	0	0	0	0	0	0	0	0	0	0	0	0	0	0	0	0	0	0	0	0	0	0
56	1	1	0	1	1	Type 2 diabetes	2	1	Secondary	0	1	0	0	1	0	0	0	0	0	0	0	0	0	1	0	0	0	0	0	0	0	0	0	0	0	0	0
65	0	1	0	0	1	Other or unspecified diabetes	2	1	Secondary	0	0	0	0	1	0	0	0	0	0	0	0	1	0	0	0	0	0	0	0	0	0	0	0	0	0	0	0
63	1	2	0	0	1	Other or unspecified diabetes	2	1	Secondary	0	1	0	0	0	0	0	0	1	0	0	0	0	0	0	0	0	0	0	0	0	0	0	0	0	0	0	0
63	1	2	0	1	0	Type 2 diabetes	2	1	Secondary	0	1	0	0	0	0	0	0	1	0	0	0	0	0	0	0	0	0	0	0	0	0	0	0	0	0	0	0
42	1	1	0	1	1	Type 2 diabetes	2	1	Secondary	0	1	0	0	1	0	0	0	0	0	0	0	0	0	0	0	0	0	0	0	0	0	0	0	0	0	0	0
72	0	1	0	0	1	Type 2 diabetes	2	1	Secondary	0	1	0	0	1	0	0	0	0	0	0	0	0	0	1	0	0	0	0	0	0	0	0	0	0	0	0	0
63	0	4	0	0	1	Other or unspecified diabetes	2	1	Secondary	0	1	0	0	1	0	0	0	0	0	0	1	0	0	0	0	0	0	0	0	0	0	0	0	0	0	0	0
74	1	2	0	0	1	Type 2 diabetes	2	1	Secondary	0	0	0	0	0	0	0	0	0	0	0	0	1	0	0	0	0	0	0	0	0	0	0	0	0	0	0	0
37	1	1	0	1	0	Type 2 diabetes	2	1	Secondary	0	0	0	0	1	0	0	0	0	0	0	0	0	0	0	0	0	0	0	0	0	0	0	0	0	0	0	0
75	0	1	0	0	1	Type 2 diabetes	2	1	Secondary	0	1	0	0	1	0	0	0	0	0	0	0	0	0	0	0	0	0	0	0	0	0	0	0	0	0	0	0
53	1	1	0	0	1	Type 2 diabetes	2	1	Primary	0	0	0	0	1	0	0	0	0	1	0	0	0	1	1	0	0	0	0	0	0	0	0	0	0	0	0	0
52	1	1	0	0	1	Type 2 diabetes	2	1	Secondary	0	1	0	0	1	0	0	0	0	0	0	1	0	0	0	0	0	0	0	0	0	0	0	0	0	0	0	0
68	1	1	0	1	1	Type 2 diabetes	2	1	Secondary	0	1	0	0	1	0	0	0	0	0	0	1	0	0	0	0	0	0	0	0	0	0	0	0	0	0	0	0
69	1	1	0	1	1	Type 2 diabetes	2	1	Primary	0	0	0	0	1	0	0	0	0	0	0	1	0	1	0	1	0	0	1	0	0	0	0	0	0	0	1	0
71	0	1	0	0	1	Type 2 diabetes	2	1	Secondary	0	0	0	0	1	0	0	0	0	0	0	0	0	0	0	0	0	0	0	0	0	0	0	0	0	0	0	0
64	1	1	0	0	1	Type 2 diabetes	2	1	Secondary	0	1	0	0	1	0	0	0	0	0	0	1	0	0	0	0	0	0	0	0	0	0	0	0	0	0	0	0
49	1	1	0	0	1	Type 2 diabetes	2	1	Secondary	0	1	0	0	1	0	0	1	0	0	0	1	0	0	0	0	0	0	0	0	0	0	0	0	0	0	0	0
68	0	2	0	0	1	Type 2 diabetes	2	1	Primary	0	0	0	0	0	0	0	0	1	0	0	0	0	0	0	0	0	0	0	0	0	0	0	0	0	0	0	0
68	1	1	0	1	1	Type 2 diabetes	2	1	Secondary	0	1	0	0	1	0	0	1	0	0	0	1	0	0	0	0	0	0	0	0	0	0	0	0	0	0	0	0
5	1	1	0	1	1	Type 2 diabetes	2	1	Secondary	0	0	0	0	1	0	0	0	0	0	0	1	1	0	0	1	0	1	0	0	0	0	0	0	0	0	0	0
82	0	3	0	0	1	Other or unspecified diabetes	2	1	Secondary	0	0	0	0	0	0	0	0	0	0	0	0	0	0	1	0	0	0	0	0	0	0	0	0	0	0	0	0
7	0	2	0	1	1	Other or unspecified diabetes	2	1	Secondary	0	0	0	0	0	0	0	0	0	0	0	0	1	0	0	1	0	1	0	0	0	0	0	0	0	0	0	0
7	0	2	0	1	1	Type 2 diabetes	2	1	Secondary	0	0	0	0	0	0	0	0	0	0	0	0	1	0	0	1	0	1	0	0	0	0	0	0	0	0	0	0
69	1	1	0	0	1	Type 2 diabetes	2	1	Secondary	0	0	0	0	1	0	0	0	0	0	0	0	0	0	1	0	0	0	0	0	0	0	0	0	0	0	0	0
63	1	2	0	0	1	Type 2 diabetes	2	1	Secondary	0	0	0	0	1	0	0	0	0	0	0	0	0	0	0	0	0	0	0	0	0	0	0	0	0	0	0	0
64	0	1	0	0	1	Type 2 diabetes	2	1	Primary	0	0	0	0	0	0	0	0	0	1	0	0	0	0	0	0	0	0	0	0	0	0	0	0	0	0	0	0
78	0	1	0	0	1	Other or unspecified diabetes	2	1	Primary	0	1	0	0	1	0	0	0	0	0	0	0	1	1	1	0	0	0	0	0	0	0	0	0	0	0	0	0
78	0	1	0	0	1	Type 2 diabetes	2	1	Secondary	0	1	0	0	1	0	0	0	0	0	0	0	1	1	1	0	0	0	0	0	0	0	0	0	0	0	0	0
53	0	1	0	1	1	Type 2 diabetes	2	1	Primary	0	0	0	0	1	0	0	0	0	0	0	0	0	0	0	0	0	0	0	0	0	0	0	0	0	0	0	0
74	1	1	0	1	1	Type 2 diabetes	2	1	Secondary	0	0	0	0	1	0	0	0	0	0	0	0	0	0	0	0	0	0	0	0	0	0	0	0	0	0	0	0
52	1	1	0	0	1	Type 1 diabetes	1	1	Secondary	0	1	0	0	1	0	0	0	0	0	0	1	0	0	0	0	0	0	0	0	0	0	0	0	0	0	0	0
52	1	1	0	1	1	Type 2 diabetes	2	1	Secondary	0	1	0	0	1	0	0	0	0	0	0	1	0	0	0	0	0	0	0	0	0	0	0	0	0	0	0	0
71	0	1	0	1	1	Type 2 diabetes	2	1	Secondary	0	1	0	0	1	0	0	0	0	0	0	0	0	0	0	0	0	0	0	0	0	0	0	0	0	0	0	0
55	0	1	0	0	1	Type 2 diabetes	2	1	Primary	0	0	0	0	0	0	0	0	0	0	0	1	0	0	1	0	0	0	0	0	0	0	0	0	0	0	0	0
53	0	2	0	0	1	Type 2 diabetes	2	1	Primary	0	0	0	0	0	0	0	0	0	1	0	0	0	1	0	0	0	0	0	0	0	0	0	0	0	0	0	0
39	0	1	0	0	1	Type 2 diabetes	2	1	Secondary	0	0	0	0	0	0	0	0	1	0	0	0	0	0	0	0	0	0	0	0	0	0	0	0	0	0	0	0
70	1	1	0	0	1	Type 2 diabetes	2	1	Secondary	0	1	0	0	1	0	0	0	0	0	0	0	0	0	0	0	0	0	0	0	0	0	0	0	0	0	0	0
64	0	1	0	0	1	Type 2 diabetes	2	1	Secondary	0	1	0	0	1	0	0	0	0	0	0	1	0	0	0	0	0	0	0	0	0	0	0	0	0	0	0	0
64	0	1	0	0	1	Other or unspecified diabetes	2	1	Secondary	0	1	0	0	1	0	0	0	0	0	0	0	1	0	0	0	0	0	0	0	0	0	0	0	0	0	0	0
56	1	1	0	0	1	Type 2 diabetes	2	1	Secondary	0	1	0	0	1	0	0	0	0	0	0	1	0	0	0	0	0	0	0	0	0	0	0	0	0	0	0	0
64	1	1	0	0	1	Type 2 diabetes	2	1	Primary	0	0	0	0	1	0	0	0	0	1	1	0	0	0	0	0	0	0	0	0	0	0	0	0	0	0	0	0
74	1	1	0	0	1	Type 2 diabetes	2	1	Secondary	0	0	0	0	1	0	0	0	0	0	0	1	0	0	0	1	0	0	0	1	0	0	0	0	0	0	0	1
55	0	1	0	0	1	Other or unspecified diabetes	2	1	Secondary	0	1	0	0	0	0	0	0	0	0	0	0	0	0	0	1	0	0	0	0	0	0	0	0	0	0	1	0
55	0	1	0	1	1	Type 2 diabetes	2	1	Secondary	0	1	0	0	0	0	0	0	0	0	0	0	0	0	0	1	0	0	0	0	0	0	0	0	0	0	1	0
50	1	2	0	0	1	Type 2 diabetes	2	1	Secondary	0	1	0	0	0	0	0	0	0	0	0	0	0	0	0	0	0	0	0	0	0	0	0	0	0	0	0	0
76	0	1	0	1	0	Type 2 diabetes	2	1	Secondary	0	0	1	0	1	0	0	0	0	0	0	0	0	1	0	0	0	0	0	0	0	0	0	0	0	0	0	0
60	0	1	0	0	1	Type 2 diabetes	2	1	Secondary	0	1	0	0	1	0	0	1	0	0	0	1	0	0	0	0	0	0	0	0	0	0	0	0	0	0	0	0
71	0	1	0	1	1	Type 2 diabetes	2	1	Secondary	0	1	0	0	1	0	0	0	1	0	1	0	0	0	0	0	0	0	0	0	0	0	0	0	0	0	0	0
60	1	1	0	0	1	Other or unspecified diabetes	2	1	Secondary	0	0	0	0	0	0	0	0	0	0	0	0	1	0	1	0	0	0	0	0	0	0	0	0	0	0	0	0
68	1	1	0	0	1	Type 2 diabetes	2	1	Secondary	0	1	0	0	1	0	0	0	0	0	0	1	0	0	0	0	0	0	0	0	0	0	0	0	0	0	0	0
7	1	4	0	1	0	Type 1 diabetes	1	1	Secondary	0	0	0	0	0	0	0	0	0	0	0	0	1	0	0	1	0	1	0	0	0	0	0	0	0	0	0	0
74	0	2	0	0	1	Type 2 diabetes	2	1	Secondary	0	1	0	0	1	0	0	0	0	0	0	0	0	0	0	0	0	0	0	0	0	0	0	0	0	0	0	0
72	0	1	0	0	1	Type 2 diabetes	2	1	Secondary	0	1	0	0	1	0	0	0	0	0	0	1	0	0	0	0	0	0	0	0	0	0	0	0	0	0	0	0
80	0	3	0	0	1	Type 2 diabetes	2	1	Secondary	0	0	0	0	0	0	0	0	0	0	0	0	1	0	0	1	0	0	1	0	0	0	0	0	0	0	0	0
52	1	1	0	0	1	Type 2 diabetes	2	1	Secondary	0	1	0	0	1	0	0	0	0	0	0	0	0	0	0	0	0	0	0	0	0	0	0	0	0	0	0	0
44	1	1	0	0	1	Type 2 diabetes	2	1	Secondary	0	0	0	0	1	0	0	0	0	0	0	0	0	0	0	0	0	0	0	0	0	0	0	0	0	0	0	0
72	0	2	0	0	1	Type 2 diabetes	2	1	Secondary	0	0	0	0	0	0	0	0	0	0	0	0	0	0	1	0	0	0	0	0	0	0	0	0	0	0	0	0
46	0	1	0	0	1	Type 2 diabetes	2	1	Secondary	0	1	0	0	1	0	0	0	0	0	0	1	0	0	0	0	0	0	0	0	0	0	0	0	0	0	0	0
45	1	1	0	0	1	Type 2 diabetes	2	1	Primary	0	1	0	0	0	0	0	0	0	0	1	0	0	0	0	0	0	0	0	0	0	0	0	0	0	0	0	0
73	1	1	1	1	0	Type 2 diabetes	2	1	Secondary	0	0	0	0	1	0	0	0	0	0	0	0	1	0	1	0	0	0	0	0	0	0	0	0	0	0	0	0
67	0	1	0	0	1	Type 2 diabetes	2	1	Secondary	0	0	0	0	0	0	0	0	0	1	0	0	0	0	1	0	0	0	0	0	0	0	0	0	0	0	0	0
53	0	1	0	0	1	Other or unspecified diabetes	2	1	Primary	0	1	0	0	0	0	0	0	0	0	0	0	1	0	0	0	0	0	0	0	0	0	0	0	0	0	0	0
49	1	1	0	0	1	Other or unspecified diabetes	2	1	Secondary	0	1	0	0	1	0	0	0	0	0	0	1	0	0	0	0	0	0	0	0	0	0	0	0	0	0	0	0
55	0	1	0	0	1	Other or unspecified diabetes	2	1	Secondary	0	1	0	0	1	0	0	0	0	0	0	0	0	0	0	0	0	0	0	0	0	0	0	0	0	0	0	0
56	0	1	0	0	1	Type 2 diabetes	2	1	Secondary	0	1	0	0	1	0	0	0	0	0	0	0	0	0	0	0	0	0	0	0	0	0	0	0	0	0	0	0
66	1	3	0	0	1	Type 2 diabetes	2	1	Secondary	0	0	0	0	0	0	0	0	0	0	0	0	1	0	1	0	0	0	0	0	0	0	0	0	0	0	0	0
66	1	3	0	1	1	Other or unspecified diabetes	2	1	Secondary	0	0	0	0	0	0	0	0	0	0	0	0	1	0	1	0	0	0	0	0	0	0	0	0	0	0	0	0
58	0	1	0	0	1	Type 2 diabetes	2	1	Secondary	0	1	0	0	1	0	0	0	0	0	0	1	0	0	0	0	0	0	0	0	0	0	0	0	0	0	0	0
56	0	1	0	1	1	Type 2 diabetes	2	1	Primary	0	1	0	0	1	0	0	0	0	0	0	0	0	0	0	0	0	0	0	0	0	0	0	0	0	0	0	0
38	0	5	0	0	1	Type 2 diabetes	2	1	Secondary	0	0	0	0	1	0	0	0	0	0	0	0	0	0	0	0	0	0	0	0	0	0	0	0	0	0	0	0
64	1	1	0	0	1	Type 2 diabetes	2	1	Secondary	0	1	0	0	1	0	0	0	0	0	0	1	0	0	0	1	0	0	1	0	0	0	0	0	0	0	0	0
66	0	2	0	0	1	Type 2 diabetes	2	1	Primary	0	0	0	0	0	0	0	0	0	0	0	0	1	0	0	0	0	0	0	0	0	0	0	0	0	0	0	0
66	1	4	0	0	1	Type 2 diabetes	2	1	Secondary	0	0	0	0	1	0	0	0	0	0	0	0	1	0	0	0	0	0	0	0	0	0	0	0	0	0	0	0
66	0	1	0	0	1	Other or unspecified diabetes	2	1	Secondary	0	0	0	0	0	0	0	0	1	0	0	0	0	0	1	0	0	0	0	0	0	0	0	0	0	0	0	0
46	0	1	0	0	1	Type 2 diabetes	2	1	Secondary	0	1	0	0	0	0	0	0	0	0	0	0	0	0	0	0	0	0	0	0	0	0	0	0	0	0	0	0
20	0	2	0	0	1	Type 1 diabetes	1	1	Primary	0	0	0	0	0	0	0	0	0	0	0	0	0	1	0	0	0	0	0	0	0	0	0	0	0	0	0	0
41	0	1	0	0	1	Other or unspecified diabetes	2	1	Secondary	0	0	0	0	1	0	0	0	0	0	0	0	0	0	0	0	0	0	0	0	0	0	0	0	0	0	0	0
41	0	1	0	0	1	Type 2 diabetes	2	1	Secondary	0	0	0	0	1	0	0	0	0	0	0	0	0	0	0	0	0	0	0	0	0	0	0	0	0	0	0	0
57	0	1	0	1	1	Type 2 diabetes	2	1	Secondary	0	1	0	0	1	0	0	0	0	0	0	1	0	1	0	1	0	0	1	0	0	0	0	0	0	0	1	0
51	1	1	0	1	1	Type 2 diabetes	2	1	Secondary	0	1	0	0	1	0	0	0	0	0	0	0	0	0	0	0	0	0	0	0	0	0	0	0	0	0	0	0
72	0	1	0	0	1	Type 2 diabetes	2	1	Primary	0	0	0	0	0	0	0	0	0	1	1	0	0	0	0	0	0	0	0	0	0	0	0	0	0	0	0	0
80	0	1	0	0	1	Type 1 diabetes	1	1	Secondary	0	0	0	0	1	0	0	0	0	0	0	0	1	0	0	0	0	0	0	0	0	0	0	0	0	0	0	0
67	1	1	0	0	1	Other or unspecified diabetes	2	1	Secondary	0	1	0	0	1	0	0	0	0	0	0	1	0	1	0	0	0	0	0	0	0	0	0	0	0	0	0	0
67	1	1	0	0	1	Type 2 diabetes	2	1	Primary	0	1	0	0	1	0	0	0	0	0	0	1	0	1	0	0	0	0	0	0	0	0	0	0	0	0	0	0
53	0	1	0	0	1	Type 1 diabetes	1	1	Secondary	0	0	0	0	0	0	0	0	1	0	0	0	0	0	0	0	0	0	0	0	0	0	0	0	0	0	0	0
68	1	2	0	0	1	Type 2 diabetes	2	1	Secondary	0	0	0	0	1	0	0	0	0	0	0	1	0	0	0	0	0	0	0	0	0	0	0	0	0	0	0	0
65	0	1	0	0	1	Type 2 diabetes	2	1	Primary	0	0	1	0	0	0	0	0	0	0	0	0	0	1	0	0	0	0	0	0	0	0	0	0	0	0	0	0
40	0	1	0	0	1	Type 2 diabetes	2	1	Secondary	0	0	0	0	1	0	0	0	0	0	0	1	0	0	0	0	0	0	0	0	0	0	0	0	0	0	0	0
79	1	1	0	0	1	Type 1 diabetes	1	1	Secondary	0	1	0	0	1	0	0	0	0	0	0	0	0	0	0	0	0	0	0	0	0	0	0	0	0	0	0	0
77	1	1	0	0	1	Type 2 diabetes	2	1	Secondary	0	1	0	0	1	0	0	0	0	0	0	0	0	0	0	0	0	0	0	0	0	0	0	0	0	0	0	0
7	0	1	0	0	1	Other or unspecified diabetes	2	1	Secondary	0	0	0	0	0	0	0	0	0	0	0	0	1	0	1	1	0	1	0	0	0	0	0	0	0	0	0	0
69	0	4	0	0	1	Type 2 diabetes	2	1	Secondary	0	1	0	0	1	0	0	0	0	0	0	0	0	0	0	0	0	0	0	0	0	0	0	0	0	0	0	0
51	0	1	0	0	1	Type 1 diabetes	1	1	Secondary	0	1	0	0	1	0	0	1	0	0	0	1	1	0	1	0	0	0	0	0	0	0	0	0	0	0	0	0
48	0	1	0	0	1	Type 2 diabetes	2	1	Secondary	0	1	0	0	1	0	0	1	0	0	0	1	1	0	1	0	0	0	0	0	0	0	0	0	0	0	0	0
51	0	1	0	1	1	Other or unspecified diabetes	2	1	Secondary	0	1	0	0	1	0	0	1	0	0	0	1	1	0	1	0	0	0	0	0	0	0	0	0	0	0	0	0
38	1	1	0	1	1	Type 2 diabetes	2	1	Secondary	0	1	0	0	1	0	0	1	0	0	0	1	0	0	0	0	0	0	0	0	0	0	0	0	0	0	0	0
60	0	1	0	1	1	Type 2 diabetes	2	1	Primary	0	1	0	0	1	0	0	1	0	0	0	0	0	1	0	1	0	0	1	0	0	0	0	0	0	0	1	0
70	0	1	0	1	1	Type 2 diabetes	2	1	Secondary	0	1	0	0	1	0	0	0	0	0	0	1	0	0	0	1	0	0	1	0	0	0	0	0	0	0	0	0
58	1	4	0	0	1	Type 2 diabetes	2	1	Primary	0	0	0	0	1	0	0	0	0	0	0	0	0	0	0	0	0	0	0	0	0	0	0	0	0	0	0	0
71	0	1	0	0	1	Other or unspecified diabetes	2	1	Secondary	0	0	0	0	0	0	0	0	0	0	0	0	0	1	0	0	0	0	0	0	0	0	0	0	0	0	0	0
66	1	1	0	0	1	Other or unspecified diabetes	2	1	Secondary	0	1	0	0	1	0	0	0	0	0	0	0	0	0	0	0	0	0	0	0	0	0	0	0	0	0	0	0
66	0	1	0	0	1	Type 2 diabetes	2	1	Secondary	0	1	0	0	1	0	0	0	0	0	0	0	0	0	0	0	0	0	0	0	0	0	0	0	0	0	0	0
70	0	1	0	1	1	Type 2 diabetes	2	1	Secondary	0	0	0	0	0	0	0	0	0	0	0	0	0	0	1	0	0	0	0	0	0	0	0	0	0	0	0	0
59	0	4	0	0	1	Type 2 diabetes	2	1	Secondary	0	0	0	0	1	0	0	0	0	0	0	0	0	0	1	0	0	0	0	0	0	0	0	0	0	0	0	0
54	0	1	0	1	0	Type 2 diabetes	2	1	Secondary	0	0	0	0	1	0	0	0	0	0	0	0	0	0	0	0	0	0	0	0	0	0	0	0	0	0	0	0
71	0	1	0	0	1	Type 2 diabetes	2	1	Secondary	0	1	0	0	1	0	0	0	0	0	0	0	0	0	0	0	0	0	0	0	0	0	0	0	0	0	0	0
76	0	4	0	0	1	Other or unspecified diabetes	2	1	Secondary	0	0	0	0	1	0	0	0	0	0	0	0	0	0	0	0	0	0	0	0	0	0	0	0	0	0	0	0
40	1	1	0	0	1	Type 2 diabetes	2	1	Secondary	0	0	0	0	1	0	0	0	0	0	0	1	0	0	0	0	0	0	0	0	0	0	0	0	0	0	0	0
67	1	1	0	0	1	Type 2 diabetes	2	1	Secondary	0	0	0	0	0	0	0	0	0	0	0	0	1	0	0	0	0	0	0	0	0	0	0	0	0	0	0	0
80	0	4	0	0	1	Type 2 diabetes	2	1	Secondary	0	1	0	0	1	0	0	0	0	0	0	0	0	0	0	0	0	0	0	0	0	0	0	0	0	0	0	0
81	1	5	0	0	1	Type 2 diabetes	2	1	Secondary	0	0	0	0	0	0	0	0	0	0	0	0	1	0	1	0	0	0	0	0	0	0	0	0	0	0	0	0
33	1	4	0	1	1	Type 1 diabetes	1	1	Primary	0	0	0	0	0	0	0	0	0	1	0	0	0	0	0	0	0	0	0	0	0	0	0	0	0	0	0	0
59	0	1	0	0	1	Type 2 diabetes	2	1	Secondary	0	1	0	0	1	0	0	1	1	0	0	0	1	0	1	0	0	0	0	0	0	0	0	0	0	0	0	0
54	1	1	0	1	1	Type 2 diabetes	2	1	Secondary	0	0	0	0	1	0	0	0	0	0	0	1	0	0	0	0	0	0	0	0	0	0	0	0	0	0	0	0
45	0	2	0	0	1	Type 2 diabetes	2	1	Secondary	0	1	0	0	0	0	0	0	0	0	0	0	0	0	0	0	0	0	0	0	0	0	0	0	0	0	0	0
60	0	1	0	0	1	Other or unspecified diabetes	2	1	Primary	0	0	0	0	0	0	0	0	0	0	1	0	0	0	0	0	0	0	0	0	0	0	0	0	0	0	0	0
58	0	2	0	0	1	Other or unspecified diabetes	2	1	Secondary	0	0	0	0	0	0	0	0	1	0	0	0	0	0	0	0	0	0	0	0	0	0	0	0	0	0	0	0
59	1	1	0	0	1	Other or unspecified diabetes	2	1	Secondary	0	0	0	0	1	0	0	0	0	0	0	1	0	0	0	1	0	0	0	1	0	0	0	0	0	0	0	1
59	1	1	0	0	1	Type 2 diabetes	2	1	Secondary	0	0	0	0	1	0	0	0	0	0	0	1	0	0	0	1	0	0	0	1	0	0	0	0	0	0	0	1
62	0	2	0	0	1	Type 2 diabetes	2	1	Secondary	0	0	0	0	0	0	0	0	0	0	0	0	0	1	1	1	0	0	0	0	0	0	0	0	0	0	1	0
64	1	1	0	0	1	Type 2 diabetes	2	1	Secondary	0	0	0	0	1	0	0	0	0	0	0	0	0	1	0	1	0	0	0	0	0	0	0	0	0	0	1	0
65	0	1	0	0	1	Type 2 diabetes	2	1	Secondary	0	0	0	0	0	0	0	0	0	1	1	0	0	1	1	1	1	0	0	0	0	0	0	0	0	0	0	0
6	1	4	0	1	0	Type 2 diabetes	2	1	Secondary	0	0	0	0	1	0	0	0	0	0	0	0	1	0	0	1	0	1	0	0	0	0	0	0	0	0	0	0
61	1	1	0	0	1	Type 2 diabetes	2	1	Secondary	0	0	0	0	0	0	0	0	0	0	0	0	1	0	0	0	0	0	0	0	0	0	0	0	0	0	0	0
60	1	1	0	0	1	Other or unspecified diabetes	2	1	Secondary	0	0	0	0	0	0	0	0	0	0	0	0	1	0	0	0	0	0	0	0	0	0	0	0	0	0	0	0
59	1	1	0	1	1	Type 2 diabetes	2	1	Primary	0	0	0	0	0	0	0	0	0	0	0	0	1	0	0	0	0	0	0	0	0	0	0	0	0	0	0	0
78	0	1	0	0	1	Type 2 diabetes	2	1	Secondary	0	0	0	0	1	0	0	0	1	0	0	1	1	0	1	0	0	0	0	0	0	0	0	0	0	0	0	0
65	0	1	0	0	1	Type 2 diabetes	2	1	Secondary	0	0	0	0	0	0	0	0	0	1	1	0	0	1	0	0	0	0	0	0	0	0	0	0	0	0	0	0
64	0	2	0	0	1	Type 2 diabetes	2	1	Secondary	0	1	0	0	0	0	0	0	0	0	0	0	0	0	0	0	0	0	0	0	0	0	0	0	0	0	0	0
75	0	1	0	0	1	Type 2 diabetes	2	1	Secondary	0	0	0	0	1	0	0	0	0	0	0	0	0	0	0	0	0	0	0	0	0	0	0	0	0	0	0	0
63	0	2	0	0	1	Type 1 diabetes	1	1	Secondary	0	0	0	0	0	0	0	0	0	1	1	0	1	1	0	1	0	0	0	0	0	0	1	0	1	0	0	0
63	0	2	0	1	1	Type 2 diabetes	2	1	Primary	0	0	0	0	0	0	0	0	0	1	1	0	1	1	0	1	0	0	0	0	0	0	1	0	1	0	0	0
48	1	2	0	0	1	Other or unspecified diabetes	2	1	Secondary	0	1	0	0	1	0	0	0	0	0	1	0	0	0	0	0	0	0	0	0	0	0	0	0	0	0	0	0
46	1	2	0	0	1	Type 2 diabetes	2	1	Primary	0	1	0	0	1	0	0	0	0	0	1	0	0	0	0	0	0	0	0	0	0	0	0	0	0	0	0	0
57	0	1	0	0	1	Type 1 diabetes	1	1	Secondary	0	0	0	0	1	0	0	0	0	0	0	0	0	1	0	1	0	0	1	0	0	0	0	0	0	0	1	0
55	0	1	0	1	1	Type 2 diabetes	2	1	Primary	0	0	0	0	1	0	0	0	0	0	0	0	0	1	0	1	0	0	1	0	0	0	0	0	0	0	1	0
7	1	1	0	1	1	Type 2 diabetes	2	1	Secondary	0	0	0	0	0	0	0	0	0	0	0	1	1	0	0	1	0	1	0	1	0	0	0	0	0	0	0	0
72	1	4	0	0	1	Type 2 diabetes	2	1	Secondary	0	0	0	0	1	0	0	1	0	0	0	1	0	0	0	0	0	0	0	0	0	0	0	0	0	0	0	0
52	0	1	0	1	1	Type 2 diabetes	2	1	Secondary	0	1	0	0	1	0	0	0	0	0	0	1	0	0	0	0	0	0	0	0	0	0	0	0	0	0	0	0
53	1	1	0	0	1	Other or unspecified diabetes	2	1	Secondary	0	1	0	0	1	0	0	0	0	0	0	1	0	0	0	0	0	0	0	0	0	0	0	0	0	0	0	0
54	1	1	0	0	1	Type 2 diabetes	2	1	Secondary	0	1	0	0	1	0	0	0	0	0	0	1	0	0	0	0	0	0	0	0	0	0	0	0	0	0	0	0
63	1	1	0	0	1	Other or unspecified diabetes	2	1	Primary	0	0	0	0	1	0	0	0	0	0	1	0	1	0	1	0	0	0	0	0	0	0	0	0	0	0	0	0
65	1	1	0	0	1	Type 1 diabetes	1	1	Secondary	0	0	0	0	1	0	0	0	0	0	1	0	1	0	1	0	0	0	0	0	0	0	0	0	0	0	0	0
63	1	1	0	1	1	Type 2 diabetes	2	1	Primary	0	0	0	0	1	0	0	0	0	0	1	0	1	0	1	0	0	0	0	0	0	0	0	0	0	0	0	0
62	1	1	0	0	1	Type 1 diabetes	1	1	Secondary	0	0	0	0	1	0	0	1	0	0	0	1	0	0	0	0	0	0	0	0	0	0	0	0	0	0	0	0
63	1	1	0	0	1	Type 2 diabetes	2	1	Secondary	0	0	0	0	1	0	0	1	0	0	0	1	0	0	0	0	0	0	0	0	0	0	0	0	0	0	0	0
42	0	2	0	1	1	Type 2 diabetes	2	1	Primary	0	0	0	0	0	0	0	0	0	1	1	0	0	1	0	0	0	0	0	0	0	0	0	0	0	0	0	0
55	0	1	1	1	1	Type 2 diabetes	2	1	Secondary	0	0	0	0	1	0	0	0	0	0	0	0	0	0	0	0	0	0	0	0	0	0	0	0	0	0	0	0
66	0	1	0	0	1	Type 2 diabetes	2	1	Secondary	0	1	0	0	1	0	0	0	0	0	0	0	0	0	0	0	0	0	0	0	0	0	0	0	0	0	0	0
60	0	1	0	0	1	Type 2 diabetes	2	1	Secondary	0	1	0	0	1	0	0	0	0	0	0	0	0	0	0	0	0	0	0	0	0	0	0	0	0	0	0	0
46	0	1	0	0	1	Other or unspecified diabetes	2	1	Primary	0	1	0	0	0	0	0	0	0	0	1	0	0	0	0	0	0	0	0	0	0	0	0	0	0	0	0	0
46	0	1	0	0	1	Type 1 diabetes	1	1	Secondary	0	1	0	0	0	0	0	0	0	0	1	0	0	0	0	0	0	0	0	0	0	0	0	0	0	0	0	0
44	0	1	0	0	1	Type 2 diabetes	2	1	Primary	0	1	0	0	0	0	0	0	0	0	1	0	0	0	0	0	0	0	0	0	0	0	0	0	0	0	0	0
7	0	1	0	0	1	Type 2 diabetes	2	1	Primary	0	1	0	0	1	0	0	0	1	0	0	1	1	0	0	1	0	1	0	0	0	0	0	0	0	0	0	0
67	1	1	0	1	1	Type 2 diabetes	2	1	Secondary	0	1	0	0	1	0	0	0	0	0	0	0	0	0	0	0	0	0	0	0	0	0	0	0	0	0	0	0
61	0	1	0	1	1	Type 2 diabetes	2	1	Secondary	0	1	0	0	1	0	0	0	1	0	0	0	0	0	0	0	0	0	0	0	0	0	0	0	0	0	0	0
64	0	3	0	0	1	Type 2 diabetes	2	1	Secondary	0	0	0	0	1	0	0	0	0	0	0	0	0	0	0	0	0	0	0	0	0	0	0	0	0	0	0	0
69	0	1	0	0	1	Type 2 diabetes	2	1	Primary	0	0	0	0	0	0	0	0	0	0	0	0	0	1	0	0	0	0	0	0	0	0	0	0	0	0	0	0
64	1	1	0	0	1	Type 2 diabetes	2	1	Secondary	0	0	0	0	1	0	0	0	0	0	0	1	1	0	1	0	0	0	0	0	0	0	0	0	0	0	0	0
37	0	1	0	0	1	Type 2 diabetes	2	1	Primary	0	0	0	0	0	0	0	0	0	0	0	0	1	0	0	0	0	0	0	0	0	0	0	0	0	0	0	0
50	1	1	0	0	1	Type 2 diabetes	2	1	Secondary	0	1	0	0	1	0	0	0	0	0	0	1	0	0	0	0	0	0	0	0	0	0	0	0	0	0	0	0
55	0	1	0	0	1	Type 2 diabetes	2	1	Secondary	0	1	0	0	1	0	0	0	0	0	0	1	0	0	0	0	0	0	0	0	0	0	0	0	0	0	0	0
79	0	1	0	0	1	Type 2 diabetes	2	1	Secondary	0	1	0	0	1	0	0	0	0	0	0	1	1	0	1	0	0	0	0	0	0	0	0	0	0	0	0	0
70	1	1	0	0	1	Other or unspecified diabetes	2	1	Secondary	0	0	0	0	0	0	0	0	0	0	0	0	0	0	1	0	0	0	0	0	0	0	0	0	0	0	0	0
69	1	1	0	0	1	Type 2 diabetes	2	1	Secondary	0	0	0	0	0	0	0	0	0	0	0	0	0	0	1	0	0	0	0	0	0	0	0	0	0	0	0	0
68	0	1	0	1	0	Type 2 diabetes	2	1	Secondary	0	0	0	0	0	0	0	0	0	0	0	0	1	0	0	0	0	0	0	0	0	0	0	0	0	0	0	0
71	0	1	0	0	1	Type 2 diabetes	2	1	Secondary	0	1	0	0	1	0	0	1	0	0	0	0	0	0	0	0	0	0	0	0	0	0	0	0	0	0	0	0
53	0	1	0	1	1	Other or unspecified diabetes	2	1	Secondary	0	1	0	0	1	0	0	0	0	0	0	0	0	0	1	0	0	0	0	0	0	0	0	0	0	0	0	0
51	0	1	0	0	1	Other or unspecified diabetes	2	1	Primary	0	0	0	0	0	0	0	0	0	1	1	0	0	0	0	0	0	0	0	0	0	0	0	0	0	0	0	0
51	0	1	0	0	1	Type 1 diabetes	1	1	Primary	0	0	0	0	0	0	0	0	0	1	1	0	0	0	0	0	0	0	0	0	0	0	0	0	0	0	0	0
50	0	1	0	0	1	Type 2 diabetes	2	1	Primary	0	0	0	0	0	0	0	0	0	1	1	0	0	0	0	0	0	0	0	0	0	0	0	0	0	0	0	0
61	0	1	0	1	0	Other or unspecified diabetes	2	1	Secondary	0	0	0	0	0	0	0	0	1	0	0	0	0	0	0	1	0	0	0	1	0	0	0	0	0	0	0	0
65	0	1	0	0	1	Type 2 diabetes	2	1	Secondary	0	0	0	0	1	0	0	0	0	0	0	1	0	0	1	0	0	0	0	0	0	0	0	0	0	0	0	0
7	0	1	0	0	1	Other or unspecified diabetes	2	1	Secondary	0	0	0	0	0	0	0	0	0	0	0	1	1	0	0	1	0	1	0	0	0	0	0	0	0	0	0	0
59	0	1	0	0	1	Other or unspecified diabetes	2	1	Secondary	0	1	0	0	0	0	0	0	0	0	0	0	0	0	0	0	0	0	0	0	0	0	0	0	0	0	0	0
59	0	1	0	1	1	Type 2 diabetes	2	1	Secondary	0	1	0	0	0	0	0	0	0	0	0	0	0	0	0	0	0	0	0	0	0	0	0	0	0	0	0	0
60	1	1	0	1	1	Type 2 diabetes	2	1	Secondary	0	1	0	0	1	0	0	0	0	0	0	1	0	0	0	0	0	0	0	0	0	0	0	0	0	0	0	0
24	0	1	0	0	1	Type 1 diabetes	1	1	Primary	0	0	0	0	0	0	0	0	0	1	0	0	0	0	0	0	0	0	0	0	0	0	0	0	0	0	0	0
24	0	1	0	0	1	Type 2 diabetes	2	1	Primary	0	0	0	0	0	0	0	0	0	1	0	0	0	0	0	0	0	0	0	0	0	0	0	0	0	0	0	0
55	0	2	0	0	1	Type 2 diabetes	2	1	Secondary	0	0	0	0	0	0	0	0	0	0	1	0	0	0	0	0	0	0	0	0	0	0	0	0	0	0	0	0
73	1	1	0	0	1	Type 2 diabetes	2	1	Primary	0	0	0	0	0	0	0	0	0	1	1	0	0	0	0	0	0	0	0	0	0	0	0	0	0	0	0	0
67	1	1	0	0	1	Type 2 diabetes	2	1	Secondary	0	1	0	0	1	0	0	0	0	0	0	0	1	0	0	0	0	0	0	0	0	0	0	0	0	0	0	0
60	0	1	0	0	1	Type 2 diabetes	2	1	Secondary	0	1	0	0	1	0	0	0	0	0	0	1	0	0	0	0	0	0	0	0	0	0	0	0	0	0	0	0
68	1	1	0	0	1	Type 2 diabetes	2	1	Secondary	0	1	0	0	1	0	0	0	0	0	0	1	0	0	0	0	0	0	0	0	0	0	0	0	0	0	0	0
62	0	2	0	0	1	Type 2 diabetes	2	1	Secondary	0	1	0	0	1	0	0	0	1	0	0	1	0	0	0	0	0	0	0	0	0	0	0	0	0	0	0	0
48	0	1	0	0	1	Type 2 diabetes	2	1	Secondary	0	0	0	0	1	0	0	0	1	0	0	0	0	0	0	0	0	0	0	0	0	0	0	0	0	0	0	0
78	1	1	0	0	1	Type 2 diabetes	2	1	Secondary	0	1	0	0	1	0	0	0	0	0	0	1	1	0	0	0	0	0	0	0	0	0	0	0	0	0	0	0
57	0	1	0	0	1	Other or unspecified diabetes	2	1	Secondary	0	0	0	0	1	0	0	0	0	0	0	0	0	0	0	0	0	0	0	0	0	0	0	0	0	0	0	0
55	0	1	0	0	1	Type 2 diabetes	2	1	Secondary	0	0	0	0	1	0	0	0	0	0	0	0	0	0	0	0	0	0	0	0	0	0	0	0	0	0	0	0
58	0	1	0	0	1	Other or unspecified diabetes	2	1	Primary	0	0	0	0	1	0	0	0	0	1	0	0	0	0	1	0	0	0	0	0	0	0	0	0	0	0	0	0
58	0	1	0	0	1	Other or unspecified diabetes	2	1	Secondary	0	1	0	0	1	0	0	0	0	0	1	0	1	0	1	0	0	0	0	0	0	0	0	0	0	0	0	0
57	0	1	0	1	1	Type 2 diabetes	2	1	Secondary	0	1	0	0	1	0	0	0	0	0	1	0	1	0	1	0	0	0	0	0	0	0	0	0	0	0	0	0
58	0	1	0	0	1	Type 2 diabetes	2	1	Secondary	0	1	0	0	1	0	0	0	0	0	0	1	0	0	0	0	0	0	0	0	0	0	0	0	0	0	0	0
60	1	1	0	0	1	Type 2 diabetes	2	1	Secondary	0	1	0	0	1	0	0	0	0	0	0	0	0	0	0	0	0	0	0	0	0	0	0	0	0	0	0	0
57	0	1	0	0	1	Type 2 diabetes	2	1	Secondary	0	1	0	0	1	0	0	0	0	0	0	0	0	0	1	0	0	0	0	0	0	0	0	0	0	0	0	0
38	0	2	0	0	1	Other or unspecified diabetes	2	1	Primary	0	0	0	0	0	0	0	0	0	0	1	0	0	0	0	0	0	0	0	0	0	0	0	0	0	0	0	0
39	0	2	0	0	1	Type 2 diabetes	2	1	Secondary	0	0	0	0	0	0	0	0	0	0	1	0	0	0	0	0	0	0	0	0	0	0	0	0	0	0	0	0
51	1	1	0	1	1	Type 2 diabetes	2	1	Secondary	0	1	0	0	1	0	0	1	0	0	0	1	0	0	0	0	0	0	0	0	0	0	0	0	0	0	0	0
62	0	2	0	1	1	Type 2 diabetes	2	1	Secondary	0	1	0	0	1	0	0	0	0	0	0	1	0	0	0	0	0	0	0	0	0	0	0	0	0	0	0	0
56	1	1	0	1	1	Type 2 diabetes	2	1	Secondary	0	0	0	0	0	0	0	0	0	0	0	0	1	0	0	0	0	0	0	0	0	0	0	0	0	0	0	0
55	0	1	0	1	1	Type 2 diabetes	2	1	Secondary	0	1	0	0	1	0	0	1	0	0	0	0	0	0	0	0	0	0	0	0	0	0	0	0	0	0	0	0
60	1	1	0	0	1	Type 2 diabetes	2	1	Secondary	0	0	0	0	1	0	0	0	0	0	0	1	1	0	0	0	0	0	0	0	0	0	0	0	0	0	0	0
69	0	1	0	0	1	Type 2 diabetes	2	1	Secondary	0	1	0	0	1	0	0	1	0	0	0	0	0	0	1	0	0	0	0	0	0	0	0	0	0	0	0	0
45	1	1	0	1	1	Type 2 diabetes	2	1	Secondary	0	0	0	0	0	0	0	0	0	0	0	0	0	1	0	1	0	0	0	0	0	0	0	0	0	0	1	0
70	1	1	0	0	1	Type 2 diabetes	2	1	Primary	0	1	0	0	1	0	0	0	0	0	1	0	1	1	0	0	0	0	0	0	0	0	0	0	0	0	0	0
74	0	1	0	0	1	Type 2 diabetes	2	1	Secondary	0	0	0	0	1	0	0	1	0	0	0	0	0	0	0	0	0	0	0	0	0	0	0	0	0	0	0	0
48	1	1	0	0	1	Type 2 diabetes	2	1	Secondary	0	0	0	0	0	0	0	0	1	0	0	0	0	0	0	0	0	0	0	0	0	0	0	0	0	0	0	0
75	0	1	0	1	1	Type 2 diabetes	2	1	Secondary	0	0	0	0	1	0	0	0	0	0	1	0	0	0	0	0	0	0	0	0	0	0	0	0	0	0	0	0
66	1	1	0	0	1	Type 2 diabetes	2	1	Secondary	0	1	0	0	1	0	0	0	0	0	0	0	0	0	0	0	0	0	0	0	0	0	0	0	0	0	0	0
7	1	1	0	0	1	Type 2 diabetes	2	1	Secondary	0	1	0	0	1	0	0	1	0	0	0	1	1	0	0	1	0	1	0	0	0	0	0	0	0	0	0	0
7	1	1	0	1	0	Other or unspecified diabetes	2	1	Secondary	0	1	0	0	1	0	0	1	0	0	0	1	1	0	0	1	0	1	0	0	0	0	0	0	0	0	0	0
84	0	1	0	0	1	Type 2 diabetes	2	1	Primary	0	0	0	0	0	0	0	0	0	0	0	0	0	1	0	0	0	0	0	0	0	0	0	0	0	0	0	0
73	0	1	0	0	1	Other or unspecified diabetes	2	1	Secondary	0	0	0	0	1	0	0	0	0	0	0	0	0	0	0	0	0	0	0	0	0	0	0	0	0	0	0	0
73	0	1	0	0	1	Type 2 diabetes	2	1	Secondary	0	0	0	0	1	0	0	0	0	0	0	0	0	0	0	0	0	0	0	0	0	0	0	0	0	0	0	0
40	0	1	0	1	0	Type 2 diabetes	2	1	Secondary	0	1	0	0	1	0	0	0	0	0	0	0	0	0	0	0	0	0	0	0	0	0	0	0	0	0	0	0
68	0	3	0	0	1	Type 2 diabetes	2	1	Secondary	0	0	0	0	0	0	0	0	0	0	1	0	1	1	0	0	0	0	0	0	0	0	0	0	0	0	0	0
45	0	1	0	0	1	Type 2 diabetes	2	1	Secondary	0	1	0	0	1	0	0	0	0	0	0	0	0	0	0	0	0	0	0	0	0	0	0	0	0	0	0	0
66	1	1	0	0	1	Other or unspecified diabetes	2	1	Secondary	0	0	0	0	1	0	0	0	0	0	0	0	0	0	1	0	0	0	0	0	0	0	0	0	0	0	0	0
57	0	1	0	0	1	Type 2 diabetes	2	1	Secondary	0	1	0	0	1	0	0	0	0	0	0	0	0	0	0	0	0	0	0	0	0	0	0	0	0	0	0	0
56	0	1	0	1	1	Other or unspecified diabetes	2	1	Secondary	0	0	0	0	1	0	0	0	0	0	0	0	0	0	0	0	0	0	0	0	0	0	0	0	0	0	0	0
56	0	1	0	1	1	Type 2 diabetes	2	1	Secondary	0	0	0	0	1	0	0	0	0	0	0	0	0	0	0	0	0	0	0	0	0	0	0	0	0	0	0	0
72	0	1	0	1	1	Type 2 diabetes	2	1	Primary	0	0	0	0	0	0	0	0	0	0	0	0	0	1	0	1	0	0	1	0	0	0	0	0	0	0	1	0
83	0	3	0	1	0	Other or unspecified diabetes	2	1	Secondary	0	1	0	0	1	0	0	0	0	0	0	0	0	0	0	0	0	0	0	0	0	0	0	0	0	0	0	0
70	0	1	0	0	1	Other or unspecified diabetes	2	1	Secondary	0	1	0	0	1	0	0	0	0	0	0	0	1	0	0	0	0	0	0	0	0	0	0	0	0	0	0	0
77	0	1	0	1	0	Type 2 diabetes	2	1	Secondary	0	0	0	0	1	0	0	0	0	0	0	0	0	0	0	0	0	0	0	0	0	0	0	0	0	0	0	0
71	0	1	0	0	1	Type 2 diabetes	2	1	Secondary	0	1	0	0	1	0	0	0	0	0	0	1	0	0	0	0	0	0	0	0	0	0	0	0	0	0	0	0
54	0	1	0	0	1	Other or unspecified diabetes	2	1	Secondary	0	1	0	0	1	0	0	0	0	0	0	0	0	0	0	0	0	0	0	0	0	0	0	0	0	0	0	0
54	0	1	0	1	0	Type 1 diabetes	1	1	Secondary	0	1	0	0	1	0	0	0	0	0	0	0	0	0	0	0	0	0	0	0	0	0	0	0	0	0	0	0
70	1	1	0	0	1	Type 2 diabetes	2	1	Secondary	0	1	0	0	1	0	0	0	0	0	0	1	0	0	0	0	0	0	0	0	0	0	0	0	0	0	0	0
51	1	1	0	1	1	Type 2 diabetes	2	1	Secondary	0	1	0	0	1	0	0	0	0	0	0	1	0	1	0	0	0	0	0	0	0	0	0	0	0	0	0	0
18	0	2	0	1	1	Type 1 diabetes	1	1	Primary	0	0	1	0	0	0	0	0	0	0	0	0	0	0	0	0	0	0	0	0	0	0	0	0	0	0	0	0
66	1	4	0	1	1	Type 2 diabetes	2	1	Secondary	0	1	0	0	1	0	0	0	0	0	0	0	1	0	0	0	0	0	0	0	0	0	0	0	0	0	0	0
47	1	1	0	0	1	Type 2 diabetes	2	1	Secondary	0	0	0	0	0	0	0	0	0	0	0	0	1	0	0	0	0	0	0	0	0	0	0	0	0	0	0	0
59	1	1	0	0	1	Type 2 diabetes	2	1	Secondary	0	0	0	0	1	0	0	0	0	0	0	0	0	0	0	0	0	0	0	0	0	0	0	0	0	0	0	0
53	1	1	0	1	1	Type 2 diabetes	2	1	Primary	0	1	0	0	1	0	0	0	1	0	1	0	0	0	1	1	0	0	1	0	0	0	0	0	0	0	0	0
68	0	1	1	0	1	Type 2 diabetes	2	1	Secondary	0	0	0	0	1	1	0	0	0	0	0	0	0	0	0	0	0	0	0	0	0	0	0	0	0	0	0	0
45	1	1	0	0	1	Other or unspecified diabetes	2	1	Secondary	0	1	0	0	1	0	0	0	0	0	0	1	0	0	0	0	0	0	0	0	0	0	0	0	0	0	0	0
65	0	1	0	0	1	Other or unspecified diabetes	2	1	Secondary	0	1	0	0	1	0	0	0	1	0	0	0	0	0	1	0	0	0	0	0	0	0	0	0	0	0	0	0
58	1	1	0	1	0	Type 2 diabetes	2	1	Secondary	0	0	0	0	1	0	0	1	0	0	0	0	0	0	0	0	0	0	0	0	0	0	0	0	0	0	0	0
81	1	1	0	1	0	Other or unspecified diabetes	2	1	Secondary	0	0	0	0	1	0	0	0	0	0	0	1	0	0	0	0	0	0	0	0	0	0	0	0	0	0	0	0
45	0	1	0	0	1	Type 1 diabetes	1	1	Secondary	0	1	0	0	0	1	0	0	0	0	0	0	0	0	0	0	0	0	0	0	0	0	0	0	0	0	0	0
58	0	1	0	0	1	Other or unspecified diabetes	2	1	Secondary	0	0	0	0	0	0	0	0	1	0	0	0	0	0	1	0	0	0	0	0	0	0	0	0	0	0	0	0
54	1	1	0	0	1	Type 2 diabetes	2	1	Secondary	0	0	0	0	1	0	0	0	0	0	0	0	1	0	1	0	0	0	0	0	0	0	0	0	0	0	0	0
64	1	1	0	0	1	Other or unspecified diabetes	2	1	Secondary	0	1	0	0	1	0	0	0	0	0	0	1	0	0	1	0	0	0	0	0	0	0	0	0	0	0	0	0
49	0	1	0	0	1	Type 2 diabetes	2	1	Secondary	0	1	0	0	1	0	0	0	0	0	0	1	0	0	0	0	0	0	0	0	0	0	0	0	0	0	0	0
60	0	1	0	0	1	Type 2 diabetes	2	1	Secondary	0	0	0	0	1	0	0	0	0	0	0	0	0	0	0	0	0	0	0	0	0	0	0	0	0	0	0	0
66	0	1	0	0	1	Other or unspecified diabetes	2	1	Primary	0	0	0	0	1	0	0	0	0	0	1	1	1	0	0	0	0	0	0	0	0	0	0	0	0	0	0	0
66	0	1	0	0	1	Type 1 diabetes	1	1	Secondary	0	0	0	0	1	0	0	0	0	0	1	1	1	0	0	0	0	0	0	0	0	0	0	0	0	0	0	0
52	1	1	0	1	1	Type 2 diabetes	2	1	Secondary	0	0	0	0	1	1	0	1	0	0	0	1	0	0	0	0	0	0	0	0	0	0	0	0	0	0	0	0
78	0	1	0	0	1	Other or unspecified diabetes	2	1	Primary	0	0	0	0	0	0	0	0	0	0	1	0	1	1	0	0	0	0	0	0	0	0	0	0	0	0	0	0
79	0	1	0	0	1	Type 2 diabetes	2	1	Primary	0	0	0	0	0	0	0	0	0	0	1	0	1	1	0	0	0	0	0	0	0	0	0	0	0	0	0	0
59	0	1	0	0	1	Type 2 diabetes	2	1	Secondary	0	0	0	0	0	0	0	0	0	1	0	0	1	1	0	0	0	0	0	0	0	0	0	0	0	0	0	0
80	1	4	0	0	1	Type 2 diabetes	2	1	Secondary	0	0	0	0	1	0	0	0	0	0	0	1	0	0	0	0	0	0	0	0	0	0	0	0	0	0	0	0
72	0	1	0	0	1	Type 2 diabetes	2	1	Secondary	0	1	0	0	1	0	0	0	0	0	0	1	0	0	0	0	0	0	0	0	0	0	0	0	0	0	0	0
70	1	1	0	0	1	Type 2 diabetes	2	1	Secondary	0	0	0	0	1	0	0	0	0	0	0	0	1	0	1	0	0	0	0	0	0	0	0	0	0	0	0	0
58	0	1	0	0	1	Type 2 diabetes	2	1	Primary	0	0	0	0	0	0	0	0	0	0	1	0	0	0	0	0	0	0	0	0	0	0	0	0	0	0	0	0
59	0	1	0	0	1	Other or unspecified diabetes	2	1	Secondary	0	1	0	0	1	0	0	0	0	1	0	0	0	0	0	0	0	0	0	0	0	0	0	0	0	0	0	0
70	0	1	0	0	1	Type 2 diabetes	2	1	Secondary	0	1	0	0	1	0	0	0	0	0	0	1	0	0	0	0	0	0	0	0	0	0	0	0	0	0	0	0
60	1	1	0	0	1	Type 2 diabetes	2	1	Secondary	0	0	0	0	0	0	0	0	0	0	1	0	0	0	0	0	0	0	0	0	0	0	0	0	0	0	0	0
6	0	1	0	1	1	Type 1 diabetes	1	1	Primary	0	0	0	0	0	0	0	0	0	0	0	0	1	1	0	1	0	1	0	0	0	0	0	0	0	0	1	0
6	0	1	0	1	1	Type 2 diabetes	2	1	Primary	0	0	0	0	0	0	0	0	0	0	0	0	1	1	0	1	0	1	0	0	0	0	0	0	0	0	1	0
81	0	1	0	0	1	Type 1 diabetes	1	1	Secondary	0	0	0	0	1	0	0	0	0	0	0	0	1	0	0	0	0	0	0	0	0	0	0	0	0	0	0	0
82	0	1	0	1	0	Type 2 diabetes	2	1	Secondary	0	0	0	0	1	0	0	0	0	0	0	0	1	0	0	0	0	0	0	0	0	0	0	0	0	0	0	0
78	1	1	0	0	1	Type 2 diabetes	2	1	Primary	0	0	0	0	1	0	0	0	0	0	1	1	0	0	0	0	0	0	0	0	0	0	0	0	0	0	0	0
66	1	1	0	0	1	Type 2 diabetes	2	1	Primary	0	0	0	0	0	0	0	0	0	0	0	0	1	1	0	0	0	0	0	0	0	0	0	0	0	0	0	0
60	1	1	0	1	1	Type 2 diabetes	2	1	Primary	0	0	0	0	1	0	0	0	0	0	0	0	0	0	0	0	0	0	0	0	0	0	0	0	0	0	0	0
65	1	1	0	0	1	Type 2 diabetes	2	1	Secondary	0	1	0	0	1	0	0	0	1	0	0	0	0	0	0	0	0	0	0	0	0	0	0	0	0	0	0	0
64	0	1	0	1	1	Type 2 diabetes	2	1	Secondary	0	1	0	0	1	0	0	0	0	1	1	1	1	1	1	1	0	0	1	0	0	0	0	0	0	0	1	0
67	1	1	0	0	1	Type 2 diabetes	2	1	Secondary	0	1	0	0	1	0	0	0	0	0	0	1	0	0	0	0	0	0	0	0	0	0	0	0	0	0	0	0
23	0	1	0	0	1	Type 2 diabetes	2	1	Primary	0	0	0	0	0	0	0	0	0	1	0	0	0	0	0	0	0	0	0	0	0	0	0	0	0	0	0	0
40	0	1	0	0	1	Other or unspecified diabetes	2	1	Secondary	0	0	0	0	0	0	0	0	0	0	0	0	0	0	1	0	0	0	0	0	0	0	0	0	0	0	0	0
60	1	1	0	0	1	Type 2 diabetes	2	1	Secondary	0	1	0	0	1	0	0	0	0	0	0	1	1	0	0	0	0	0	0	0	0	0	0	0	0	0	0	0
60	1	1	0	0	1	Other or unspecified diabetes	2	1	Secondary	0	0	0	0	1	0	0	0	1	0	0	1	1	1	0	1	0	0	0	0	0	0	0	0	0	0	1	0
60	1	1	0	0	1	Type 2 diabetes	2	1	Secondary	0	0	0	0	1	0	0	0	1	0	0	1	1	1	0	1	0	0	0	0	0	0	0	0	0	0	1	0
56	0	2	0	0	1	Type 2 diabetes	2	1	Secondary	0	1	0	0	1	0	0	0	0	0	0	1	0	1	0	0	0	0	0	0	0	0	0	0	0	0	0	0
62	0	1	0	0	1	Type 2 diabetes	2	1	Secondary	0	0	0	0	1	0	0	0	0	0	0	0	0	0	0	0	0	0	0	0	0	0	0	0	0	0	0	0
63	0	1	0	0	1	Type 2 diabetes	2	1	Secondary	0	1	0	0	1	0	0	0	0	0	0	1	0	0	0	0	0	0	0	0	0	0	0	0	0	0	0	0
67	1	1	0	0	1	Type 2 diabetes	2	1	Secondary	0	1	0	0	1	0	0	0	0	0	0	1	0	0	0	0	0	0	0	0	0	0	0	0	0	0	0	0
30	0	2	0	0	1	Type 2 diabetes	2	1	Secondary	0	0	0	0	0	0	0	0	0	1	0	0	0	0	0	1	0	0	0	0	0	0	1	0	0	0	0	0
29	0	2	0	1	1	Other or unspecified diabetes	2	1	Secondary	0	0	0	0	0	0	0	0	0	1	0	0	0	0	0	1	0	0	0	0	0	0	1	0	0	0	0	0
29	0	2	0	1	1	Type 1 diabetes	1	1	Secondary	0	0	0	0	0	0	0	0	0	1	0	0	0	0	0	1	0	0	0	0	0	0	1	0	0	0	0	0
61	1	1	0	1	0	Type 2 diabetes	2	1	Secondary	0	0	0	0	0	0	0	1	0	0	0	1	0	0	0	0	0	0	0	0	0	0	0	0	0	0	0	0
48	0	2	0	0	1	Other or unspecified diabetes	2	1	Primary	0	0	0	0	0	0	0	0	0	0	1	0	0	0	0	1	0	0	0	1	1	0	0	0	0	0	0	0
48	0	2	0	0	1	Type 2 diabetes	2	1	Primary	0	0	0	0	0	0	0	0	0	0	1	0	0	0	0	1	0	0	0	1	1	0	0	0	0	0	0	0
47	0	2	0	1	1	Type 1 diabetes	1	1	Primary	0	0	0	0	0	0	0	0	0	0	1	0	0	0	0	1	0	0	0	1	1	0	0	0	0	0	0	0
58	0	1	0	0	1	Type 2 diabetes	2	1	Secondary	0	1	0	0	1	0	0	0	0	0	0	0	0	0	0	0	0	0	0	0	0	0	0	0	0	0	0	0
59	1	1	0	1	1	Type 2 diabetes	2	1	Secondary	0	1	0	0	1	0	0	0	0	0	0	1	0	0	0	0	0	0	0	0	0	0	0	0	0	0	0	0
82	0	2	0	1	1	Type 2 diabetes	2	1	Primary	0	0	0	0	0	0	0	0	0	1	1	0	0	1	0	0	0	0	0	0	0	0	0	0	0	0	0	0
61	0	2	0	1	0	Type 2 diabetes	2	1	Secondary	0	1	0	0	0	0	0	0	0	0	0	0	0	0	0	0	0	0	0	0	0	0	0	0	0	0	0	0
45	1	1	0	0	1	Type 2 diabetes	2	1	Secondary	0	1	0	0	1	0	0	0	0	0	0	1	1	0	0	0	0	0	0	0	0	0	0	0	0	0	0	0
70	0	1	0	0	1	Type 2 diabetes	2	1	Secondary	0	1	0	0	1	0	0	0	0	0	0	1	1	0	1	0	0	0	0	0	0	0	0	0	0	0	0	0
61	1	1	0	0	1	Type 2 diabetes	2	1	Secondary	0	0	0	0	1	0	0	0	0	0	0	1	0	0	0	0	0	0	0	0	0	0	0	0	0	0	0	0
61	1	1	0	0	1	Other or unspecified diabetes	2	1	Secondary	0	0	0	0	0	0	0	0	1	0	0	0	0	0	0	0	0	0	0	0	0	0	0	0	0	0	0	0
52	1	1	0	0	1	Type 1 diabetes	1	1	Secondary	0	1	0	0	1	0	0	0	0	0	0	1	1	1	1	1	0	0	1	0	0	0	0	0	0	0	1	0
51	1	1	0	1	1	Type 2 diabetes	2	1	Primary	0	1	0	0	1	0	0	0	0	0	0	1	1	1	1	1	0	0	1	0	0	0	0	0	0	0	1	0
69	0	1	0	0	1	Other or unspecified diabetes	2	1	Secondary	0	0	0	0	0	0	0	0	0	0	1	0	0	0	0	0	0	0	0	0	0	0	0	0	0	0	0	0
70	0	1	0	0	1	Type 2 diabetes	2	1	Primary	0	0	0	0	0	0	0	0	0	0	1	0	0	0	0	0	0	0	0	0	0	0	0	0	0	0	0	0
50	0	1	0	1	1	Type 2 diabetes	2	1	Secondary	0	1	0	0	1	0	0	0	0	0	0	0	0	0	0	0	0	0	0	0	0	0	0	0	0	0	0	0
25	0	2	0	1	1	Type 1 diabetes	1	1	Primary	0	0	0	0	0	0	0	0	1	0	0	0	0	0	0	0	0	0	0	0	0	0	0	0	0	0	0	0
71	0	2	0	0	1	Type 2 diabetes	2	1	Secondary	0	0	0	0	1	0	0	0	0	0	0	0	0	0	1	0	0	0	0	0	0	0	0	0	0	0	0	0
17	1	1	0	0	1	Type 1 diabetes	1	1	Primary	0	0	0	0	0	0	0	0	0	1	0	0	0	0	0	0	0	0	0	0	0	0	0	0	0	0	0	0
63	0	1	0	0	1	Type 1 diabetes	1	1	Secondary	0	0	0	0	0	0	0	0	0	0	1	0	0	0	0	0	0	0	0	0	0	0	0	0	0	0	0	0
62	0	1	0	0	1	Type 2 diabetes	2	1	Secondary	0	0	0	0	0	0	0	0	0	0	1	0	0	0	0	0	0	0	0	0	0	0	0	0	0	0	0	0
69	0	1	0	0	1	Type 2 diabetes	2	1	Secondary	0	1	0	0	1	0	0	0	0	0	0	0	0	0	0	1	0	0	0	0	0	0	0	0	0	0	1	0
67	1	1	0	0	1	Type 2 diabetes	2	1	Secondary	0	1	0	0	0	0	0	0	0	0	0	0	0	0	0	0	0	0	0	0	0	0	0	0	0	0	0	0
66	1	1	0	0	1	Type 2 diabetes	2	1	Secondary	0	0	0	0	0	0	0	0	0	0	0	0	0	1	0	1	0	0	1	0	0	0	0	0	0	0	0	0
58	0	1	0	1	1	Type 2 diabetes	2	1	Secondary	0	1	0	0	1	0	0	0	0	0	0	1	0	0	0	0	0	0	0	0	0	0	0	0	0	0	0	0
44	0	1	0	0	1	Other or unspecified diabetes	2	1	Primary	0	1	0	0	1	0	0	0	0	0	0	0	0	0	0	0	0	0	0	0	0	0	0	0	0	0	0	0
44	0	1	0	1	1	Type 2 diabetes	2	1	Secondary	0	1	0	0	1	0	0	0	0	0	0	0	0	0	0	0	0	0	0	0	0	0	0	0	0	0	0	0
43	1	1	0	1	1	Type 2 diabetes	2	1	Secondary	0	0	0	0	1	0	0	0	0	0	0	0	0	0	0	0	0	0	0	0	0	0	0	0	0	0	0	0
51	1	1	0	1	1	Type 2 diabetes	2	1	Secondary	0	1	0	0	1	0	0	0	1	0	0	1	0	0	0	1	0	0	1	0	0	0	0	0	0	0	0	0
56	1	1	0	0	1	Type 2 diabetes	2	1	Secondary	0	0	0	0	1	0	0	0	0	0	0	1	0	0	0	0	0	0	0	0	0	0	0	0	0	0	0	0
31	1	1	0	0	1	Type 1 diabetes	1	1	Primary	0	0	0	0	1	0	0	0	0	1	0	0	1	0	0	0	0	0	0	0	0	0	0	0	0	0	0	0
53	1	1	0	0	1	Type 2 diabetes	2	1	Secondary	0	1	0	0	1	0	0	0	0	0	0	1	0	0	0	0	0	0	0	0	0	0	0	0	0	0	0	0
70	1	1	0	0	1	Other or unspecified diabetes	2	1	Secondary	0	0	0	0	0	0	0	0	0	0	0	1	1	0	0	0	0	0	0	0	0	0	0	0	0	0	0	0
42	0	1	0	0	1	Type 2 diabetes	2	1	Primary	0	0	0	0	1	0	0	0	1	0	1	0	0	1	1	0	0	0	0	0	0	0	0	0	0	0	0	0
69	1	1	0	0	1	Type 2 diabetes	2	1	Secondary	0	0	0	0	1	0	0	0	0	0	0	1	0	0	0	0	0	0	0	0	0	0	0	0	0	0	0	0
65	0	1	0	0	1	Other or unspecified diabetes	2	1	Secondary	0	0	0	0	0	0	0	0	0	1	1	0	1	0	0	0	0	0	0	0	0	0	0	0	0	0	0	0
66	0	1	0	0	1	Type 2 diabetes	2	1	Secondary	0	0	0	0	0	0	0	0	0	1	1	0	1	0	0	0	0	0	0	0	0	0	0	0	0	0	0	0
74	1	1	0	1	1	Type 2 diabetes	2	1	Primary	0	1	0	0	1	0	0	0	0	0	0	0	0	0	0	0	0	0	0	0	0	0	0	0	0	0	0	0
45	0	3	0	0	1	Type 2 diabetes	2	1	Secondary	0	1	0	0	1	0	0	0	0	0	0	0	0	0	0	0	0	0	0	0	0	0	0	0	0	0	0	0
74	1	3	0	0	1	Other or unspecified diabetes	2	1	Secondary	0	0	0	0	0	0	0	0	1	0	0	0	0	0	1	0	0	0	0	0	0	0	0	0	0	0	0	0
45	0	2	0	0	1	Type 2 diabetes	2	1	Secondary	0	1	0	0	1	0	0	0	0	0	0	1	0	0	0	0	0	0	0	0	0	0	0	0	0	0	0	0
62	0	1	0	1	1	Type 2 diabetes	2	1	Secondary	0	0	0	0	1	0	0	0	0	0	0	0	0	0	0	0	0	0	0	0	0	0	0	0	0	0	0	0
80	1	4	0	1	0	Type 2 diabetes	2	1	Secondary	0	1	0	0	1	0	0	0	0	0	0	1	1	0	0	0	0	0	0	0	0	0	0	0	0	0	0	0
80	1	4	0	1	1	Type 1 diabetes	1	1	Secondary	0	1	0	0	1	0	0	0	0	0	0	1	1	0	0	0	0	0	0	0	0	0	0	0	0	0	0	0
17	0	2	0	1	0	Type 2 diabetes	2	1	Secondary	0	0	0	0	0	0	0	0	0	1	0	0	0	0	0	0	0	0	0	0	0	0	0	0	0	0	0	0
17	0	2	0	1	1	Type 1 diabetes	1	1	Primary	0	0	0	0	0	0	0	0	0	1	0	0	0	0	0	0	0	0	0	0	0	0	0	0	0	0	0	0
70	0	1	0	1	1	Type 2 diabetes	2	1	Secondary	0	1	0	0	1	0	0	0	0	0	0	0	0	0	0	0	0	0	0	0	0	0	0	0	0	0	0	0
52	0	1	0	0	1	Other or unspecified diabetes	2	1	Secondary	0	1	0	0	1	0	0	0	0	0	0	0	0	0	0	0	0	0	0	0	0	0	0	0	0	0	0	0
68	0	1	0	1	0	Type 2 diabetes	2	1	Secondary	0	1	0	0	1	0	0	0	0	0	0	0	0	0	0	0	0	0	0	0	0	0	0	0	0	0	0	0
65	1	1	1	1	0	Other or unspecified diabetes	2	1	Secondary	0	0	0	0	0	0	0	0	0	0	0	0	0	0	1	0	0	0	0	0	0	0	0	0	0	0	0	0
71	1	1	0	1	1	Type 2 diabetes	2	1	Secondary	0	1	0	0	1	0	0	0	0	0	0	1	1	0	0	0	0	0	0	0	0	0	0	0	0	0	0	0
61	1	1	0	1	1	Type 2 diabetes	2	1	Secondary	0	1	0	0	1	0	0	1	0	0	0	1	0	0	0	0	0	0	0	0	0	0	0	0	0	0	0	0
70	1	3	0	0	1	Type 2 diabetes	2	1	Secondary	0	1	0	0	1	0	0	0	1	0	0	1	1	0	1	0	0	0	0	0	0	0	0	0	0	0	0	0
69	1	1	0	0	1	Other or unspecified diabetes	2	1	Secondary	0	0	0	0	0	0	0	0	1	1	0	0	0	0	0	0	0	0	0	0	0	0	0	0	0	0	0	0
61	0	1	0	0	1	Type 2 diabetes	2	1	Primary	0	0	0	0	0	0	0	0	0	0	1	0	0	0	0	0	0	0	0	0	0	0	0	0	0	0	0	0
63	1	1	0	0	1	Other or unspecified diabetes	2	1	Secondary	0	1	0	0	1	0	0	0	0	0	0	1	1	0	0	0	0	0	0	0	0	0	0	0	0	0	0	0
71	1	1	0	0	1	Other or unspecified diabetes	2	1	Secondary	0	0	0	0	0	0	0	0	0	0	0	0	1	0	0	0	0	0	0	0	0	0	0	0	0	0	0	0
72	1	1	0	1	1	Type 2 diabetes	2	1	Secondary	0	0	0	0	0	0	0	0	0	0	0	0	1	0	0	0	0	0	0	0	0	0	0	0	0	0	0	0
63	0	1	0	0	1	Type 2 diabetes	2	1	Secondary	0	0	0	0	1	0	0	0	0	0	0	1	0	0	0	0	0	0	0	0	0	0	0	0	0	0	0	0
75	1	1	0	0	1	Type 2 diabetes	2	1	Secondary	0	0	0	0	0	0	0	0	0	0	0	0	0	0	1	0	0	0	0	0	0	0	0	0	0	0	0	0
85	1	4	0	0	1	Other or unspecified diabetes	2	1	Secondary	0	0	0	0	0	0	0	0	0	0	0	0	0	0	1	0	0	0	0	0	0	0	0	0	0	0	0	0
66	1	2	0	0	1	Type 2 diabetes	2	1	Primary	0	0	0	0	0	0	0	0	0	1	0	0	0	1	1	1	0	0	1	0	0	0	0	0	0	0	0	0
64	0	1	0	0	1	Other or unspecified diabetes	2	1	Secondary	0	0	0	0	0	0	0	0	1	0	0	0	0	0	1	0	0	0	0	0	0	0	0	0	0	0	0	0
61	1	1	0	0	1	Other or unspecified diabetes	2	1	Secondary	0	0	0	0	1	0	0	0	0	0	0	0	0	0	0	0	0	0	0	0	0	0	0	0	0	0	0	0
62	1	1	0	1	1	Type 2 diabetes	2	1	Secondary	0	0	0	0	1	0	0	0	0	0	0	0	0	0	0	0	0	0	0	0	0	0	0	0	0	0	0	0
73	0	1	0	0	1	Type 2 diabetes	2	1	Secondary	0	0	0	0	1	0	0	0	0	0	0	0	0	0	0	0	0	0	0	0	0	0	0	0	0	0	0	0
81	0	1	0	0	1	Type 2 diabetes	2	1	Secondary	0	0	0	0	1	0	0	0	0	0	0	1	0	0	0	0	0	0	0	0	0	0	0	0	0	0	0	0
55	0	1	0	0	1	Type 2 diabetes	2	1	Secondary	0	1	0	0	1	0	0	0	0	0	0	1	0	1	0	0	0	0	0	0	0	0	0	0	0	0	0	0
59	0	1	0	0	1	Type 2 diabetes	2	1	Secondary	0	0	0	0	0	0	0	0	0	0	0	0	0	0	1	0	0	0	0	0	0	0	0	0	0	0	0	0
71	0	1	0	0	1	Other or unspecified diabetes	2	1	Secondary	0	1	0	0	1	0	0	0	0	0	0	0	0	0	0	0	0	0	0	0	0	0	0	0	0	0	0	0
71	0	1	0	0	1	Type 2 diabetes	2	1	Secondary	0	1	0	0	1	0	0	0	0	0	0	0	0	0	0	0	0	0	0	0	0	0	0	0	0	0	0	0
65	0	1	0	0	1	Type 2 diabetes	2	1	Secondary	0	0	0	0	0	0	0	0	0	0	0	0	1	0	0	0	0	0	0	0	0	0	0	0	0	0	0	0
67	1	2	0	0	1	Type 2 diabetes	2	1	Secondary	0	1	0	0	1	0	0	0	0	0	0	0	0	0	0	0	0	0	0	0	0	0	0	0	0	0	0	0
58	0	1	0	1	1	Type 2 diabetes	2	1	Secondary	0	1	0	0	1	0	0	0	0	0	0	0	0	0	0	0	0	0	0	0	0	0	0	0	0	0	0	0
65	1	1	0	0	1	Other or unspecified diabetes	2	1	Secondary	0	1	0	0	1	0	0	0	1	0	0	0	0	0	0	0	0	0	0	0	0	0	0	0	0	0	0	0
65	1	1	0	1	1	Type 2 diabetes	2	1	Secondary	0	1	0	0	1	0	0	0	1	0	0	0	0	0	0	0	0	0	0	0	0	0	0	0	0	0	0	0
62	0	1	0	0	1	Type 2 diabetes	2	1	Secondary	0	1	0	0	1	0	0	0	0	0	0	1	0	0	0	0	0	0	0	0	0	0	0	0	0	0	0	0
59	0	1	0	0	1	Type 2 diabetes	2	1	Secondary	0	1	0	0	1	0	0	0	1	0	0	1	0	0	0	0	0	0	0	0	0	0	0	0	0	0	0	0
65	0	1	0	0	1	Type 2 diabetes	2	1	Secondary	0	1	0	0	1	0	0	0	0	0	0	0	0	0	1	0	0	0	0	0	0	0	0	0	0	0	0	0
53	0	1	0	1	1	Type 2 diabetes	2	1	Secondary	0	1	0	0	1	0	0	0	0	0	0	0	0	0	0	0	0	0	0	0	0	0	0	0	0	0	0	0
58	1	1	0	0	1	Type 2 diabetes	2	1	Primary	0	0	0	0	1	0	0	0	0	1	1	0	0	0	0	0	0	0	0	0	0	0	0	0	0	0	0	0
59	1	1	0	1	1	Other or unspecified diabetes	2	1	Primary	0	0	0	0	1	0	0	0	0	1	1	0	0	0	0	0	0	0	0	0	0	0	0	0	0	0	0	0
53	0	2	0	1	1	Type 2 diabetes	2	1	Secondary	0	1	0	0	0	0	0	0	0	0	0	0	0	0	0	0	0	0	0	0	0	0	0	0	0	0	0	0
65	0	4	0	0	1	Type 2 diabetes	2	1	Secondary	0	0	0	0	1	0	0	0	0	0	0	0	0	0	0	0	0	0	0	0	0	0	0	0	0	0	0	0
57	0	1	0	0	1	Type 2 diabetes	2	1	Secondary	0	1	0	0	0	0	0	0	0	1	0	0	0	0	0	0	0	0	0	0	0	0	0	0	0	0	0	0
65	1	1	0	0	1	Type 1 diabetes	1	1	Secondary	0	0	0	0	0	0	0	0	0	0	0	0	1	0	1	0	0	0	0	0	0	0	0	0	0	0	0	0
62	1	1	0	0	1	Type 2 diabetes	2	1	Secondary	0	1	0	0	1	0	0	0	1	0	0	1	0	0	1	0	0	0	0	0	0	0	0	0	0	0	0	0
42	1	1	0	0	1	Type 2 diabetes	2	1	Secondary	0	0	0	0	1	0	0	0	0	0	0	0	0	0	0	0	0	0	0	0	0	0	0	0	0	0	0	0
80	0	1	0	0	1	Type 2 diabetes	2	1	Secondary	0	1	0	0	1	0	0	0	1	0	1	0	1	0	0	0	0	0	0	0	0	0	0	0	0	0	0	0
46	0	1	0	0	1	Type 2 diabetes	2	1	Secondary	0	0	0	0	1	0	0	0	0	0	0	0	1	0	0	0	0	0	0	0	0	0	0	0	0	0	0	0
63	1	1	0	0	1	Other or unspecified diabetes	2	1	Primary	0	1	0	0	1	0	0	0	0	0	0	1	0	0	0	0	0	0	0	0	0	0	0	0	0	0	0	0
58	1	1	0	0	1	Other or unspecified diabetes	2	1	Secondary	0	1	0	0	1	0	0	0	0	1	1	0	0	1	0	0	0	0	0	0	0	0	0	0	0	0	0	0
58	1	1	0	0	1	Type 2 diabetes	2	1	Primary	0	1	0	0	1	0	0	0	0	1	1	0	0	1	0	0	0	0	0	0	0	0	0	0	0	0	0	0
80	1	1	0	0	1	Type 1 diabetes	1	1	Secondary	0	1	0	0	1	0	0	0	0	1	1	1	0	1	0	0	0	0	0	0	0	0	0	0	0	0	0	0
78	1	1	0	1	1	Type 2 diabetes	2	1	Primary	0	1	0	0	1	0	0	0	0	1	1	1	0	1	0	0	0	0	0	0	0	0	0	0	0	0	0	0
71	0	1	0	0	1	Other or unspecified diabetes	2	1	Secondary	0	1	0	0	1	0	0	0	0	0	0	0	0	0	0	0	0	0	0	0	0	0	0	0	0	0	0	0
75	0	1	0	1	0	Other or unspecified diabetes	2	1	Primary	0	0	0	0	1	0	0	0	0	0	1	0	0	0	0	0	0	0	0	0	0	0	0	0	0	0	0	0
75	0	1	0	1	1	Type 2 diabetes	2	1	Secondary	0	0	0	0	1	0	0	0	0	0	1	0	0	0	0	0	0	0	0	0	0	0	0	0	0	0	0	0
62	1	1	0	1	1	Type 2 diabetes	2	1	Secondary	0	1	0	0	1	0	0	0	0	0	0	1	0	0	0	0	0	0	0	0	0	0	0	0	0	0	0	0
45	1	1	0	0	1	Type 1 diabetes	1	1	Primary	0	1	0	0	1	0	0	0	0	0	0	0	0	1	0	0	0	0	0	0	0	0	0	0	0	0	0	0
44	1	1	0	0	1	Type 2 diabetes	2	1	Primary	0	1	0	0	1	0	0	0	0	0	0	0	0	1	0	0	0	0	0	0	0	0	0	0	0	0	0	0
63	0	1	0	0	1	Type 2 diabetes	2	1	Secondary	0	1	0	0	1	0	0	0	0	0	0	0	0	0	0	0	0	0	0	0	0	0	0	0	0	0	0	0
54	0	1	0	0	1	Other or unspecified diabetes	2	1	Secondary	0	1	0	0	1	0	0	0	0	0	0	0	0	0	0	0	0	0	0	0	0	0	0	0	0	0	0	0
55	0	1	0	0	1	Type 2 diabetes	2	1	Secondary	0	1	0	0	1	0	0	0	0	0	0	0	0	0	0	0	0	0	0	0	0	0	0	0	0	0	0	0
51	0	1	0	0	1	Type 2 diabetes	2	1	Secondary	0	0	0	0	1	0	0	0	0	1	1	1	1	1	1	0	0	0	0	0	0	0	0	0	0	0	0	0
75	0	1	0	0	1	Type 2 diabetes	2	1	Secondary	0	1	0	0	1	0	0	0	0	0	0	0	0	0	0	0	0	0	0	0	0	0	0	0	0	0	0	0
50	1	2	0	0	1	Other or unspecified diabetes	2	1	Primary	0	0	0	0	0	0	0	0	0	0	1	0	0	1	0	0	0	0	0	0	0	0	0	0	0	0	0	0
50	1	2	0	0	1	Type 2 diabetes	2	1	Primary	0	0	0	0	0	0	0	0	0	0	1	0	0	1	0	0	0	0	0	0	0	0	0	0	0	0	0	0
52	1	1	0	0	1	Type 2 diabetes	2	1	Secondary	0	1	0	0	1	0	0	0	0	1	0	1	0	0	1	0	0	0	0	0	0	0	0	0	0	0	0	0
73	1	4	0	0	1	Type 2 diabetes	2	1	Secondary	0	0	0	0	1	0	0	0	0	0	0	0	0	0	0	0	0	0	0	0	0	0	0	0	0	0	0	0
61	0	2	0	0	1	Type 2 diabetes	2	1	Primary	0	1	0	0	0	0	0	0	0	1	0	0	0	0	0	0	0	0	0	0	0	0	0	0	0	0	0	0
58	0	1	0	0	1	Type 2 diabetes	2	1	Secondary	0	1	0	0	0	0	0	0	0	0	0	0	0	0	0	0	0	0	0	0	0	0	0	0	0	0	0	0
74	0	1	0	0	1	Type 2 diabetes	2	1	Secondary	0	1	0	0	1	0	0	0	0	0	1	0	0	1	0	0	0	0	0	0	0	0	0	0	0	0	0	0
84	1	1	0	0	1	Other or unspecified diabetes	2	1	Secondary	0	0	0	0	0	0	0	0	0	0	0	0	1	0	0	0	0	0	0	0	0	0	0	0	0	0	0	0
69	0	4	0	0	1	Type 2 diabetes	2	1	Secondary	0	0	0	0	0	0	0	0	1	0	0	0	0	0	0	0	0	0	0	0	0	0	0	0	0	0	0	0
58	1	1	0	0	1	Type 2 diabetes	2	1	Secondary	0	1	0	0	1	0	0	1	0	0	0	0	0	0	0	0	0	0	0	0	0	0	0	0	0	0	0	0
75	1	1	0	0	1	Type 2 diabetes	2	1	Secondary	0	0	0	0	1	0	0	0	0	0	0	1	1	0	1	0	0	0	0	0	0	0	0	0	0	0	0	0
49	0	2	0	0	1	Other or unspecified diabetes	2	1	Primary	0	0	0	0	0	0	0	0	1	0	0	0	0	0	0	0	0	0	0	0	0	0	0	0	0	0	0	0
48	0	2	0	0	1	Type 2 diabetes	2	1	Secondary	0	0	0	0	0	0	0	0	1	0	0	0	0	0	0	0	0	0	0	0	0	0	0	0	0	0	0	0
71	0	2	0	1	1	Type 2 diabetes	2	1	Primary	0	0	0	0	0	0	0	0	1	0	0	0	0	0	0	0	0	0	0	0	0	0	0	0	0	0	0	0
62	1	1	0	0	1	Other or unspecified diabetes	2	1	Secondary	0	1	0	0	1	0	0	0	0	0	0	1	0	0	0	0	0	0	0	0	0	0	0	0	0	0	0	0
79	0	1	0	0	1	Type 2 diabetes	2	1	Primary	0	0	0	0	1	0	0	0	0	1	1	0	0	1	1	0	0	0	0	0	0	0	0	0	0	0	0	0
6	0	1	0	0	1	Type 2 diabetes	2	1	Primary	0	0	0	0	1	0	0	1	0	0	0	0	1	0	0	1	0	1	0	0	0	0	0	0	0	0	0	0
56	0	3	0	1	1	Other or unspecified diabetes	2	1	Secondary	0	0	0	0	0	0	0	0	0	0	0	0	1	0	0	0	0	0	0	0	0	0	0	0	0	0	0	0
68	0	2	0	0	1	Type 2 diabetes	2	1	Secondary	0	1	0	0	1	0	0	0	0	0	0	0	0	0	0	0	0	0	0	0	0	0	0	0	0	0	0	0
65	1	1	0	0	1	Type 2 diabetes	2	1	Secondary	0	1	0	0	1	0	0	0	0	0	0	0	0	0	0	0	0	0	0	0	0	0	0	0	0	0	0	0
49	0	1	0	0	1	Other or unspecified diabetes	2	1	Secondary	0	0	0	0	0	0	0	0	1	0	0	0	0	0	1	0	0	0	0	0	0	0	0	0	0	0	0	0
80	1	1	0	1	1	Type 2 diabetes	2	1	Secondary	0	0	0	0	0	0	0	0	0	0	0	0	1	0	0	0	0	0	0	0	0	0	0	0	0	0	0	0
73	1	1	0	0	1	Type 2 diabetes	2	1	Secondary	0	0	0	0	1	0	0	0	0	0	1	1	1	0	0	0	0	0	0	0	0	0	0	0	0	0	0	0
67	1	1	0	0	1	Other or unspecified diabetes	2	1	Secondary	0	0	0	0	1	0	0	0	1	0	0	1	0	0	1	0	0	0	0	0	0	0	0	0	0	0	0	0
66	1	1	0	1	1	Type 2 diabetes	2	1	Secondary	0	0	0	0	1	0	0	0	1	0	0	1	0	0	1	0	0	0	0	0	0	0	0	0	0	0	0	0
74	0	3	0	0	1	Type 2 diabetes	2	1	Secondary	0	1	0	0	0	0	0	0	0	0	0	0	0	0	0	0	0	0	0	0	0	0	0	0	0	0	0	0
44	0	1	0	0	1	Type 2 diabetes	2	1	Secondary	0	1	0	0	0	0	0	0	0	0	0	0	0	0	0	0	0	0	0	0	0	0	0	0	0	0	0	0
60	1	1	0	0	1	Other or unspecified diabetes	2	1	Secondary	0	0	0	0	1	0	0	0	0	0	0	1	1	0	0	1	0	0	0	1	0	0	0	0	0	0	0	0
60	1	1	0	1	1	Type 2 diabetes	2	1	Secondary	0	0	0	0	1	0	0	0	0	0	0	1	1	0	0	1	0	0	0	1	0	0	0	0	0	0	0	0
68	0	1	0	0	1	Other or unspecified diabetes	2	1	Secondary	0	1	0	0	1	0	0	0	0	0	0	0	0	0	1	0	0	0	0	0	0	0	0	0	0	0	0	0
67	0	1	0	1	1	Type 2 diabetes	2	1	Secondary	0	1	0	0	1	0	0	0	0	0	0	0	0	0	1	0	0	0	0	0	0	0	0	0	0	0	0	0
72	0	2	0	0	1	Other or unspecified diabetes	2	1	Secondary	0	0	0	0	0	0	0	0	0	0	1	0	0	1	0	0	0	0	0	0	0	0	0	0	0	0	0	0
71	0	2	0	0	1	Type 2 diabetes	2	1	Primary	0	0	0	0	0	0	0	0	0	0	1	0	0	1	0	0	0	0	0	0	0	0	0	0	0	0	0	0
56	0	2	0	0	1	Type 2 diabetes	2	1	Primary	0	0	0	0	0	0	0	0	0	0	0	0	0	1	0	0	0	0	0	0	0	0	0	0	0	0	0	0
62	1	1	0	0	1	Type 2 diabetes	2	1	Secondary	0	0	0	0	1	0	0	0	0	0	0	0	0	0	0	0	0	0	0	0	0	0	0	0	0	0	0	0
64	0	1	0	0	1	Type 2 diabetes	2	1	Secondary	0	0	0	0	1	0	0	0	0	0	0	1	0	0	0	0	0	0	0	0	0	0	0	0	0	0	0	0
53	0	1	0	0	1	Other or unspecified diabetes	2	1	Secondary	0	1	0	0	1	0	0	0	0	0	0	1	0	0	0	0	0	0	0	0	0	0	0	0	0	0	0	0
56	0	1	0	0	1	Type 2 diabetes	2	1	Secondary	0	1	0	0	1	0	0	0	0	0	0	1	0	0	0	0	0	0	0	0	0	0	0	0	0	0	0	0
59	0	1	0	1	1	Type 2 diabetes	2	1	Secondary	0	1	0	0	1	0	0	0	0	0	0	1	0	0	0	0	0	0	0	0	0	0	0	0	0	0	0	0
61	0	1	0	1	1	Type 2 diabetes	2	1	Secondary	0	1	0	0	1	0	0	0	0	0	0	1	0	0	0	0	0	0	0	0	0	0	0	0	0	0	0	0
49	1	1	0	0	1	Type 1 diabetes	1	1	Primary	0	0	0	0	0	0	0	0	0	0	1	0	0	0	0	0	0	0	0	0	0	0	0	0	0	0	0	0
69	1	4	0	0	1	Type 2 diabetes	2	1	Secondary	0	0	0	0	1	0	0	0	0	0	0	0	0	0	1	0	0	0	0	0	0	0	0	0	0	0	0	0
52	1	1	0	0	1	Type 2 diabetes	2	1	Primary	0	1	0	0	1	0	0	0	0	1	0	1	0	0	0	0	0	0	0	0	0	0	0	0	0	0	0	0
48	0	2	0	0	1	Other or unspecified diabetes	2	1	Secondary	0	0	0	0	0	0	0	0	0	0	1	0	0	0	0	0	0	0	0	0	0	0	0	0	0	0	0	0
47	0	2	0	0	1	Type 2 diabetes	2	1	Primary	0	0	0	0	0	0	0	0	0	0	1	0	0	0	0	0	0	0	0	0	0	0	0	0	0	0	0	0
60	0	1	0	0	1	Type 2 diabetes	2	1	Secondary	0	1	0	0	1	0	0	0	0	0	0	0	0	0	0	0	0	0	0	0	0	0	0	0	0	0	0	0
79	1	2	0	0	1	Type 2 diabetes	2	1	Secondary	0	0	0	0	0	0	0	0	1	0	0	0	0	0	1	0	0	0	0	0	0	0	0	0	0	0	0	0
69	0	1	0	0	1	Type 2 diabetes	2	1	Secondary	0	0	0	0	0	0	0	0	0	0	0	0	0	0	1	0	0	0	0	0	0	0	0	0	0	0	0	0
76	1	4	0	0	1	Type 2 diabetes	2	1	Secondary	0	0	0	0	0	0	0	0	0	0	0	1	1	0	1	0	0	0	0	0	0	0	0	0	0	0	0	0
32	0	1	0	0	1	Other or unspecified diabetes	2	1	Primary	0	0	0	0	0	0	0	0	0	0	1	0	1	0	0	0	0	0	0	0	0	0	0	0	0	0	0	0
33	0	1	0	1	1	Type 1 diabetes	1	1	Secondary	0	0	0	0	0	0	0	0	0	0	1	0	1	0	0	0	0	0	0	0	0	0	0	0	0	0	0	0
32	0	1	0	1	1	Type 2 diabetes	2	1	Primary	0	0	0	0	0	0	0	0	0	0	1	0	1	0	0	0	0	0	0	0	0	0	0	0	0	0	0	0
39	0	1	0	0	1	Other or unspecified diabetes	2	1	Secondary	0	0	0	0	0	0	0	0	1	0	0	0	0	0	1	0	0	0	0	0	0	0	0	0	0	0	0	0
63	0	1	0	1	1	Type 2 diabetes	2	1	Primary	0	0	0	0	0	0	0	0	1	0	1	0	0	0	0	1	0	0	1	0	0	0	0	0	0	0	1	0
63	0	1	0	0	1	Type 2 diabetes	2	1	Secondary	0	1	0	0	1	0	0	0	0	0	0	1	0	0	0	0	0	0	0	0	0	0	0	0	0	0	0	0
64	1	1	0	0	1	Type 2 diabetes	2	1	Secondary	0	0	0	0	0	0	0	0	0	0	0	1	1	0	0	0	0	0	0	0	0	0	0	0	0	0	0	0
54	0	1	0	0	1	Other or unspecified diabetes	2	1	Secondary	0	1	0	0	1	0	0	1	0	0	0	0	0	0	0	0	0	0	0	0	0	0	0	0	0	0	0	0
55	0	1	0	0	1	Type 2 diabetes	2	1	Secondary	0	1	0	0	1	0	0	1	0	0	0	0	0	0	0	0	0	0	0	0	0	0	0	0	0	0	0	0
76	0	1	0	0	1	Type 2 diabetes	2	1	Secondary	0	1	0	0	1	0	0	0	0	0	0	1	1	0	1	0	0	0	0	0	0	0	0	0	0	0	0	0
57	0	1	0	0	1	Type 2 diabetes	2	1	Secondary	0	1	0	0	1	0	0	0	0	0	0	1	0	0	1	0	0	0	0	0	0	0	0	0	0	0	0	0
56	1	1	0	0	1	Other or unspecified diabetes	2	1	Secondary	0	1	0	0	1	0	0	0	0	0	0	0	1	0	1	0	0	0	0	0	0	0	0	0	0	0	0	0
56	1	1	0	1	1	Type 2 diabetes	2	1	Secondary	0	1	0	0	1	0	0	0	0	0	0	0	1	0	1	0	0	0	0	0	0	0	0	0	0	0	0	0
64	1	2	0	0	1	Other or unspecified diabetes	2	1	Secondary	0	1	0	0	0	0	0	0	0	1	0	0	0	0	0	0	0	0	0	0	0	0	0	0	0	0	0	0
44	0	1	0	0	1	Type 2 diabetes	2	1	Primary	0	0	0	0	0	0	0	0	0	1	0	0	0	0	0	0	0	0	0	0	0	0	0	0	0	0	0	0
65	1	1	0	0	1	Type 2 diabetes	2	1	Secondary	0	1	0	0	1	0	0	0	0	0	0	1	0	0	0	0	0	0	0	0	0	0	0	0	0	0	0	0
65	0	1	0	0	1	Other or unspecified diabetes	2	1	Secondary	0	1	0	0	1	0	0	0	0	0	0	0	0	0	0	0	0	0	0	0	0	0	0	0	0	0	0	0
64	0	1	0	0	1	Type 2 diabetes	2	1	Primary	0	1	0	0	1	0	0	0	0	0	0	0	0	0	0	0	0	0	0	0	0	0	0	0	0	0	0	0
62	0	1	0	0	1	Type 1 diabetes	1	1	Secondary	0	0	0	0	1	0	0	0	0	0	0	0	0	0	0	0	0	0	0	0	0	0	0	0	0	0	0	0
62	0	1	0	0	1	Type 2 diabetes	2	1	Primary	0	0	0	0	1	0	0	0	0	0	0	0	0	0	0	0	0	0	0	0	0	0	0	0	0	0	0	0
75	1	1	0	0	1	Other or unspecified diabetes	2	1	Primary	0	0	0	0	1	0	0	0	0	0	0	0	0	0	1	0	0	0	0	0	0	0	0	0	0	0	0	0
73	1	1	0	0	1	Type 2 diabetes	2	1	Primary	0	0	0	0	1	0	0	0	0	0	0	0	0	0	1	0	0	0	0	0	0	0	0	0	0	0	0	0
66	0	4	0	0	1	Type 2 diabetes	2	1	Secondary	0	0	0	0	1	0	0	0	0	0	0	0	0	0	1	0	0	0	0	0	0	0	0	0	0	0	0	0
60	1	1	0	0	1	Type 2 diabetes	2	1	Secondary	0	0	0	0	0	0	0	0	0	1	0	1	1	0	0	1	0	0	0	0	0	0	0	0	0	0	1	0
54	0	1	0	0	1	Type 2 diabetes	2	1	Secondary	0	0	0	0	1	0	0	0	0	0	0	0	1	0	0	0	0	0	0	0	0	0	0	0	0	0	0	0
74	1	4	0	0	1	Type 2 diabetes	2	1	Secondary	0	0	0	0	1	0	0	0	0	0	0	0	0	0	0	0	0	0	0	0	0	0	0	0	0	0	0	0
71	1	1	1	1	1	Type 2 diabetes	2	1	Secondary	0	0	0	0	0	0	0	0	0	0	0	0	1	0	0	0	0	0	0	0	0	0	0	0	0	0	0	0
63	0	2	0	0	1	Type 2 diabetes	2	1	Primary	0	0	0	0	1	0	0	0	0	1	0	0	0	0	0	0	0	0	0	0	0	0	0	0	0	0	0	0
70	0	1	0	1	1	Type 2 diabetes	2	1	Primary	0	0	0	0	0	0	0	0	0	0	0	0	0	1	0	1	0	0	0	0	0	0	0	0	0	0	1	0
39	0	1	0	0	1	Type 2 diabetes	2	1	Secondary	0	1	0	0	1	0	0	0	0	0	0	0	1	0	0	0	0	0	0	0	0	0	0	0	0	0	0	0
39	0	1	0	1	1	Other or unspecified diabetes	2	1	Secondary	0	1	0	0	1	0	0	0	0	0	0	0	1	0	0	0	0	0	0	0	0	0	0	0	0	0	0	0
72	0	4	0	0	1	Type 2 diabetes	2	1	Secondary	0	1	0	0	0	0	0	0	0	0	0	0	0	0	0	0	0	0	0	0	0	0	0	0	0	0	0	0
18	0	2	0	0	1	Type 1 diabetes	1	1	Primary	0	0	0	0	0	0	0	0	0	1	0	0	0	0	0	0	0	0	0	0	0	0	0	0	0	0	0	0
62	0	1	0	1	1	Type 2 diabetes	2	1	Secondary	0	0	0	0	1	0	0	0	0	0	0	1	1	0	0	0	0	0	0	0	0	0	0	0	0	0	0	0
57	1	3	0	0	1	Type 2 diabetes	2	1	Secondary	0	0	0	0	0	0	0	0	0	0	0	1	1	0	0	0	0	0	0	0	0	0	0	0	0	0	0	0
5	1	1	0	0	1	Type 2 diabetes	2	1	Secondary	0	0	0	0	1	0	0	0	0	0	0	1	1	0	1	1	0	1	0	0	0	0	0	0	0	0	0	0
65	1	3	0	0	1	Type 2 diabetes	2	1	Secondary	0	1	0	0	0	0	0	0	0	0	0	0	0	1	0	0	0	0	0	0	0	0	0	0	0	0	0	0
67	0	1	0	1	1	Type 2 diabetes	2	1	Secondary	0	0	0	0	1	0	0	1	0	0	0	0	0	0	0	0	0	0	0	0	0	0	0	0	0	0	0	0
7	1	1	0	0	1	Other or unspecified diabetes	2	1	Secondary	0	0	0	0	0	0	0	0	0	0	0	0	1	0	0	1	0	1	0	0	0	0	0	0	0	0	0	0
67	1	3	0	0	1	Other or unspecified diabetes	2	1	Secondary	0	0	0	0	1	0	0	0	0	0	0	0	0	0	0	0	0	0	0	0	0	0	0	0	0	0	0	0
70	0	1	0	0	1	Type 2 diabetes	2	1	Secondary	0	1	0	0	1	0	0	0	0	0	0	1	0	0	1	0	0	0	0	0	0	0	0	0	0	0	0	0
73	0	1	0	0	1	Other or unspecified diabetes	2	1	Secondary	0	0	0	0	0	0	0	0	0	0	0	0	1	0	1	0	0	0	0	0	0	0	0	0	0	0	0	0
73	0	1	0	1	1	Type 2 diabetes	2	1	Secondary	0	0	0	0	0	0	0	0	0	0	0	0	1	0	1	0	0	0	0	0	0	0	0	0	0	0	0	0
67	0	2	0	0	1	Type 2 diabetes	2	1	Secondary	0	0	0	0	1	0	0	0	0	0	0	1	0	0	0	0	0	0	0	0	0	0	0	0	0	0	0	0
73	1	1	0	0	1	Other or unspecified diabetes	2	1	Secondary	0	1	0	0	1	0	0	0	0	1	1	1	1	1	0	0	0	0	0	0	0	0	0	0	0	0	0	0
71	1	1	0	0	1	Type 2 diabetes	2	1	Secondary	0	1	0	0	1	0	0	0	0	1	1	1	1	1	0	0	0	0	0	0	0	0	0	0	0	0	0	0
63	1	1	0	1	1	Type 2 diabetes	2	1	Secondary	0	0	0	0	1	0	0	0	0	0	0	1	0	0	0	0	0	0	0	0	0	0	0	0	0	0	0	0
5	1	4	0	1	1	Type 2 diabetes	2	1	Secondary	0	0	0	0	0	0	0	0	0	0	0	0	1	0	0	1	0	1	0	0	0	0	0	0	0	0	0	0
64	1	1	0	0	1	Other or unspecified diabetes	2	1	Secondary	0	0	0	0	1	0	0	0	0	0	0	0	0	0	0	0	0	0	0	0	0	0	0	0	0	0	0	0
47	1	1	0	0	1	Type 2 diabetes	2	1	Secondary	0	1	0	0	0	0	0	0	0	0	0	0	0	0	0	0	0	0	0	0	0	0	0	0	0	0	0	0
75	0	5	0	0	1	Type 2 diabetes	2	1	Secondary	0	0	0	0	0	0	0	0	1	0	0	0	0	0	0	0	0	0	0	0	0	0	0	0	0	0	0	0
60	1	2	1	1	1	Type 2 diabetes	2	1	Primary	0	0	0	0	0	0	0	0	0	1	0	0	0	0	0	0	0	0	0	0	0	0	0	0	0	0	0	0
65	0	1	0	0	1	Type 2 diabetes	2	1	Secondary	1	0	0	0	0	0	0	0	0	0	0	0	0	0	0	0	0	0	0	0	0	0	0	0	0	0	0	0
55	1	1	0	0	1	Type 2 diabetes	2	1	Secondary	0	1	0	0	1	0	0	1	0	0	0	1	0	0	0	0	0	0	0	0	0	0	0	0	0	0	0	0
75	1	1	0	0	1	Other or unspecified diabetes	2	1	Secondary	0	0	0	0	0	0	0	0	1	0	0	0	0	0	0	0	0	0	0	0	0	0	0	0	0	0	0	0
72	0	1	0	0	1	Type 2 diabetes	2	1	Secondary	0	1	0	0	1	0	0	0	0	0	0	0	0	0	0	0	0	0	0	0	0	0	0	0	0	0	0	0
46	1	1	0	1	1	Other or unspecified diabetes	2	1	Secondary	0	0	0	0	1	0	0	0	0	0	0	0	0	0	1	0	0	0	0	0	0	0	0	0	0	0	0	0
58	0	1	0	0	1	Type 2 diabetes	2	1	Secondary	0	1	0	0	1	0	0	0	0	0	0	0	0	0	0	0	0	0	0	0	0	0	0	0	0	0	0	0
64	1	1	0	0	1	Other or unspecified diabetes	2	1	Secondary	0	0	0	0	0	0	0	0	1	0	0	0	0	0	1	0	0	0	0	0	0	0	0	0	0	0	0	0
64	1	1	0	0	1	Type 2 diabetes	2	1	Primary	0	0	0	0	0	0	0	0	1	0	0	0	0	0	1	0	0	0	0	0	0	0	0	0	0	0	0	0
63	0	1	0	1	1	Type 2 diabetes	2	1	Secondary	0	1	0	0	0	0	0	0	0	0	0	0	0	0	0	0	0	0	0	0	0	0	0	0	0	0	0	0
64	1	1	0	0	1	Type 2 diabetes	2	1	Secondary	0	0	0	0	1	0	0	0	0	0	0	1	0	0	0	0	0	0	0	0	0	0	0	0	0	0	0	0
74	1	1	0	0	1	Type 2 diabetes	2	1	Secondary	0	1	0	0	1	0	0	0	0	0	0	1	0	0	0	0	0	0	0	0	0	0	0	0	0	0	0	0
56	0	1	0	0	1	Type 1 diabetes	1	1	Secondary	0	0	0	0	0	0	0	0	0	0	0	0	0	0	1	0	0	0	0	0	0	0	0	0	0	0	0	0
55	0	1	0	0	1	Type 2 diabetes	2	1	Secondary	0	0	0	0	0	0	0	0	0	0	0	0	0	0	1	0	0	0	0	0	0	0	0	0	0	0	0	0
64	0	2	0	0	1	Type 2 diabetes	2	1	Secondary	0	1	0	0	1	0	0	0	0	0	0	1	0	0	0	0	0	0	0	0	0	0	0	0	0	0	0	0
81	1	1	0	0	1	Type 2 diabetes	2	1	Secondary	0	0	0	0	0	0	0	0	0	0	0	0	0	1	0	0	0	0	0	0	0	0	0	0	0	0	0	0
49	1	2	0	0	1	Type 2 diabetes	2	1	Secondary	0	0	0	0	1	0	0	0	0	0	0	0	0	0	0	0	0	0	0	0	0	0	0	0	0	0	0	0
59	1	1	0	1	1	Type 2 diabetes	2	1	Secondary	0	1	0	0	1	0	0	0	1	0	0	0	0	0	0	0	0	0	0	0	0	0	0	0	0	0	0	0
48	1	1	0	1	1	Type 2 diabetes	2	1	Secondary	0	1	0	0	1	0	0	0	0	0	0	1	0	0	0	0	0	0	0	0	0	0	0	0	0	0	0	0
45	1	2	0	0	1	Type 2 diabetes	2	1	Secondary	0	0	0	0	1	0	0	0	0	0	0	0	0	0	0	0	0	0	0	0	0	0	0	0	0	0	0	0
54	0	1	0	1	1	Type 2 diabetes	2	1	Secondary	0	1	0	0	1	0	0	0	0	0	0	0	0	0	0	0	0	0	0	0	0	0	0	0	0	0	0	0
60	0	1	0	0	1	Type 2 diabetes	2	1	Primary	0	0	0	0	1	0	0	0	0	0	0	0	0	0	0	0	0	0	0	0	0	0	0	0	0	0	0	0
58	1	2	0	0	1	Type 2 diabetes	2	1	Secondary	0	1	0	0	1	0	0	0	0	0	0	1	0	0	0	0	0	0	0	0	0	0	0	0	0	0	0	0
59	1	1	0	0	1	Type 1 diabetes	1	1	Secondary	0	0	0	0	1	0	0	0	0	0	0	1	0	0	0	0	0	0	0	0	0	0	0	0	0	0	0	0
54	0	1	0	1	1	Type 2 diabetes	2	1	Secondary	0	0	0	0	1	0	0	0	0	0	0	1	1	0	0	0	0	0	0	0	0	0	0	0	0	0	0	0
59	1	1	0	1	1	Type 2 diabetes	2	1	Secondary	0	0	0	0	1	0	0	0	0	0	0	0	0	0	0	0	0	0	0	0	0	0	0	0	0	0	0	0
52	1	1	0	1	1	Other or unspecified diabetes	2	1	Secondary	0	1	0	0	1	0	0	0	0	0	0	1	0	0	0	0	0	0	0	0	0	0	0	0	0	0	0	0
51	1	1	0	1	1	Type 2 diabetes	2	1	Secondary	0	1	0	0	1	0	0	0	0	0	0	1	0	0	0	0	0	0	0	0	0	0	0	0	0	0	0	0
70	0	4	0	0	1	Type 2 diabetes	2	1	Secondary	0	0	0	0	0	0	0	0	0	0	0	0	1	0	0	1	0	0	0	1	0	0	0	0	0	0	0	0
71	0	1	0	0	1	Type 2 diabetes	2	1	Secondary	0	0	0	0	0	0	0	0	1	0	1	0	0	1	0	0	0	0	0	0	0	0	0	0	0	0	0	0
79	1	1	0	1	1	Other or unspecified diabetes	2	1	Secondary	0	1	0	0	1	0	0	1	0	0	0	1	0	0	0	0	0	0	0	0	0	0	0	0	0	0	0	0
78	1	1	0	1	1	Type 2 diabetes	2	1	Secondary	0	1	0	0	1	0	0	1	0	0	0	1	0	0	0	0	0	0	0	0	0	0	0	0	0	0	0	0
59	1	1	0	0	1	Other or unspecified diabetes	2	1	Secondary	0	1	0	0	1	0	0	0	0	0	1	1	0	0	0	0	0	0	0	0	0	0	0	0	0	0	0	0
59	1	1	0	1	1	Type 2 diabetes	2	1	Secondary	0	1	0	0	1	0	0	0	0	0	1	1	0	0	0	0	0	0	0	0	0	0	0	0	0	0	0	0
64	0	1	0	0	1	Type 2 diabetes	2	1	Primary	0	1	0	0	1	0	0	0	0	1	0	0	0	1	1	0	0	0	0	0	0	0	0	0	0	0	0	0
72	1	1	0	0	1	Type 2 diabetes	2	1	Secondary	0	0	0	0	1	0	0	0	1	0	0	0	0	0	1	0	0	0	0	0	0	0	0	0	0	0	0	0
41	1	1	0	0	1	Other or unspecified diabetes	2	1	Primary	0	0	0	0	0	0	0	0	0	1	0	0	0	1	0	1	1	0	1	0	0	0	0	0	0	0	1	0
41	1	1	0	0	1	Type 1 diabetes	1	1	Primary	0	0	0	0	0	0	0	0	0	1	0	0	0	1	0	1	1	0	1	0	0	0	0	0	0	0	1	0
40	1	1	0	1	1	Type 2 diabetes	2	1	Primary	0	0	0	0	0	0	0	0	0	1	0	0	0	1	0	1	1	0	1	0	0	0	0	0	0	0	1	0
72	0	1	0	1	1	Other or unspecified diabetes	2	1	Primary	0	1	0	0	1	0	0	0	0	0	0	0	1	1	1	1	0	0	0	0	0	0	0	0	0	0	1	0
71	0	1	0	1	1	Type 2 diabetes	2	1	Primary	0	1	0	0	1	0	0	0	0	0	0	0	1	1	1	1	0	0	0	0	0	0	0	0	0	0	1	0
53	1	1	0	0	1	Type 2 diabetes	2	1	Secondary	0	1	0	0	1	0	0	0	0	0	0	1	0	0	0	0	0	0	0	0	0	0	0	0	0	0	0	0
68	0	1	0	0	1	Type 2 diabetes	2	1	Secondary	0	1	0	0	1	0	0	0	0	0	0	1	0	0	0	0	0	0	0	0	0	0	0	0	0	0	0	0
61	0	1	0	0	1	Type 2 diabetes	2	1	Secondary	0	0	0	0	1	0	0	0	0	0	0	0	0	0	0	0	0	0	0	0	0	0	0	0	0	0	0	0
70	0	1	0	1	1	Type 2 diabetes	2	1	Secondary	0	1	0	0	1	0	0	1	0	0	0	0	0	0	0	0	0	0	0	0	0	0	0	0	0	0	0	0
65	1	1	0	0	1	Type 2 diabetes	2	1	Primary	0	0	0	0	1	0	0	0	0	0	0	0	0	0	0	0	0	0	0	0	0	0	0	0	0	0	0	0
48	0	1	0	0	1	Type 2 diabetes	2	1	Primary	0	0	0	0	0	0	0	0	0	0	0	0	0	1	0	1	0	0	1	0	0	0	0	0	0	0	1	0
48	1	1	0	0	1	Type 2 diabetes	2	1	Primary	0	1	0	0	1	0	0	0	0	1	0	0	0	0	0	1	1	0	0	0	0	0	0	0	1	0	0	0
68	0	2	0	0	1	Type 2 diabetes	2	1	Secondary	0	1	0	0	0	0	0	0	0	0	0	0	0	0	0	0	0	0	0	0	0	0	0	0	0	0	0	0
27	0	1	0	1	1	Diabetes in pregnancy	2	1	Secondary	0	1	0	0	0	0	0	0	0	0	0	0	0	0	0	0	0	0	0	0	0	0	0	0	0	0	0	0
53	1	1	0	0	1	Type 2 diabetes	2	1	Secondary	0	0	0	0	1	0	0	0	0	0	0	0	0	0	0	0	0	0	0	0	0	0	0	0	0	0	0	0
52	1	2	0	1	0	Other or unspecified diabetes	2	1	Primary	0	0	0	0	0	0	0	0	0	1	0	0	0	0	0	1	0	0	0	0	0	0	1	0	0	0	0	0
58	1	1	0	1	1	Type 2 diabetes	2	1	Secondary	0	1	0	0	1	0	0	1	0	0	0	1	0	0	0	0	0	0	0	0	0	0	0	0	0	0	0	0
57	1	1	0	1	1	Type 2 diabetes	2	1	Secondary	0	1	0	0	1	0	0	0	1	0	0	0	0	0	1	0	0	0	0	0	0	0	0	0	0	0	0	0
47	0	1	0	0	1	Type 2 diabetes	2	1	Primary	0	0	0	0	0	0	0	0	0	1	0	0	0	1	0	1	0	0	0	0	0	0	0	0	0	0	1	0
72	1	1	0	0	1	Other or unspecified diabetes	2	1	Secondary	0	0	0	0	1	0	0	0	0	0	0	0	0	0	0	0	0	0	0	0	0	0	0	0	0	0	0	0
75	1	1	0	0	1	Other or unspecified diabetes	2	1	Secondary	0	0	0	0	0	0	0	0	1	0	0	0	1	0	1	0	0	0	0	0	0	0	0	0	0	0	0	0
72	0	1	0	1	1	Other or unspecified diabetes	2	1	Secondary	0	0	0	0	0	0	0	0	0	0	0	0	0	1	0	1	0	0	1	0	0	0	0	0	0	0	1	0
66	0	1	0	0	1	Other or unspecified diabetes	2	1	Secondary	0	0	0	0	1	0	0	0	1	0	0	0	0	0	0	0	0	0	0	0	0	0	0	0	0	0	0	0
68	0	1	0	0	1	Type 2 diabetes	2	1	Secondary	0	0	0	0	1	0	0	0	1	0	0	0	0	0	0	0	0	0	0	0	0	0	0	0	0	0	0	0
59	0	1	0	0	1	Other or unspecified diabetes	2	1	Secondary	0	0	0	0	0	0	0	0	0	0	0	0	1	1	0	0	0	0	0	0	0	0	0	0	0	0	0	0
59	0	1	0	0	1	Type 2 diabetes	2	1	Secondary	0	0	0	0	0	0	0	0	0	0	0	0	1	1	0	0	0	0	0	0	0	0	0	0	0	0	0	0
59	1	4	0	1	0	Type 2 diabetes	2	1	Secondary	0	1	0	0	0	0	0	0	0	0	0	0	0	0	1	0	0	0	0	0	0	0	0	0	0	0	0	0
59	1	4	0	1	1	Other or unspecified diabetes	2	1	Secondary	0	1	0	0	0	0	0	0	0	0	0	0	0	0	1	0	0	0	0	0	0	0	0	0	0	0	0	0
39	0	2	0	0	1	Other or unspecified diabetes	2	1	Secondary	0	0	0	0	0	0	0	0	0	0	0	0	0	0	1	0	0	0	0	0	0	0	0	0	0	0	0	0
55	0	1	0	1	0	Other or unspecified diabetes	2	1	Secondary	0	1	0	0	1	0	0	0	0	0	0	0	0	0	0	0	0	0	0	0	0	0	0	0	0	0	0	0
58	0	1	0	0	1	Type 2 diabetes	2	1	Secondary	0	1	0	0	1	0	0	0	0	0	0	1	0	0	0	0	0	0	0	0	0	0	0	0	0	0	0	0
50	1	1	0	1	1	Type 2 diabetes	2	1	Secondary	0	1	0	0	1	0	0	1	0	0	0	1	0	0	0	0	0	0	0	0	0	0	0	0	0	0	0	0
63	0	2	0	0	1	Type 1 diabetes	1	1	Primary	0	0	0	0	0	0	0	0	0	1	0	0	0	0	1	0	0	0	0	0	0	0	0	0	0	0	0	0
63	0	2	0	1	1	Other or unspecified diabetes	2	1	Primary	0	0	0	0	0	0	0	0	0	1	0	0	0	0	1	0	0	0	0	0	0	0	0	0	0	0	0	0
83	0	1	0	0	1	Type 2 diabetes	2	1	Secondary	0	1	0	0	1	0	0	0	0	0	0	0	0	1	0	0	0	0	0	0	0	0	0	0	0	0	0	0
74	0	1	0	1	0	Type 2 diabetes	2	1	Secondary	0	0	0	0	0	0	0	0	1	0	0	0	0	0	0	0	0	0	0	0	0	0	0	0	0	0	0	0
44	0	1	0	1	1	Type 2 diabetes	2	1	Primary	0	0	0	0	0	0	0	0	0	0	0	0	0	1	0	1	0	0	0	0	0	0	0	0	0	0	1	0
66	0	1	0	1	1	Type 2 diabetes	2	1	Secondary	0	1	0	0	1	0	0	0	0	0	0	0	0	0	0	0	0	0	0	0	0	0	0	0	0	0	0	0
60	1	1	0	0	1	Other or unspecified diabetes	2	1	Secondary	0	1	0	0	1	0	0	0	0	0	0	0	1	0	0	0	0	0	0	0	0	0	0	0	0	0	0	0
60	1	1	0	1	1	Type 2 diabetes	2	1	Secondary	0	1	0	0	1	0	0	0	0	0	0	0	1	0	0	0	0	0	0	0	0	0	0	0	0	0	0	0
35	0	2	0	0	1	Type 2 diabetes	2	1	Secondary	0	0	0	0	0	0	0	0	1	0	0	0	0	0	0	0	0	0	0	0	0	0	0	0	0	0	0	0
57	1	1	0	0	1	Type 2 diabetes	2	1	Secondary	0	0	0	0	1	0	0	0	0	0	0	1	1	0	1	0	0	0	0	0	0	0	0	0	0	0	0	0
84	1	1	0	1	1	Type 1 diabetes	1	1	Primary	0	1	0	0	1	0	0	0	0	0	0	0	0	0	0	0	0	0	0	0	0	0	0	0	0	0	0	0
71	0	1	0	0	1	Type 2 diabetes	2	1	Secondary	0	1	0	0	1	0	0	0	0	0	0	1	1	1	0	1	0	0	0	0	0	0	0	0	0	0	1	0
54	1	1	0	1	1	Type 2 diabetes	2	1	Primary	0	0	0	0	1	0	0	0	0	0	0	0	0	1	0	0	0	0	0	0	0	0	0	0	0	0	0	0
38	0	1	0	0	1	Other or unspecified diabetes	2	1	Secondary	0	0	0	0	1	0	0	0	0	0	0	0	0	0	0	0	0	0	0	0	0	0	0	0	0	0	0	0
52	1	2	0	0	1	Type 2 diabetes	2	1	Primary	0	0	0	0	0	0	0	0	0	1	1	0	0	1	0	1	1	0	0	0	0	0	0	0	0	0	0	0
68	0	1	0	0	1	Type 2 diabetes	2	1	Secondary	0	0	0	0	0	0	0	0	0	0	0	0	0	0	1	0	0	0	0	0	0	0	0	0	0	0	0	0
50	0	1	0	0	1	Type 2 diabetes	2	1	Primary	0	0	0	0	0	0	0	0	0	1	0	0	0	1	1	1	0	0	1	0	0	0	0	0	0	0	1	0
65	0	1	0	0	1	Type 2 diabetes	2	1	Primary	0	0	0	0	0	0	0	0	0	0	1	0	0	1	0	0	0	0	0	0	0	0	0	0	0	0	0	0
69	0	1	0	0	1	Type 2 diabetes	2	1	Secondary	0	0	0	0	1	0	0	0	0	0	0	0	0	0	1	0	0	0	0	0	0	0	0	0	0	0	0	0
68	1	1	0	0	1	Other or unspecified diabetes	2	1	Secondary	0	0	0	0	1	0	0	0	0	0	0	0	0	0	1	0	0	0	0	0	0	0	0	0	0	0	0	0
66	1	1	0	0	1	Type 1 diabetes	1	1	Secondary	0	0	0	0	1	0	0	0	0	0	0	0	0	0	1	0	0	0	0	0	0	0	0	0	0	0	0	0
55	0	1	0	1	0	Type 2 diabetes	2	1	Secondary	0	1	0	0	1	0	0	0	0	0	0	0	0	0	0	0	0	0	0	0	0	0	0	0	0	0	0	0
68	0	1	0	0	1	Other or unspecified diabetes	2	1	Primary	0	1	0	0	1	0	0	0	0	1	0	0	0	0	0	0	0	0	0	0	0	0	0	0	0	0	0	0
68	0	1	0	0	1	Type 1 diabetes	1	1	Primary	0	1	0	0	1	0	0	0	0	1	0	0	0	0	0	0	0	0	0	0	0	0	0	0	0	0	0	0
47	1	2	0	0	1	Type 2 diabetes	2	1	Primary	0	0	0	0	0	0	0	0	0	1	0	0	0	0	0	0	0	0	0	0	0	0	0	0	0	0	0	0
55	1	1	0	0	1	Other or unspecified diabetes	2	1	Secondary	0	0	0	0	0	0	0	0	1	0	0	0	0	0	0	1	0	0	0	1	0	0	0	0	0	0	0	0
45	1	1	0	1	1	Type 2 diabetes	2	1	Secondary	0	1	0	0	1	0	0	0	0	0	0	1	0	0	0	0	0	0	0	0	0	0	0	0	0	0	0	0
53	0	1	0	1	1	Type 2 diabetes	2	1	Secondary	0	1	0	0	1	0	0	0	0	0	1	1	0	1	0	0	0	0	0	0	0	0	0	0	0	0	0	0
61	0	1	0	0	1	Other or unspecified diabetes	2	1	Secondary	0	1	0	0	1	0	0	0	0	0	0	1	0	0	0	0	0	0	0	0	0	0	0	0	0	0	0	0
45	1	1	0	1	1	Type 2 diabetes	2	1	Secondary	0	0	0	0	1	0	0	1	0	0	0	1	0	0	0	0	0	0	0	0	0	0	0	0	0	0	0	0
60	0	1	0	0	1	Type 2 diabetes	2	1	Primary	0	0	0	0	0	0	0	0	0	1	0	0	0	0	0	1	0	0	0	0	0	0	1	0	0	0	0	0
66	1	1	0	0	1	Type 2 diabetes	2	1	Secondary	0	0	0	0	1	0	0	0	1	0	0	1	0	0	0	0	0	0	0	0	0	0	0	0	0	0	0	0
68	1	1	0	0	1	Type 2 diabetes	2	1	Secondary	0	0	0	0	1	0	0	0	0	0	0	1	0	0	0	0	0	0	0	0	0	0	0	0	0	0	0	0
67	0	2	0	0	1	Type 2 diabetes	2	1	Secondary	0	0	0	0	0	0	0	0	0	0	1	0	0	0	0	0	0	0	0	0	0	0	0	0	0	0	0	0
47	0	1	0	0	1	Other or unspecified diabetes	2	1	Primary	0	1	0	0	1	0	0	0	0	0	0	0	0	0	0	0	0	0	0	0	0	0	0	0	0	0	0	0
45	0	1	0	1	1	Type 1 diabetes	1	1	Primary	0	1	0	0	1	0	0	0	0	0	0	0	0	0	0	0	0	0	0	0	0	0	0	0	0	0	0	0
62	1	1	0	0	1	Type 2 diabetes	2	1	Secondary	0	0	0	0	0	0	0	0	0	1	1	0	0	0	0	0	0	0	0	0	0	0	0	0	0	0	0	0
54	1	1	0	0	1	Type 2 diabetes	2	1	Secondary	0	1	0	0	1	0	0	1	0	0	0	0	0	0	0	0	0	0	0	0	0	0	0	0	0	0	0	0
60	1	1	0	0	1	Type 2 diabetes	2	1	Secondary	0	0	0	0	0	0	0	0	0	0	0	0	1	0	1	0	0	0	0	0	0	0	0	0	0	0	0	0
74	0	3	0	1	0	Type 2 diabetes	2	1	Secondary	0	1	0	0	1	0	0	0	0	0	0	1	0	0	0	0	0	0	0	0	0	0	0	0	0	0	0	0
73	0	3	0	1	1	Other or unspecified diabetes	2	1	Secondary	0	1	0	0	1	0	0	0	0	0	0	1	0	0	0	0	0	0	0	0	0	0	0	0	0	0	0	0
66	0	2	0	0	1	Other or unspecified diabetes	2	1	Secondary	0	0	0	0	0	0	0	0	0	0	0	0	0	1	0	1	0	0	0	0	0	0	0	0	0	0	1	0
66	0	2	0	0	1	Type 1 diabetes	1	1	Primary	0	0	0	0	0	0	0	0	0	0	0	0	0	1	0	1	0	0	0	0	0	0	0	0	0	0	1	0
43	1	1	0	0	1	Type 2 diabetes	2	1	Secondary	0	0	0	0	1	0	0	0	0	0	0	0	0	0	0	0	0	0	0	0	0	0	0	0	0	0	0	0
60	0	4	0	0	1	Type 2 diabetes	2	1	Secondary	0	0	0	0	0	0	0	0	0	0	0	0	1	0	0	0	0	0	0	0	0	0	0	0	0	0	0	0
54	0	1	0	0	1	Other or unspecified diabetes	2	1	Primary	0	0	0	0	1	0	0	0	0	1	0	0	0	0	0	0	0	0	0	0	0	0	0	0	0	0	0	0
54	0	1	0	0	1	Type 2 diabetes	2	1	Primary	0	0	0	0	1	0	0	0	0	1	0	0	0	0	0	0	0	0	0	0	0	0	0	0	0	0	0	0
69	0	4	0	0	1	Type 2 diabetes	2	1	Secondary	0	0	0	0	1	0	0	0	1	0	0	1	1	0	1	0	0	0	0	0	0	0	0	0	0	0	0	0
7	0	1	0	1	0	Other or unspecified diabetes	2	1	Secondary	0	0	0	0	0	0	0	0	0	0	0	0	1	0	0	1	0	1	0	0	0	0	0	0	0	0	0	0
65	1	1	0	0	1	Type 2 diabetes	2	1	Secondary	0	1	0	0	1	0	0	0	0	0	0	1	0	0	1	0	0	0	0	0	0	0	0	0	0	0	0	0
71	1	1	0	0	1	Type 2 diabetes	2	1	Secondary	0	1	0	0	1	0	0	0	0	0	0	1	0	0	0	0	0	0	0	0	0	0	0	0	0	0	0	0
64	0	1	0	0	1	Type 2 diabetes	2	1	Secondary	0	0	0	0	1	0	0	0	0	0	0	0	0	0	0	0	0	0	0	0	0	0	0	0	0	0	0	0
53	1	1	0	1	0	Type 2 diabetes	2	1	Secondary	0	0	0	0	1	0	0	0	0	0	0	1	0	0	0	0	0	0	0	0	0	0	0	0	0	0	0	0
61	1	1	0	1	1	Type 2 diabetes	2	1	Secondary	0	1	0	0	1	0	0	0	0	0	0	1	0	0	0	0	0	0	0	0	0	0	0	0	0	0	0	0
60	0	4	0	1	1	Type 2 diabetes	2	1	Secondary	0	0	0	0	1	0	0	0	0	0	0	1	0	0	0	0	0	0	0	0	0	0	0	0	0	0	0	0
60	0	2	0	0	1	Type 2 diabetes	2	1	Secondary	0	0	0	0	0	0	0	0	0	1	0	0	0	0	0	0	0	0	0	0	0	0	0	0	0	0	0	0
66	1	1	0	0	1	Other or unspecified diabetes	2	1	Secondary	0	0	0	0	0	0	0	0	0	0	0	0	1	0	1	0	0	0	0	0	0	0	0	0	0	0	0	0
75	0	1	0	0	1	Type 1 diabetes	1	1	Secondary	0	1	0	0	1	0	0	0	0	0	0	0	0	0	0	0	0	0	0	0	0	0	0	0	0	0	0	0
7	1	3	0	0	1	Type 2 diabetes	2	1	Secondary	0	0	0	0	0	0	0	0	1	0	0	1	1	0	1	1	0	1	0	0	0	0	0	0	0	0	0	0
48	1	1	0	0	1	Type 2 diabetes	2	1	Secondary	0	1	0	0	1	0	0	0	0	0	0	1	0	0	0	0	0	0	0	0	0	0	0	0	0	0	0	0
65	0	1	1	0	1	Type 1 diabetes	1	1	Secondary	0	0	0	0	0	0	0	1	0	0	0	0	0	0	0	0	0	0	0	0	0	0	0	0	0	0	0	0
65	0	1	1	1	0	Type 2 diabetes	2	1	Secondary	0	0	0	0	0	0	0	1	0	0	0	0	0	0	0	0	0	0	0	0	0	0	0	0	0	0	0	0
44	0	1	0	0	1	Type 2 diabetes	2	1	Secondary	0	0	0	0	0	0	0	0	0	1	1	0	0	1	1	0	0	0	0	0	0	0	0	0	0	0	0	0
67	1	1	0	0	1	Other or unspecified diabetes	2	1	Primary	0	0	0	0	1	0	0	0	0	1	0	0	0	0	0	0	0	0	0	0	0	0	0	0	0	0	0	0
65	1	1	0	0	1	Type 2 diabetes	2	1	Primary	0	0	0	0	1	0	0	0	0	1	0	0	0	0	0	0	0	0	0	0	0	0	0	0	0	0	0	0
77	1	3	0	0	1	Type 2 diabetes	2	1	Secondary	0	0	0	0	0	0	0	0	0	0	0	0	1	0	0	0	0	0	0	0	0	0	0	0	0	0	0	0
74	0	1	0	0	1	Type 2 diabetes	2	1	Secondary	0	1	0	0	1	0	0	1	0	0	0	1	0	0	1	0	0	0	0	0	0	0	0	0	0	0	0	0
71	1	1	0	1	0	Type 2 diabetes	2	1	Secondary	0	0	0	0	0	0	0	0	0	0	0	0	1	0	0	0	0	0	0	0	0	0	0	0	0	0	0	0
61	0	1	0	0	1	Type 2 diabetes	2	1	Secondary	0	1	0	0	1	0	0	0	0	0	0	0	0	0	1	0	0	0	0	0	0	0	0	0	0	0	0	0
67	1	2	0	0	1	Type 2 diabetes	2	1	Secondary	0	1	0	0	0	0	0	0	1	0	0	0	0	0	0	0	0	0	0	0	0	0	0	0	0	0	0	0
66	1	4	0	0	1	Other or unspecified diabetes	2	1	Secondary	0	0	0	0	0	0	0	0	0	0	0	0	1	0	0	0	0	0	0	0	0	0	0	0	0	0	0	0
7	1	1	1	1	1	Other or unspecified diabetes	2	1	Secondary	0	0	0	0	1	0	0	1	1	0	0	0	1	0	0	1	0	1	0	1	0	0	0	0	0	0	0	0
63	0	1	0	0	1	Type 1 diabetes	1	1	Secondary	0	0	0	0	1	0	0	0	0	0	0	0	1	0	0	0	0	0	0	0	0	0	0	0	0	0	0	0
63	1	1	0	0	1	Other or unspecified diabetes	2	1	Secondary	0	1	0	0	1	0	0	0	0	0	0	0	0	0	0	0	0	0	0	0	0	0	0	0	0	0	0	0
55	1	1	0	0	1	Type 2 diabetes	2	1	Secondary	0	1	0	0	1	0	0	1	0	0	0	1	0	0	0	0	0	0	0	0	0	0	0	0	0	0	0	0
47	1	1	1	0	1	Type 2 diabetes	2	1	Secondary	0	1	0	0	1	0	0	0	0	0	0	0	0	0	0	0	0	0	0	0	0	0	0	0	0	0	0	0
48	1	1	1	1	0	Other or unspecified diabetes	2	1	Secondary	0	1	0	0	1	0	0	0	0	0	0	0	0	0	0	0	0	0	0	0	0	0	0	0	0	0	0	0
67	1	4	0	0	1	Type 2 diabetes	2	1	Secondary	0	1	0	0	1	0	0	0	0	0	0	1	0	0	0	0	0	0	0	0	0	0	0	0	0	0	0	0
43	0	1	0	0	1	Type 2 diabetes	2	1	Secondary	0	0	0	0	1	0	0	0	0	0	0	0	0	0	0	0	0	0	0	0	0	0	0	0	0	0	0	0
72	1	1	1	1	1	Type 2 diabetes	2	1	Primary	0	1	0	0	0	0	0	0	0	0	0	0	0	0	0	1	0	0	1	0	0	0	0	0	0	0	0	0
71	1	1	0	1	1	Type 2 diabetes	2	1	Secondary	0	0	0	0	1	0	0	1	0	0	0	0	0	0	0	0	0	0	0	0	0	0	0	0	0	0	0	0
71	0	4	0	1	1	Type 2 diabetes	2	1	Secondary	0	0	0	0	0	0	0	0	1	0	0	0	0	0	0	0	0	0	0	0	0	0	0	0	0	0	0	0
62	0	1	0	0	1	Other or unspecified diabetes	2	1	Secondary	0	0	0	0	1	0	0	0	0	0	0	1	0	0	0	0	0	0	0	0	0	0	0	0	0	0	0	0
62	0	1	0	1	1	Type 2 diabetes	2	1	Secondary	0	0	0	0	1	0	0	0	0	0	0	1	0	0	0	0	0	0	0	0	0	0	0	0	0	0	0	0
22	0	2	0	0	1	Type 1 diabetes	1	1	Primary	0	0	0	0	0	0	0	0	0	0	1	0	0	0	0	0	0	0	0	0	0	0	0	0	0	0	0	0
60	0	1	0	0	1	Other or unspecified diabetes	2	1	Secondary	0	1	0	0	0	0	0	0	0	0	1	0	1	0	0	0	0	0	0	0	0	0	0	0	0	0	0	0
60	0	1	0	0	1	Type 1 diabetes	1	1	Secondary	0	1	0	0	0	0	0	0	0	0	1	0	1	0	0	0	0	0	0	0	0	0	0	0	0	0	0	0
60	0	1	0	0	1	Type 2 diabetes	2	1	Secondary	0	1	0	0	0	0	0	0	0	0	1	0	1	0	0	0	0	0	0	0	0	0	0	0	0	0	0	0
59	1	1	0	1	1	Type 2 diabetes	2	1	Secondary	0	1	0	0	0	0	0	0	0	0	0	0	0	0	0	0	0	0	0	0	0	0	0	0	0	0	0	0
42	1	1	0	0	1	Type 2 diabetes	2	1	Secondary	0	0	0	0	1	0	0	1	0	0	0	0	0	0	0	0	0	0	0	0	0	0	0	0	0	0	0	0
46	0	2	0	0	1	Type 2 diabetes	2	1	Primary	0	0	0	0	0	0	0	0	0	0	0	0	0	1	0	0	0	0	0	0	0	0	0	0	0	0	0	0
46	0	2	0	1	1	Type 1 diabetes	1	1	Primary	0	0	0	0	0	0	0	0	0	0	0	0	0	1	0	0	0	0	0	0	0	0	0	0	0	0	0	0
36	0	1	0	1	1	Type 2 diabetes	2	1	Secondary	0	0	0	0	1	0	0	0	0	0	0	0	1	0	0	0	0	0	0	0	0	0	0	0	0	0	0	0
63	0	1	0	0	1	Other or unspecified diabetes	2	1	Secondary	0	0	0	0	1	0	0	0	0	0	0	0	0	0	0	0	0	0	0	0	0	0	0	0	0	0	0	0
58	0	1	0	0	1	Type 1 diabetes	1	1	Secondary	0	0	0	0	0	0	0	0	0	0	1	0	0	0	0	0	0	0	0	0	0	0	0	0	0	0	0	0
66	1	1	0	0	1	Type 2 diabetes	2	1	Secondary	0	1	0	0	1	0	0	0	0	0	0	0	0	0	0	0	0	0	0	0	0	0	0	0	0	0	0	0
53	0	1	0	1	1	Type 2 diabetes	2	1	Primary	0	0	0	0	0	0	0	0	0	0	0	0	0	1	0	1	0	0	1	0	0	0	0	0	0	0	1	0
48	1	3	0	0	1	Other or unspecified diabetes	2	1	Secondary	0	1	0	0	1	0	0	0	0	0	0	0	1	0	0	0	0	0	0	0	0	0	0	0	0	0	0	0
48	1	3	0	1	1	Type 2 diabetes	2	1	Secondary	0	1	0	0	1	0	0	0	0	0	0	0	1	0	0	0	0	0	0	0	0	0	0	0	0	0	0	0
50	0	1	0	0	1	Type 2 diabetes	2	1	Secondary	0	0	0	0	1	0	0	0	0	0	0	1	0	0	0	0	0	0	0	0	0	0	0	0	0	0	0	0
50	0	1	0	1	0	Other or unspecified diabetes	2	1	Secondary	0	0	0	0	1	0	0	0	0	0	0	1	0	0	0	0	0	0	0	0	0	0	0	0	0	0	0	0
43	0	1	0	0	1	Other or unspecified diabetes	2	1	Secondary	0	1	0	0	1	0	0	0	0	0	0	0	0	0	0	0	0	0	0	0	0	0	0	0	0	0	0	0
43	0	1	0	1	1	Type 2 diabetes	2	1	Secondary	0	1	0	0	1	0	0	0	0	0	0	0	0	0	0	0	0	0	0	0	0	0	0	0	0	0	0	0
66	1	1	0	0	1	Type 2 diabetes	2	1	Secondary	0	1	0	0	1	0	0	0	0	0	0	1	0	0	0	0	0	0	0	0	0	0	0	0	0	0	0	0
54	0	2	0	0	1	Type 2 diabetes	2	1	Primary	0	0	0	0	0	0	0	0	0	0	1	0	0	0	0	0	0	0	0	0	0	0	0	0	0	0	0	0
58	0	4	1	1	1	Type 2 diabetes	2	1	Secondary	0	0	0	0	1	0	0	0	0	0	0	0	0	0	0	0	0	0	0	0	0	0	0	0	0	0	0	0
57	1	1	0	0	1	Other or unspecified diabetes	2	1	Secondary	0	1	0	0	1	0	0	0	0	0	0	0	1	0	0	0	0	0	0	0	0	0	0	0	0	0	0	0
56	1	1	0	0	1	Type 1 diabetes	1	1	Primary	0	1	0	0	1	0	0	0	0	0	0	0	1	0	0	0	0	0	0	0	0	0	0	0	0	0	0	0
68	0	1	0	0	1	Type 1 diabetes	1	1	Secondary	0	0	0	0	1	0	0	0	0	0	0	1	0	1	1	0	0	0	0	0	0	0	0	0	0	0	0	0
67	0	1	0	0	1	Type 2 diabetes	2	1	Secondary	0	0	0	0	1	0	0	0	0	0	0	1	0	1	1	0	0	0	0	0	0	0	0	0	0	0	0	0
44	0	1	0	0	1	Other or unspecified diabetes	2	1	Secondary	0	1	0	0	1	0	0	0	0	0	0	0	0	0	0	0	0	0	0	0	0	0	0	0	0	0	0	0
44	0	1	0	0	1	Type 2 diabetes	2	1	Secondary	0	1	0	0	1	0	0	0	0	0	0	0	0	0	0	0	0	0	0	0	0	0	0	0	0	0	0	0
64	1	1	0	0	1	Other or unspecified diabetes	2	1	Secondary	0	0	0	0	1	0	0	0	0	0	0	1	1	0	0	0	0	0	0	0	0	0	0	0	0	0	0	0
52	1	1	0	0	1	Type 2 diabetes	2	1	Secondary	0	1	0	0	1	0	0	0	0	0	0	1	0	0	0	0	0	0	0	0	0	0	0	0	0	0	0	0
69	1	1	0	0	1	Other or unspecified diabetes	2	1	Primary	0	0	0	0	0	0	0	0	0	1	0	0	0	0	0	0	0	0	0	0	0	0	0	0	0	0	0	0
69	1	1	0	1	1	Type 2 diabetes	2	1	Secondary	0	0	0	0	0	0	0	0	0	1	0	0	0	0	0	0	0	0	0	0	0	0	0	0	0	0	0	0
52	0	1	0	0	1	Type 1 diabetes	1	1	Secondary	0	1	0	0	1	0	0	0	0	0	0	0	0	0	1	0	0	0	0	0	0	0	0	0	0	0	0	0
50	1	4	0	0	1	Type 2 diabetes	2	1	Secondary	0	0	0	0	1	0	0	0	0	0	0	1	0	0	0	0	0	0	0	0	0	0	0	0	0	0	0	0
59	1	2	0	0	1	Type 2 diabetes	2	1	Secondary	0	0	0	0	0	0	0	0	0	0	0	0	0	0	1	0	0	0	0	0	0	0	0	0	0	0	0	0
70	1	1	0	1	1	Type 2 diabetes	2	1	Secondary	0	1	0	0	1	0	0	0	0	0	0	1	1	0	0	0	0	0	0	0	0	0	0	0	0	0	0	0
60	1	1	0	0	1	Other or unspecified diabetes	2	1	Secondary	0	1	0	0	1	0	0	0	0	0	0	1	0	0	0	0	0	0	0	0	0	0	0	0	0	0	0	0
59	1	1	0	0	1	Type 2 diabetes	2	1	Secondary	0	1	0	0	1	0	0	0	0	0	0	1	0	0	0	0	0	0	0	0	0	0	0	0	0	0	0	0
55	0	4	0	0	1	Type 2 diabetes	2	1	Secondary	0	0	0	0	1	0	0	0	0	0	0	0	0	0	0	0	0	0	0	0	0	0	0	0	0	0	0	0
66	0	1	0	0	1	Other or unspecified diabetes	2	1	Secondary	0	0	0	0	0	0	0	0	0	0	0	0	0	0	1	0	0	0	0	0	0	0	0	0	0	0	0	0
79	0	2	0	0	1	Type 2 diabetes	2	1	Primary	0	0	0	0	1	0	0	0	0	1	0	0	0	0	0	0	0	0	0	0	0	0	0	0	0	0	0	0
54	0	2	0	0	1	Type 2 diabetes	2	1	Secondary	0	0	0	0	1	0	0	0	0	0	0	0	0	0	0	0	0	0	0	0	0	0	0	0	0	0	0	0
48	0	1	0	0	1	Type 2 diabetes	2	1	Secondary	0	1	0	0	1	0	0	0	0	0	0	1	0	0	0	0	0	0	0	0	0	0	0	0	0	0	0	0
65	1	1	0	0	1	Other or unspecified diabetes	2	1	Secondary	0	1	0	0	1	0	0	0	0	0	0	1	0	0	1	0	0	0	0	0	0	0	0	0	0	0	0	0
65	1	1	0	0	1	Type 2 diabetes	2	1	Secondary	0	1	0	0	1	0	0	0	0	0	0	1	0	0	1	0	0	0	0	0	0	0	0	0	0	0	0	0
47	0	1	1	0	1	Other or unspecified diabetes	2	1	Secondary	0	0	0	0	1	0	0	0	0	0	0	0	0	0	0	0	0	0	0	0	0	0	0	0	0	0	0	0
47	0	1	1	1	1	Type 2 diabetes	2	1	Secondary	0	0	0	0	1	0	0	0	0	0	0	0	0	0	0	0	0	0	0	0	0	0	0	0	0	0	0	0
63	1	1	0	0	1	Type 2 diabetes	2	1	Secondary	0	1	0	0	1	0	0	0	0	0	0	1	0	0	1	0	0	0	0	0	0	0	0	0	0	0	0	0
62	1	1	0	0	1	Type 2 diabetes	2	1	Secondary	0	1	0	0	1	0	0	1	0	0	0	1	0	0	0	0	0	0	0	0	0	0	0	0	0	0	0	0
44	1	1	0	0	1	Type 1 diabetes	1	1	Secondary	0	1	0	0	1	0	0	1	0	0	0	1	0	0	0	0	0	0	0	0	0	0	0	0	0	0	0	0
42	1	1	0	0	1	Type 2 diabetes	2	1	Secondary	0	1	0	0	1	0	0	1	0	0	0	1	0	0	0	0	0	0	0	0	0	0	0	0	0	0	0	0
39	1	1	0	0	1	Type 2 diabetes	2	1	Secondary	0	0	0	0	0	0	0	0	1	0	0	0	0	0	0	0	0	0	0	0	0	0	0	0	0	0	0	0
68	1	1	0	0	1	Type 2 diabetes	2	1	Secondary	0	0	0	0	0	0	0	0	0	0	0	0	1	0	0	0	0	0	0	0	0	0	0	0	0	0	0	0
78	0	1	0	0	1	Type 2 diabetes	2	1	Secondary	0	0	0	0	0	0	0	0	0	1	1	0	0	1	0	0	0	0	0	0	0	0	0	0	0	0	0	0
81	0	1	0	0	1	Type 2 diabetes	2	1	Secondary	0	0	0	0	0	0	0	0	0	0	0	0	1	0	0	0	0	0	0	0	0	0	0	0	0	0	0	0
67	1	1	0	0	1	Type 2 diabetes	2	1	Secondary	0	1	0	0	1	0	0	0	0	0	0	0	1	0	1	0	0	0	0	0	0	0	0	0	0	0	0	0
79	1	1	0	1	1	Type 2 diabetes	2	1	Primary	0	0	0	0	0	0	0	0	0	1	0	0	0	0	0	0	0	0	0	0	0	0	0	0	0	0	0	0
7	0	4	0	1	0	Type 2 diabetes	2	1	Secondary	0	0	0	0	0	0	0	0	0	0	0	0	1	0	0	1	0	1	0	0	0	0	0	0	0	0	0	0
46	1	1	0	0	1	Type 2 diabetes	2	1	Secondary	0	0	0	0	1	0	0	1	0	0	0	1	0	0	0	0	0	0	0	0	0	0	0	0	0	0	0	0
78	0	1	0	0	1	Other or unspecified diabetes	2	1	Secondary	0	0	0	0	1	0	0	0	0	0	0	1	1	0	0	0	0	0	0	0	0	0	0	0	0	0	0	0
78	0	1	0	1	0	Type 2 diabetes	2	1	Secondary	0	0	0	0	1	0	0	0	0	0	0	1	1	0	0	0	0	0	0	0	0	0	0	0	0	0	0	0
49	0	1	0	0	1	Type 2 diabetes	2	1	Secondary	0	0	0	0	1	0	0	0	0	0	0	1	0	0	0	0	0	0	0	0	0	0	0	0	0	0	0	0
32	1	2	0	0	1	Type 2 diabetes	2	1	Secondary	0	0	0	0	0	0	0	0	0	0	0	0	0	0	1	0	0	0	0	0	0	0	0	0	0	0	0	0
57	1	1	0	1	1	Type 2 diabetes	2	1	Secondary	0	0	0	0	1	0	0	0	0	0	0	1	1	0	0	0	0	0	0	0	0	0	0	0	0	0	0	0
72	0	1	0	1	1	Type 2 diabetes	2	1	Secondary	0	1	0	0	1	0	0	0	0	0	0	0	1	0	0	0	0	0	0	0	0	0	0	0	0	0	0	0
53	1	1	0	0	1	Type 2 diabetes	2	1	Secondary	0	0	0	0	1	0	0	0	0	0	0	1	0	0	0	0	0	0	0	0	0	0	0	0	0	0	0	0
76	0	1	0	0	1	Type 2 diabetes	2	1	Secondary	0	0	0	0	0	0	0	0	1	0	0	0	0	0	1	0	0	0	0	0	0	0	0	0	0	0	0	0
54	0	1	0	1	1	Type 2 diabetes	2	1	Secondary	0	1	0	0	1	0	0	0	0	0	0	1	0	0	0	0	0	0	0	0	0	0	0	0	0	0	0	0
59	1	1	0	0	1	Type 1 diabetes	1	1	Secondary	0	1	0	0	0	0	0	0	0	0	0	1	0	0	0	0	0	0	0	0	0	0	0	0	0	0	0	0
7	0	1	0	1	1	Type 2 diabetes	2	1	Secondary	0	0	0	0	0	0	0	0	0	0	0	0	1	0	0	1	0	1	0	0	0	0	0	0	0	0	0	0
63	1	1	0	0	1	Type 2 diabetes	2	1	Secondary	0	0	0	0	1	0	0	0	0	0	0	0	0	0	0	0	0	0	0	0	0	0	0	0	0	0	0	0
55	0	1	0	0	1	Other or unspecified diabetes	2	1	Secondary	0	1	0	0	1	0	0	0	0	0	0	1	0	0	0	0	0	0	0	0	0	0	0	0	0	0	0	0
54	0	1	0	1	1	Type 2 diabetes	2	1	Secondary	0	1	0	0	1	0	0	0	0	0	0	1	0	0	0	0	0	0	0	0	0	0	0	0	0	0	0	0
37	1	1	0	0	1	Other or unspecified diabetes	2	1	Secondary	0	1	0	0	1	0	0	1	0	0	0	0	0	0	0	0	0	0	0	0	0	0	0	0	0	0	0	0
52	0	2	1	1	1	Type 2 diabetes	2	1	Primary	0	1	0	0	0	0	0	0	0	1	0	0	0	1	0	1	1	0	0	0	0	0	1	0	1	0	0	0
70	1	1	0	0	1	Type 2 diabetes	2	1	Secondary	0	0	0	0	1	0	0	0	0	1	1	0	0	1	0	0	0	0	0	0	0	0	0	0	0	0	0	0
68	1	1	0	0	1	Type 1 diabetes	1	1	Secondary	0	1	0	0	1	0	0	0	0	0	1	0	0	0	0	0	0	0	0	0	0	0	0	0	0	0	0	0
67	1	1	0	0	1	Type 2 diabetes	2	1	Secondary	0	1	0	0	1	0	0	0	0	0	1	0	0	0	0	0	0	0	0	0	0	0	0	0	0	0	0	0
62	0	2	0	0	1	Type 2 diabetes	2	1	Secondary	0	0	0	0	0	0	0	0	0	0	0	0	1	0	0	0	0	0	0	0	0	0	0	0	0	0	0	0
69	1	1	0	1	1	Type 2 diabetes	2	1	Secondary	0	0	0	0	1	0	0	1	0	0	0	1	0	0	0	0	0	0	0	0	0	0	0	0	0	0	0	0
72	1	1	0	1	1	Type 2 diabetes	2	1	Secondary	0	0	0	0	1	0	0	0	0	0	0	1	0	0	0	0	0	0	0	0	0	0	0	0	0	0	0	0
64	0	1	0	1	1	Type 2 diabetes	2	1	Secondary	0	1	0	0	1	0	0	0	0	0	0	0	0	0	0	0	0	0	0	0	0	0	0	0	0	0	0	0
69	1	1	0	1	1	Type 2 diabetes	2	1	Secondary	0	0	0	0	0	0	0	0	1	0	0	0	0	0	0	0	0	0	0	0	0	0	0	0	0	0	0	0
69	0	1	0	0	1	Type 1 diabetes	1	1	Secondary	0	1	0	0	1	0	0	0	0	0	0	0	0	0	0	0	0	0	0	0	0	0	0	0	0	0	0	0
71	1	1	0	0	1	Type 2 diabetes	2	1	Secondary	0	1	0	0	1	0	0	0	0	1	0	1	0	0	0	0	0	0	0	0	0	0	0	0	0	0	0	0
56	1	1	0	0	1	Type 2 diabetes	2	1	Secondary	0	1	0	0	1	0	0	0	0	0	0	1	0	0	0	0	0	0	0	0	0	0	0	0	0	0	0	0
49	1	5	0	0	1	Type 2 diabetes	2	1	Secondary	0	1	0	0	1	0	0	0	0	0	0	1	0	0	0	0	0	0	0	0	0	0	0	0	0	0	0	0
78	0	5	0	0	1	Type 2 diabetes	2	1	Secondary	0	0	0	0	0	0	0	0	0	0	0	0	0	1	0	0	0	0	0	0	0	0	0	0	0	0	0	0
78	1	1	0	0	1	Type 2 diabetes	2	1	Secondary	0	1	0	0	1	0	0	0	0	0	0	0	0	0	0	0	0	0	0	0	0	0	0	0	0	0	0	0
68	0	1	0	0	1	Type 2 diabetes	2	1	Primary	0	0	0	0	0	0	0	0	0	1	0	0	0	0	1	0	0	0	0	0	0	0	0	0	0	0	0	0
62	1	2	0	0	1	Type 2 diabetes	2	1	Secondary	0	1	0	0	1	0	0	1	0	0	0	1	0	0	0	0	0	0	0	0	0	0	0	0	0	0	0	0
47	1	1	0	0	1	Other or unspecified diabetes	2	1	Secondary	0	1	0	0	1	0	0	0	0	0	0	1	0	0	0	0	0	0	0	0	0	0	0	0	0	0	0	0
47	1	1	0	1	1	Type 2 diabetes	2	1	Secondary	0	1	0	0	1	0	0	0	0	0	0	1	0	0	0	0	0	0	0	0	0	0	0	0	0	0	0	0
63	1	1	1	1	0	Other or unspecified diabetes	2	1	Secondary	0	0	0	0	1	1	0	0	0	0	0	0	0	0	0	0	0	0	0	0	0	0	0	0	0	0	0	0
57	0	1	0	0	1	Type 2 diabetes	2	1	Secondary	0	1	0	0	1	0	0	0	0	0	0	0	0	0	0	0	0	0	0	0	0	0	0	0	0	0	0	0
58	0	1	0	0	1	Type 2 diabetes	2	1	Secondary	0	1	0	0	1	0	0	0	0	0	0	0	0	0	0	0	0	0	0	0	0	0	0	0	0	0	0	0
69	0	1	0	0	1	Type 2 diabetes	2	1	Secondary	0	0	0	0	1	0	0	0	0	0	0	0	0	0	0	0	0	0	0	0	0	0	0	0	0	0	0	0
64	1	1	1	1	1	Type 2 diabetes	2	1	Secondary	0	1	0	0	1	0	0	0	0	0	0	0	0	0	0	0	0	0	0	0	0	0	0	0	0	0	0	0
72	0	1	0	0	1	Other or unspecified diabetes	2	1	Secondary	0	0	0	0	1	0	0	0	0	0	0	0	0	0	1	0	0	0	0	0	0	0	0	0	0	0	0	0
43	0	1	0	0	1	Type 1 diabetes	1	1	Primary	0	0	0	0	0	0	0	0	0	1	0	0	0	1	0	0	0	0	0	0	0	0	0	0	0	0	0	0
43	0	1	0	1	1	Other or unspecified diabetes	2	1	Primary	0	0	0	0	0	0	0	0	0	1	0	0	0	1	0	0	0	0	0	0	0	0	0	0	0	0	0	0
74	0	1	0	0	1	Other or unspecified diabetes	2	1	Secondary	0	0	0	0	1	0	0	0	0	0	0	1	0	0	1	0	0	0	0	0	0	0	0	0	0	0	0	0
73	0	1	0	0	1	Type 2 diabetes	2	1	Secondary	0	0	0	0	1	0	0	0	0	0	0	1	0	0	1	0	0	0	0	0	0	0	0	0	0	0	0	0
67	0	2	0	0	1	Type 2 diabetes	2	1	Secondary	0	0	1	0	0	0	0	0	0	0	0	0	0	1	0	1	0	0	1	0	0	0	0	0	0	0	1	0
7	0	1	0	1	1	Type 2 diabetes	2	1	Secondary	0	0	0	0	1	0	0	0	0	0	1	0	1	0	0	1	0	1	0	0	0	0	0	0	0	0	0	0
52	1	1	0	0	1	Other or unspecified diabetes	2	1	Secondary	0	0	0	0	1	0	0	0	0	0	0	1	0	0	0	0	0	0	0	0	0	0	0	0	0	0	0	0
54	1	1	0	0	1	Type 2 diabetes	2	1	Secondary	0	0	0	0	1	0	0	0	0	0	0	1	0	0	0	0	0	0	0	0	0	0	0	0	0	0	0	0
54	1	1	0	0	1	Other or unspecified diabetes	2	1	Secondary	0	0	0	0	1	0	0	0	0	0	0	1	0	0	0	0	0	0	0	0	0	0	0	0	0	0	0	0
54	1	1	0	0	1	Type 2 diabetes	2	1	Secondary	0	0	0	0	1	0	0	0	0	0	0	1	0	0	0	0	0	0	0	0	0	0	0	0	0	0	0	0
78	0	1	0	1	0	Type 2 diabetes	2	1	Secondary	0	0	0	0	0	0	0	0	0	0	0	0	0	0	1	0	0	0	0	0	0	0	0	0	0	0	0	0
52	1	2	0	0	1	Other or unspecified diabetes	2	1	Secondary	0	0	0	0	0	0	0	0	0	0	0	0	1	0	0	0	0	0	0	0	0	0	0	0	0	0	0	0
54	0	4	0	1	1	Type 2 diabetes	2	1	Secondary	0	1	0	0	1	0	0	0	0	0	0	1	0	0	0	0	0	0	0	0	0	0	0	0	0	0	0	0
54	0	1	0	0	1	Other or unspecified diabetes	2	1	Secondary	0	1	0	0	1	0	0	0	0	0	0	0	0	0	0	0	0	0	0	0	0	0	0	0	0	0	0	0
53	0	1	0	1	1	Type 2 diabetes	2	1	Secondary	0	1	0	0	1	0	0	0	0	0	0	0	0	0	0	0	0	0	0	0	0	0	0	0	0	0	0	0
50	0	1	0	1	1	Type 2 diabetes	2	1	Secondary	0	0	0	0	1	0	0	0	0	0	0	0	1	0	0	0	0	0	0	0	0	0	0	0	0	0	0	0
48	1	1	0	0	1	Other or unspecified diabetes	2	1	Secondary	0	1	0	0	1	0	0	0	0	0	0	0	0	0	0	0	0	0	0	0	0	0	0	0	0	0	0	0
56	0	2	0	1	1	Type 2 diabetes	2	1	Primary	0	0	0	0	1	0	0	0	0	1	0	0	0	1	0	1	0	0	1	0	0	0	0	0	0	0	1	0
67	0	1	0	1	1	Type 2 diabetes	2	1	Secondary	0	1	0	0	1	0	0	0	0	0	0	0	0	0	0	0	0	0	0	0	0	0	0	0	0	0	0	0
7	1	4	0	1	0	Other or unspecified diabetes	2	1	Secondary	0	0	0	0	0	0	0	0	0	0	0	0	1	0	0	1	0	1	0	0	0	0	0	0	0	0	0	0
71	1	2	0	0	1	Type 2 diabetes	2	1	Primary	0	0	0	0	0	0	0	0	0	1	1	0	0	1	0	0	0	0	0	0	0	0	0	0	0	0	0	0
54	1	4	0	0	1	Type 2 diabetes	2	1	Secondary	0	0	0	0	1	0	0	0	0	0	0	0	1	0	0	0	0	0	0	0	0	0	0	0	0	0	0	0
57	0	4	0	0	1	Other or unspecified diabetes	2	1	Secondary	0	0	0	0	0	0	0	0	0	1	0	0	0	0	0	0	0	0	0	0	0	0	0	0	0	0	0	0
58	0	4	0	1	1	Type 2 diabetes	2	1	Secondary	0	0	0	0	0	0	0	0	0	1	0	0	0	0	0	0	0	0	0	0	0	0	0	0	0	0	0	0
59	0	2	0	1	1	Other or unspecified diabetes	2	1	Secondary	0	1	0	0	1	0	0	0	0	0	0	0	0	0	0	0	0	0	0	0	0	0	0	0	0	0	0	0
59	0	2	0	1	1	Type 2 diabetes	2	1	Secondary	0	1	0	0	1	0	0	0	0	0	0	0	0	0	0	0	0	0	0	0	0	0	0	0	0	0	0	0
51	1	1	0	1	1	Type 2 diabetes	2	1	Secondary	0	1	0	0	1	0	0	0	0	0	0	1	1	0	0	0	0	0	0	0	0	0	0	0	0	0	0	0
50	0	2	0	1	1	Type 2 diabetes	2	1	Primary	0	0	0	0	0	0	0	0	0	0	0	0	0	1	0	1	0	0	1	0	0	0	0	0	0	0	1	0
49	1	1	0	0	1	Type 2 diabetes	2	1	Secondary	0	1	0	0	1	0	0	0	0	0	0	0	0	0	0	0	0	0	0	0	0	0	0	0	0	0	0	0
48	1	1	0	1	0	Type 1 diabetes	1	1	Secondary	0	1	0	0	1	0	0	0	0	0	0	0	0	0	0	0	0	0	0	0	0	0	0	0	0	0	0	0
46	0	2	0	1	0	Type 2 diabetes	2	1	Secondary	0	0	0	0	1	0	0	0	0	0	0	1	0	0	0	0	0	0	0	0	0	0	0	0	0	0	0	0
66	1	2	0	0	1	Type 2 diabetes	2	1	Secondary	0	1	0	0	1	0	0	0	0	0	0	1	0	0	0	0	0	0	0	0	0	0	0	0	0	0	0	0
79	1	4	0	0	1	Type 2 diabetes	2	1	Secondary	0	0	0	0	1	0	0	0	0	0	0	0	1	0	1	0	0	0	0	0	0	0	0	0	0	0	0	0
56	0	1	0	0	1	Type 2 diabetes	2	1	Secondary	0	1	0	0	0	0	0	0	0	0	0	0	0	0	0	0	0	0	0	0	0	0	0	0	0	0	0	0
72	0	1	0	0	1	Other or unspecified diabetes	2	1	Secondary	0	0	0	0	0	0	0	0	0	0	0	0	1	0	0	0	0	0	0	0	0	0	0	0	0	0	0	0
72	0	1	0	1	0	Type 2 diabetes	2	1	Secondary	0	0	0	0	0	0	0	0	0	0	0	0	1	0	0	0	0	0	0	0	0	0	0	0	0	0	0	0
74	0	1	0	0	1	Type 2 diabetes	2	1	Secondary	0	1	0	0	1	0	0	0	0	0	0	0	0	0	0	0	0	0	0	0	0	0	0	0	0	0	0	0
60	1	1	0	0	1	Type 2 diabetes	2	1	Secondary	0	1	0	0	1	0	0	0	0	0	0	1	0	0	0	0	0	0	0	0	0	0	0	0	0	0	0	0
51	1	1	0	0	1	Type 2 diabetes	2	1	Primary	0	1	0	0	0	0	0	0	0	0	0	0	0	0	0	0	0	0	0	0	0	0	0	0	0	0	0	0
62	0	4	0	0	1	Other or unspecified diabetes	2	1	Secondary	0	0	0	0	1	0	0	0	1	0	0	1	1	0	1	0	0	0	0	0	0	0	0	0	0	0	0	0
59	0	1	0	0	1	Type 2 diabetes	2	1	Secondary	0	0	0	0	0	0	0	0	0	0	0	0	0	0	1	0	0	0	0	0	0	0	0	0	0	0	0	0
50	0	1	0	1	1	Type 2 diabetes	2	1	Secondary	0	1	0	0	1	0	0	0	0	0	0	1	0	0	0	0	0	0	0	0	0	0	0	0	0	0	0	0
56	0	1	0	1	1	Other or unspecified diabetes	2	1	Secondary	0	0	0	0	0	0	0	0	1	0	0	0	0	0	0	0	0	0	0	0	0	0	0	0	0	0	0	0
58	0	1	0	0	1	Type 2 diabetes	2	1	Secondary	0	1	0	0	1	0	0	0	0	0	0	0	0	0	1	0	0	0	0	0	0	0	0	0	0	0	0	0
53	1	2	0	0	1	Other or unspecified diabetes	2	1	Secondary	0	0	0	0	1	0	0	0	0	0	0	0	0	0	0	0	0	0	0	0	0	0	0	0	0	0	0	0
59	1	1	0	0	1	Other or unspecified diabetes	2	1	Secondary	0	0	0	0	0	0	0	0	0	1	0	0	1	1	0	1	1	0	0	0	0	0	1	0	0	0	0	0
57	1	1	0	1	1	Type 2 diabetes	2	1	Secondary	0	0	0	0	0	0	0	0	0	1	0	0	1	1	0	1	1	0	0	0	0	0	1	0	0	0	0	0
27	0	1	0	1	1	Diabetes in pregnancy	2	1	Primary	0	0	0	0	0	0	0	0	0	0	0	0	1	0	0	0	0	0	0	0	0	0	0	0	0	0	0	0
7	1	3	0	1	1	Type 2 diabetes	2	1	Secondary	0	1	0	0	1	0	0	0	0	0	0	1	1	0	0	1	0	1	0	0	0	0	0	0	0	0	0	0
69	1	1	0	0	1	Type 2 diabetes	2	1	Secondary	0	1	0	0	1	0	0	1	0	0	0	1	0	0	0	0	0	0	0	0	0	0	0	0	0	0	0	0
78	0	4	0	0	1	Type 2 diabetes	2	1	Secondary	0	0	0	0	1	0	0	0	1	0	0	0	0	0	0	0	0	0	0	0	0	0	0	0	0	0	0	0
64	1	1	0	1	1	Type 2 diabetes	2	1	Primary	0	1	1	0	1	0	0	0	0	0	1	0	1	1	0	0	0	0	0	0	0	0	0	0	0	0	0	0
59	0	1	0	0	1	Type 2 diabetes	2	1	Secondary	0	1	0	0	1	0	0	0	0	0	0	1	0	0	0	0	0	0	0	0	0	0	0	0	0	0	0	0
68	1	3	0	0	1	Other or unspecified diabetes	2	1	Secondary	0	0	0	0	0	0	0	0	0	0	0	0	1	0	0	0	0	0	0	0	0	0	0	0	0	0	0	0
36	0	1	0	0	1	Type 2 diabetes	2	1	Primary	0	0	0	0	0	0	0	0	0	0	1	0	0	0	0	0	0	0	0	0	0	0	0	0	0	0	0	0
60	0	2	0	1	1	Type 2 diabetes	2	1	Primary	0	0	0	0	0	0	0	0	0	0	0	0	0	1	0	1	0	0	1	0	0	0	0	0	0	0	1	0
51	1	1	0	0	1	Other or unspecified diabetes	2	1	Primary	0	1	0	0	1	0	0	0	0	1	0	0	0	1	0	1	0	0	1	0	0	0	0	0	0	0	0	0
50	1	1	0	1	1	Type 2 diabetes	2	1	Primary	0	1	0	0	1	0	0	0	0	1	0	0	0	1	0	1	0	0	1	0	0	0	0	0	0	0	0	0
77	0	1	0	0	1	Type 2 diabetes	2	1	Secondary	0	0	0	0	1	0	0	0	0	0	1	0	0	0	0	0	0	0	0	0	0	0	0	0	0	0	0	0
49	0	1	0	0	1	Type 2 diabetes	2	1	Primary	0	0	0	0	0	0	0	0	1	1	0	0	0	1	0	0	0	0	0	0	0	0	0	0	0	0	0	0
7	1	1	0	0	1	Type 2 diabetes	2	1	Secondary	0	0	0	0	1	0	0	0	0	0	0	0	1	0	1	1	0	1	0	0	0	0	0	0	0	0	0	0
55	1	1	0	0	1	Type 2 diabetes	2	1	Primary	0	0	0	0	0	0	0	0	0	0	0	0	0	1	0	1	0	0	0	0	0	0	0	0	0	0	1	0
63	1	1	0	1	0	Type 2 diabetes	2	1	Secondary	0	0	0	0	1	0	0	0	0	0	0	0	0	0	0	0	0	0	0	0	0	0	0	0	0	0	0	0
74	0	1	0	0	1	Other or unspecified diabetes	2	1	Secondary	0	1	0	0	1	0	0	1	0	0	0	0	0	0	0	0	0	0	0	0	0	0	0	0	0	0	0	0
47	1	3	0	1	1	Other or unspecified diabetes	2	1	Secondary	0	0	0	0	1	0	0	0	0	0	0	0	0	0	0	0	0	0	0	0	0	0	0	0	0	0	0	0
77	0	1	0	0	1	Other or unspecified diabetes	2	1	Secondary	0	1	0	0	1	0	0	0	0	0	0	0	0	0	1	0	0	0	0	0	0	0	0	0	0	0	0	0
74	0	1	0	0	1	Type 2 diabetes	2	1	Secondary	0	1	0	0	1	0	0	0	0	0	0	0	0	0	1	0	0	0	0	0	0	0	0	0	0	0	0	0
54	1	1	0	1	1	Other or unspecified diabetes	2	1	Secondary	0	1	0	0	1	0	0	0	0	0	0	0	0	0	0	0	0	0	0	0	0	0	0	0	0	0	0	0
54	1	1	0	1	1	Type 2 diabetes	2	1	Secondary	0	1	0	0	1	0	0	0	0	0	0	0	0	0	0	0	0	0	0	0	0	0	0	0	0	0	0	0
71	0	2	0	0	1	Other or unspecified diabetes	2	1	Secondary	0	0	0	0	0	0	0	0	0	0	0	0	1	0	0	0	0	0	0	0	0	0	0	0	0	0	0	0
52	0	2	0	1	1	Type 2 diabetes	2	1	Secondary	0	0	0	0	1	0	0	0	0	0	0	0	0	1	1	1	0	0	0	0	0	0	1	0	1	0	0	0
52	1	1	0	0	1	Type 2 diabetes	2	1	Secondary	0	0	0	0	1	0	0	0	0	0	0	0	0	0	0	0	0	0	0	0	0	0	0	0	0	0	0	0
67	0	1	0	0	1	Type 2 diabetes	2	1	Secondary	0	1	0	0	1	0	0	0	0	0	0	0	1	0	1	0	0	0	0	0	0	0	0	0	0	0	0	0
44	0	1	0	1	1	Type 1 diabetes	1	1	Primary	0	1	0	0	1	0	0	0	0	0	0	0	0	0	0	0	0	0	0	0	0	0	0	0	0	0	0	0
74	1	1	0	0	1	Other or unspecified diabetes	2	1	Secondary	0	1	0	0	1	0	0	0	0	0	0	0	0	0	0	0	0	0	0	0	0	0	0	0	0	0	0	0
72	1	1	0	1	1	Type 2 diabetes	2	1	Secondary	0	1	0	0	1	0	0	0	0	0	0	0	0	0	0	0	0	0	0	0	0	0	0	0	0	0	0	0
64	0	2	0	0	1	Type 2 diabetes	2	1	Secondary	0	1	0	0	0	0	0	0	0	0	0	0	0	0	0	0	0	0	0	0	0	0	0	0	0	0	0	0
75	1	4	0	0	1	Other or unspecified diabetes	2	1	Secondary	0	1	0	0	1	0	0	0	0	0	0	1	1	0	0	0	0	0	0	0	0	0	0	0	0	0	0	0
65	0	1	0	1	1	Type 2 diabetes	2	1	Secondary	0	1	0	0	1	0	0	0	1	0	0	0	1	0	0	1	0	0	1	0	0	0	0	0	0	0	0	0
67	0	4	0	0	1	Type 2 diabetes	2	1	Secondary	0	1	0	0	1	0	0	0	1	0	1	0	0	0	1	0	0	0	0	0	0	0	0	0	0	0	0	0
53	1	1	0	0	1	Type 1 diabetes	1	1	Secondary	0	0	0	0	0	0	0	0	0	1	1	0	0	1	0	0	0	0	0	0	0	0	0	0	0	0	0	0
53	1	1	0	1	1	Other or unspecified diabetes	2	1	Secondary	0	0	0	0	0	0	0	0	0	1	1	0	0	1	0	0	0	0	0	0	0	0	0	0	0	0	0	0
52	1	1	0	1	1	Type 2 diabetes	2	1	Primary	0	0	0	0	0	0	0	0	0	1	1	0	0	1	0	0	0	0	0	0	0	0	0	0	0	0	0	0
60	0	1	0	0	1	Other or unspecified diabetes	2	1	Secondary	0	1	0	0	1	0	0	0	0	0	0	1	0	0	0	0	0	0	0	0	0	0	0	0	0	0	0	0
58	0	1	0	0	1	Type 2 diabetes	2	1	Secondary	0	1	0	0	1	0	0	0	0	0	0	1	0	0	0	0	0	0	0	0	0	0	0	0	0	0	0	0
59	0	1	0	0	1	Type 2 diabetes	2	1	Primary	0	0	0	0	0	0	0	0	0	0	0	0	0	1	0	1	0	0	1	0	0	0	0	0	0	0	1	0
57	0	2	0	1	1	Type 2 diabetes	2	1	Primary	0	0	0	0	0	0	0	0	0	0	0	0	0	1	0	0	0	0	0	0	0	0	0	0	0	0	0	0
73	0	1	0	1	1	Type 2 diabetes	2	1	Secondary	0	0	0	0	1	0	0	0	0	0	0	0	1	0	0	0	0	0	0	0	0	0	0	0	0	0	0	0
61	1	1	0	0	1	Type 2 diabetes	2	1	Primary	0	1	0	0	1	0	0	0	0	0	0	1	1	1	0	1	0	0	1	0	0	0	0	0	0	0	1	0
60	0	1	0	0	1	Type 1 diabetes	1	1	Secondary	0	1	0	0	0	0	0	0	0	0	0	0	0	0	0	0	0	0	0	0	0	0	0	0	0	0	0	0
67	0	1	0	0	1	Other or unspecified diabetes	2	1	Secondary	0	1	0	0	1	0	0	0	0	0	0	0	0	0	0	0	0	0	0	0	0	0	0	0	0	0	0	0
67	0	1	0	1	1	Type 2 diabetes	2	1	Secondary	0	1	0	0	1	0	0	0	0	0	0	0	0	0	0	0	0	0	0	0	0	0	0	0	0	0	0	0
63	0	1	0	0	1	Type 2 diabetes	2	1	Secondary	0	0	0	0	0	0	0	0	1	0	0	0	0	0	0	0	0	0	0	0	0	0	0	0	0	0	0	0
48	0	1	0	0	1	Other or unspecified diabetes	2	1	Secondary	0	1	0	0	0	0	0	0	0	0	0	0	0	0	0	0	0	0	0	0	0	0	0	0	0	0	0	0
48	0	1	0	0	1	Type 2 diabetes	2	1	Primary	0	1	0	0	0	0	0	0	0	0	0	0	0	0	0	0	0	0	0	0	0	0	0	0	0	0	0	0
57	1	1	0	0	1	Other or unspecified diabetes	2	1	Secondary	0	1	0	0	1	0	0	0	0	0	1	1	0	0	0	0	0	0	0	0	0	0	0	0	0	0	0	0
57	1	1	0	0	1	Type 2 diabetes	2	1	Secondary	0	1	0	0	1	0	0	0	0	0	1	1	0	0	0	0	0	0	0	0	0	0	0	0	0	0	0	0
59	1	1	0	1	1	Type 2 diabetes	2	1	Secondary	0	1	0	0	1	0	0	0	0	1	0	1	0	0	0	0	0	0	0	0	0	0	0	0	0	0	0	0
56	0	3	0	1	1	Type 2 diabetes	2	1	Secondary	0	0	0	0	1	0	0	0	0	0	0	0	0	0	1	0	0	0	0	0	0	0	0	0	0	0	0	0
65	1	1	0	0	1	Type 2 diabetes	2	1	Secondary	0	1	0	0	1	0	0	0	0	0	0	0	0	0	0	0	0	0	0	0	0	0	0	0	0	0	0	0
66	1	2	0	0	1	Other or unspecified diabetes	2	1	Secondary	0	0	0	0	1	0	0	0	0	0	0	0	1	0	1	0	0	0	0	0	0	0	0	0	0	0	0	0
70	0	1	0	0	1	Type 2 diabetes	2	1	Secondary	0	0	0	0	1	0	0	1	0	0	0	0	0	0	0	0	0	0	0	0	0	0	0	0	0	0	0	0
67	1	1	0	0	1	Other or unspecified diabetes	2	1	Secondary	0	0	0	0	1	0	0	0	0	0	0	1	0	0	0	0	0	0	0	0	0	0	0	0	0	0	0	0
67	0	1	0	0	1	Type 1 diabetes	1	1	Secondary	0	0	0	0	1	0	0	1	0	0	0	0	1	0	1	0	0	0	0	0	0	0	0	0	0	0	0	0
49	0	1	0	0	1	Other or unspecified diabetes	2	1	Secondary	0	0	0	0	0	0	0	0	0	0	0	0	0	0	1	0	0	0	0	0	0	0	0	0	0	0	0	0
64	0	1	0	0	1	Type 2 diabetes	2	1	Secondary	0	1	0	0	1	0	0	0	0	0	0	0	0	0	1	0	0	0	0	0	0	0	0	0	0	0	0	0
48	1	1	0	0	1	Type 2 diabetes	2	1	Secondary	0	1	0	0	1	0	0	0	0	0	0	0	1	0	0	0	0	0	0	0	0	0	0	0	0	0	0	0
60	1	1	0	0	1	Type 2 diabetes	2	1	Secondary	0	0	0	0	1	0	0	0	0	0	0	0	0	0	0	0	0	0	0	0	0	0	0	0	0	0	0	0
41	1	2	0	0	1	Type 2 diabetes	2	1	Secondary	0	0	0	0	1	0	0	1	0	0	0	1	0	0	0	0	0	0	0	0	0	0	0	0	0	0	0	0
61	1	1	0	0	1	Type 2 diabetes	2	1	Primary	0	0	0	0	1	0	0	0	0	0	1	1	1	0	0	0	0	0	0	0	0	0	0	0	0	0	0	0
58	1	1	0	0	1	Type 2 diabetes	2	1	Secondary	0	1	0	0	1	0	0	0	0	0	0	1	0	0	1	0	0	0	0	0	0	0	0	0	0	0	0	0
78	0	1	0	0	1	Type 2 diabetes	2	1	Secondary	0	0	0	0	0	0	0	0	0	0	0	0	1	0	1	1	0	0	1	0	0	0	0	0	0	0	0	0
45	0	1	1	0	1	Type 2 diabetes	2	1	Primary	0	0	0	0	1	0	0	0	0	0	0	0	1	0	0	0	0	0	0	0	0	0	0	0	0	0	0	0
56	0	1	0	0	1	Other or unspecified diabetes	2	1	Secondary	0	1	0	0	1	0	0	0	0	1	1	0	1	1	0	0	0	0	0	0	0	0	0	0	0	0	0	0
58	0	1	0	0	1	Type 1 diabetes	1	1	Primary	0	1	0	0	1	0	0	0	0	1	1	0	1	1	0	0	0	0	0	0	0	0	0	0	0	0	0	0
55	0	1	0	0	1	Type 2 diabetes	2	1	Primary	0	1	0	0	1	0	0	0	0	1	1	0	1	1	0	0	0	0	0	0	0	0	0	0	0	0	0	0
74	1	4	0	0	1	Other or unspecified diabetes	2	1	Secondary	0	0	0	0	1	0	0	0	0	0	0	1	0	0	0	0	0	0	0	0	0	0	0	0	0	0	0	0
72	1	1	0	0	1	Other or unspecified diabetes	2	1	Secondary	0	0	0	0	1	0	0	0	0	0	0	1	0	0	0	0	0	0	0	0	0	0	0	0	0	0	0	0
71	1	1	0	1	1	Type 2 diabetes	2	1	Secondary	0	0	0	0	1	0	0	0	0	0	0	1	0	0	0	0	0	0	0	0	0	0	0	0	0	0	0	0
73	0	1	0	0	1	Type 2 diabetes	2	1	Secondary	0	1	0	0	1	0	0	0	0	0	0	0	1	0	0	0	0	0	0	0	0	0	0	0	0	0	0	0
68	0	1	0	1	1	Type 2 diabetes	2	1	Primary	0	1	0	0	1	0	0	0	0	1	1	0	0	1	0	0	0	0	0	0	0	0	0	0	0	0	0	0
68	1	1	0	0	1	Type 2 diabetes	2	1	Secondary	0	0	0	0	1	0	0	0	0	0	0	0	0	0	0	0	0	0	0	0	0	0	0	0	0	0	0	0
67	0	1	0	0	1	Type 2 diabetes	2	1	Secondary	0	0	0	0	0	0	0	0	0	0	0	1	1	0	1	0	0	0	0	0	0	0	0	0	0	0	0	0
79	1	1	0	1	0	Type 2 diabetes	2	1	Secondary	0	0	0	0	0	0	0	0	0	0	0	0	0	0	1	0	0	0	0	0	0	0	0	0	0	0	0	0
84	0	2	0	0	1	Type 2 diabetes	2	1	Secondary	0	0	0	0	0	0	0	0	0	0	0	0	1	0	0	0	0	0	0	0	0	0	0	0	0	0	0	0
57	1	2	0	0	1	Type 2 diabetes	2	1	Secondary	0	0	0	0	0	0	0	0	0	0	1	0	0	0	0	1	0	0	0	0	0	0	1	0	0	0	0	0
69	1	1	0	0	1	Type 2 diabetes	2	1	Secondary	0	1	0	0	1	0	0	0	0	0	0	1	1	0	1	0	0	0	0	0	0	0	0	0	0	0	0	0
48	0	2	0	0	1	Type 2 diabetes	2	1	Secondary	0	1	0	0	1	0	0	0	0	0	0	0	0	0	0	0	0	0	0	0	0	0	0	0	0	0	0	0
63	1	1	0	0	1	Type 2 diabetes	2	1	Secondary	0	0	0	0	0	0	0	0	1	0	0	0	0	0	0	0	0	0	0	0	0	0	0	0	0	0	0	0
5	1	1	0	0	1	Other or unspecified diabetes	2	1	Secondary	0	0	0	0	0	0	0	0	0	0	0	0	1	0	0	1	0	1	0	0	0	0	0	0	0	0	0	0
5	1	1	0	1	1	Type 2 diabetes	2	1	Secondary	0	0	0	0	0	0	0	0	0	0	0	0	1	0	0	1	0	1	0	0	0	0	0	0	0	0	0	0
56	0	1	0	0	1	Type 2 diabetes	2	1	Secondary	0	1	0	0	1	0	0	0	0	0	0	0	0	0	0	0	0	0	0	0	0	0	0	0	0	0	0	0
57	0	1	0	0	1	Type 2 diabetes	2	1	Primary	0	0	0	0	1	0	0	0	0	0	0	0	0	1	0	1	0	0	0	0	0	0	0	0	0	0	1	0
72	0	4	0	0	1	Type 2 diabetes	2	1	Secondary	0	0	0	0	1	0	0	0	0	0	0	0	0	0	0	0	0	0	0	0	0	0	0	0	0	0	0	0
55	0	1	0	0	1	Type 2 diabetes	2	1	Secondary	0	1	0	0	1	0	0	0	0	0	0	0	0	1	0	1	0	0	0	0	0	0	0	0	0	0	1	0
69	0	1	0	0	1	Other or unspecified diabetes	2	1	Secondary	0	1	0	0	1	0	0	0	0	0	0	0	0	0	0	0	0	0	0	0	0	0	0	0	0	0	0	0
69	0	1	0	1	0	Type 2 diabetes	2	1	Secondary	0	1	0	0	1	0	0	0	0	0	0	0	0	0	0	0	0	0	0	0	0	0	0	0	0	0	0	0
63	0	1	0	0	1	Type 2 diabetes	2	1	Secondary	0	1	0	0	1	0	0	0	0	0	0	0	0	0	0	0	0	0	0	0	0	0	0	0	0	0	0	0
51	1	1	0	0	1	Type 2 diabetes	2	1	Secondary	0	1	0	0	1	0	0	0	0	0	0	0	0	0	0	0	0	0	0	0	0	0	0	0	0	0	0	0
64	0	1	0	0	1	Type 2 diabetes	2	1	Primary	0	0	0	0	0	0	0	0	0	0	1	0	0	0	0	0	0	0	0	0	0	0	0	0	0	0	0	0
50	0	1	0	0	1	Type 2 diabetes	2	1	Secondary	0	1	0	0	1	0	0	1	0	0	0	0	0	0	0	0	0	0	0	0	0	0	0	0	0	0	0	0
65	1	1	0	1	0	Type 2 diabetes	2	1	Secondary	0	0	0	0	0	0	0	0	0	0	0	0	0	1	0	0	0	0	0	0	0	0	0	0	0	0	0	0
54	0	2	0	0	1	Type 2 diabetes	2	1	Secondary	0	1	0	0	1	0	0	0	0	0	0	0	0	0	0	0	0	0	0	0	0	0	0	0	0	0	0	0
72	0	1	0	0	1	Type 2 diabetes	2	1	Secondary	0	0	0	0	0	0	0	0	0	0	0	0	0	0	1	0	0	0	0	0	0	0	0	0	0	0	0	0
49	1	1	0	1	1	Type 2 diabetes	2	1	Secondary	0	1	0	0	1	0	0	1	0	0	0	1	0	0	0	0	0	0	0	0	0	0	0	0	0	0	0	0
67	1	1	0	0	1	Type 2 diabetes	2	1	Secondary	0	1	0	0	1	0	0	0	0	0	0	0	0	0	0	0	0	0	0	0	0	0	0	0	0	0	0	0
59	0	2	0	0	1	Other or unspecified diabetes	2	1	Secondary	0	0	0	0	0	0	0	0	0	0	0	0	0	0	1	0	0	0	0	0	0	0	0	0	0	0	0	0
61	0	2	0	0	1	Type 2 diabetes	2	1	Secondary	0	0	0	0	0	0	0	0	0	0	0	0	0	0	1	0	0	0	0	0	0	0	0	0	0	0	0	0
63	0	1	0	0	1	Type 2 diabetes	2	1	Secondary	0	1	0	0	1	0	0	0	0	0	0	1	0	0	1	0	0	0	0	0	0	0	0	0	0	0	0	0
62	0	1	0	0	1	Type 2 diabetes	2	1	Secondary	0	1	0	0	1	0	0	1	0	0	1	1	0	0	0	0	0	0	0	0	0	0	0	0	0	0	0	0
62	0	1	0	1	1	Type 2 diabetes	2	1	Secondary	0	1	0	0	1	0	0	0	0	0	0	0	0	0	0	1	1	0	0	0	0	0	0	0	0	0	0	0
66	1	1	0	0	1	Type 2 diabetes	2	1	Secondary	0	1	0	0	1	0	0	0	0	0	0	1	0	0	0	0	0	0	0	0	0	0	0	0	0	0	0	0
59	1	1	0	1	1	Type 2 diabetes	2	1	Secondary	0	1	0	0	1	0	0	0	0	0	0	1	0	0	0	0	0	0	0	0	0	0	0	0	0	0	0	0
64	1	1	0	1	0	Type 2 diabetes	2	1	Secondary	0	0	0	0	1	0	0	0	0	0	0	0	1	0	0	0	0	0	0	0	0	0	0	0	0	0	0	0
64	1	1	0	1	1	Other or unspecified diabetes	2	1	Secondary	0	0	0	0	1	0	0	0	0	0	0	0	1	0	0	0	0	0	0	0	0	0	0	0	0	0	0	0
58	1	1	0	1	1	Type 2 diabetes	2	1	Secondary	0	1	0	0	1	0	0	0	0	0	0	1	0	0	0	0	0	0	0	0	0	0	0	0	0	0	0	0
73	1	1	1	1	0	Type 2 diabetes	2	1	Secondary	0	0	0	0	1	0	0	0	0	0	0	0	1	0	0	0	0	0	0	0	0	0	0	0	0	0	0	0
56	0	1	0	0	1	Type 2 diabetes	2	1	Secondary	0	1	0	0	1	0	0	1	0	0	0	1	0	0	1	1	0	0	1	0	0	0	0	0	0	0	1	0
56	0	1	0	1	1	Type 1 diabetes	1	1	Secondary	0	1	0	0	1	0	0	1	0	0	0	1	0	0	1	1	0	0	1	0	0	0	0	0	0	0	1	0
75	1	1	0	0	1	Type 2 diabetes	2	1	Secondary	0	1	0	0	1	0	0	0	0	0	0	0	0	0	0	0	0	0	0	0	0	0	0	0	0	0	0	0
64	1	2	0	1	1	Type 1 diabetes	1	1	Secondary	0	0	0	0	0	0	0	0	0	0	0	0	0	1	0	1	0	0	1	0	0	0	0	0	0	0	1	0
55	0	2	0	0	1	Other or unspecified diabetes	2	1	Secondary	0	0	0	0	1	0	0	0	0	0	0	0	0	1	0	0	0	0	0	0	0	0	0	0	0	0	0	0
55	0	2	0	0	1	Type 2 diabetes	2	1	Secondary	0	0	0	0	1	0	0	0	0	0	0	0	0	1	0	0	0	0	0	0	0	0	0	0	0	0	0	0
33	0	1	0	0	1	Type 2 diabetes	2	1	Secondary	0	1	0	0	1	0	0	0	0	0	0	0	0	0	0	0	0	0	0	0	0	0	0	0	0	0	0	0
76	1	2	0	0	1	Type 2 diabetes	2	1	Secondary	0	0	0	0	0	0	0	0	0	0	0	0	1	0	0	0	0	0	0	0	0	0	0	0	0	0	0	0
46	0	2	0	0	1	Other or unspecified diabetes	2	1	Secondary	0	0	0	0	0	0	0	0	0	0	0	1	1	0	0	0	0	0	0	0	0	0	0	0	0	0	0	0
56	0	1	0	0	1	Type 2 diabetes	2	1	Secondary	0	1	0	0	0	0	0	0	0	0	0	0	0	0	0	0	0	0	0	0	0	0	0	0	0	0	0	0
51	0	1	0	0	1	Type 2 diabetes	2	1	Secondary	0	1	0	0	1	0	0	1	0	0	0	0	0	0	0	0	0	0	0	0	0	0	0	0	0	0	0	0
65	0	1	0	1	1	Other or unspecified diabetes	2	1	Secondary	0	0	0	0	0	0	0	0	0	0	0	0	1	0	0	0	0	0	0	0	0	0	0	0	0	0	0	0
65	0	1	0	1	1	Type 2 diabetes	2	1	Secondary	0	0	0	0	0	0	0	0	0	0	0	0	1	0	0	0	0	0	0	0	0	0	0	0	0	0	0	0
65	0	1	0	0	1	Type 2 diabetes	2	1	Secondary	0	0	0	0	0	0	0	0	0	0	0	1	0	0	0	0	0	0	0	0	0	0	0	0	0	0	0	0
43	0	2	0	1	1	Other or unspecified diabetes	2	1	Secondary	0	0	0	0	0	0	0	0	0	0	0	1	1	0	0	0	0	0	0	0	0	0	0	0	0	0	0	0
68	0	1	0	0	1	Type 2 diabetes	2	1	Secondary	0	1	0	0	1	0	0	0	0	0	0	0	0	1	0	1	0	0	1	0	0	0	0	0	0	0	1	0
66	1	1	0	0	1	Other or unspecified diabetes	2	1	Primary	0	1	0	0	1	0	0	0	0	1	0	0	0	0	0	0	0	0	0	0	0	0	0	0	0	0	0	0
66	1	1	0	0	1	Type 2 diabetes	2	1	Secondary	0	1	0	0	1	0	0	0	0	1	0	0	0	0	0	0	0	0	0	0	0	0	0	0	0	0	0	0
48	0	1	0	1	1	Type 2 diabetes	2	1	Secondary	0	0	0	0	1	0	0	0	0	0	0	0	0	0	0	0	0	0	0	0	0	0	0	0	0	0	0	0
40	1	1	0	0	1	Type 2 diabetes	2	1	Secondary	0	1	0	0	0	0	0	0	0	0	0	0	0	0	0	0	0	0	0	0	0	0	0	0	0	0	0	0
74	0	1	0	0	1	Other or unspecified diabetes	2	1	Secondary	0	0	0	0	0	0	0	0	0	0	0	0	1	0	1	0	0	0	0	0	0	0	0	0	0	0	0	0
74	0	1	0	0	1	Type 2 diabetes	2	1	Secondary	0	0	0	0	0	0	0	0	0	0	0	0	1	0	1	0	0	0	0	0	0	0	0	0	0	0	0	0
69	0	1	0	0	1	Type 2 diabetes	2	1	Secondary	0	0	0	0	1	0	0	1	0	0	0	1	0	0	0	0	0	0	0	0	0	0	0	0	0	0	0	0
65	1	1	0	1	0	Other or unspecified diabetes	2	1	Primary	0	0	0	0	0	0	0	0	0	0	0	0	0	1	0	1	0	0	1	0	0	0	0	0	0	0	0	0
64	1	1	0	1	1	Type 2 diabetes	2	1	Primary	0	0	0	0	0	0	0	0	0	0	0	0	0	1	0	1	0	0	1	0	0	0	0	0	0	0	0	0
61	1	2	1	1	1	Type 2 diabetes	2	1	Secondary	0	0	0	0	0	0	0	0	0	0	0	0	1	0	0	0	0	0	0	0	0	0	0	0	0	0	0	0
56	1	2	0	0	1	Type 1 diabetes	1	1	Secondary	0	0	0	0	0	0	0	0	1	0	0	0	1	0	0	0	0	0	0	0	0	0	0	0	0	0	0	0
79	1	1	0	0	1	Type 2 diabetes	2	1	Secondary	0	1	0	0	0	0	0	0	0	0	0	0	0	0	0	0	0	0	0	0	0	0	0	0	0	0	0	0
77	1	1	0	1	0	Other or unspecified diabetes	2	1	Secondary	0	1	0	0	0	0	0	0	0	0	0	0	0	0	0	0	0	0	0	0	0	0	0	0	0	0	0	0
65	1	1	0	0	1	Type 2 diabetes	2	1	Secondary	0	0	0	0	0	0	0	0	1	0	0	0	0	1	1	0	0	0	0	0	0	0	0	0	0	0	0	0
74	0	1	0	1	1	Type 2 diabetes	2	1	Secondary	0	0	0	0	1	0	0	0	0	0	0	0	0	0	0	0	0	0	0	0	0	0	0	0	0	0	0	0
56	0	1	0	1	1	Type 2 diabetes	2	1	Secondary	0	0	0	0	1	0	0	0	0	0	0	1	0	0	0	0	0	0	0	0	0	0	0	0	0	0	0	0
6	1	4	0	0	1	Type 1 diabetes	1	1	Primary	0	0	0	0	0	0	0	0	0	0	1	0	0	0	0	1	0	1	0	1	0	0	0	0	0	0	0	1
6	1	4	0	0	1	Type 2 diabetes	2	1	Primary	0	0	0	0	0	0	0	0	0	0	1	0	0	0	0	1	0	1	0	1	0	0	0	0	0	0	0	1
26	0	1	0	0	1	Type 1 diabetes	1	1	Primary	0	0	0	0	0	0	0	0	0	1	1	0	1	1	0	0	0	0	0	0	0	0	0	0	0	0	0	0
27	0	1	0	0	1	Type 2 diabetes	2	1	Secondary	0	0	0	0	0	0	0	0	0	1	1	0	1	1	0	0	0	0	0	0	0	0	0	0	0	0	0	0
66	1	1	0	0	1	Type 2 diabetes	2	1	Secondary	0	1	0	0	0	0	0	0	0	0	0	0	0	0	0	0	0	0	0	0	0	0	0	0	0	0	0	0
74	0	1	0	0	1	Type 2 diabetes	2	1	Secondary	0	1	0	0	0	0	0	0	0	0	0	0	1	0	0	0	0	0	0	0	0	0	0	0	0	0	0	0
45	0	1	0	0	1	Other or unspecified diabetes	2	1	Secondary	0	0	0	0	1	0	0	0	0	0	0	0	1	0	0	0	0	0	0	0	0	0	0	0	0	0	0	0
44	0	1	0	0	1	Type 2 diabetes	2	1	Secondary	0	0	0	0	1	0	0	0	0	0	0	0	1	0	0	0	0	0	0	0	0	0	0	0	0	0	0	0
66	0	3	0	0	1	Type 1 diabetes	1	1	Secondary	0	0	0	0	0	0	0	0	0	0	0	0	1	0	0	0	0	0	0	0	0	0	0	0	0	0	0	0
66	0	3	0	0	1	Type 2 diabetes	2	1	Primary	0	0	0	0	0	0	0	0	0	0	0	0	1	0	0	0	0	0	0	0	0	0	0	0	0	0	0	0
52	0	2	0	0	1	Type 2 diabetes	2	1	Primary	0	0	0	0	0	0	0	0	0	0	0	0	0	1	0	0	0	0	0	0	0	0	0	0	0	0	0	0
50	1	2	0	0	1	Other or unspecified diabetes	2	1	Secondary	0	0	0	0	0	0	0	0	0	0	0	0	1	0	0	0	0	0	0	0	0	0	0	0	0	0	0	0
41	1	1	0	1	1	Type 2 diabetes	2	1	Secondary	0	1	0	0	1	0	0	0	0	0	0	0	0	0	0	0	0	0	0	0	0	0	0	0	0	0	0	0
64	1	1	0	0	1	Type 2 diabetes	2	1	Secondary	0	1	0	0	1	0	0	1	0	0	0	0	0	0	0	0	0	0	0	0	0	0	0	0	0	0	0	0
[truncated: 5,808 more rows]

## Sheet: PATIENT DATA
AGE	GENDER	RACE	ISDEAD	BILLING_INSURANCE	BILLING_FINANCIAL_CLASS	BILLING_GROUP	NO_OF_VISITS	LENGTH_OF_STAY_DAYS	IP	OP	DIABETES_CLASS	MED_COMPLICATION	PRIM_SECOND_DIAG	ANEURYSM	ANGINA	CATARACT	CV_DX	IHD	MACE_CARDIAC_ARREST	MACE_DEATH	MACE_MI	MACE_STROKE	NEPHROPATHY	NEUROPATHY	PCI	PVD	RETINOPATHY	VASC_OCCL_STENOSIS	SURGICAL_COMPLICATION	AV_FISTULA	AMPUTATION	CATARACT_SURGERY	DEBRIDEMENT	DRAINAGE_OF_ABSCESS	EYE_SURGERY	INSERTION_RENAL_CATHETER	OTHER_EYE_SURGERY	REMOVAL_RENAL_CATHETER	RENAL_TRANSPLANT	RETINAL_SURGERY	WOUND_CARE
73	M	Asian	0	H1	State Patients	H1	16	0	0	1	Type 2 diabetes	1	Primary	0	1	0	0	1	0	0	0	0	1	0	0	0	1	0	0	0	0	0	0	0	0	0	0	0	0	0	0
79	F	Asian	0	H0	State Patients	H0	11	0	0	1	Type 2 diabetes	1	Primary	0	0	0	0	1	0	0	0	0	1	1	0	0	1	0	0	0	0	0	0	0	0	0	0	0	0	0	0
59	M	Asian	0	H1	State Patients	H1	1	0	0	1	Type 2 diabetes	1	Secondary	0	0	0	0	1	0	0	0	0	0	0	0	0	0	0	0	0	0	0	0	0	0	0	0	0	0	0	0
76	F	Black	0	H1	State Patients	H1	9	0	0	1	Type 2 diabetes	1	Primary	0	0	0	0	0	0	0	0	0	1	1	0	1	1	1	0	0	0	0	0	0	0	0	0	0	0	0	0
55	F	Black	0	H1	State Patients	H1	9	0	0	1	Type 2 diabetes	1	Primary	0	0	0	0	0	0	0	0	0	0	1	0	0	1	0	0	0	0	0	0	0	0	0	0	0	0	0	0
56	F	Asian	0	H1	State Patients	H1	1	0	0	1	Other or unspecified diabetes	1	Primary	0	1	0	0	1	0	0	0	0	1	0	0	0	0	0	0	0	0	0	0	0	0	0	0	0	0	0	0
53	F	Asian	0	H1	State Patients	H1	10	0	0	1	Type 1 diabetes	1	Primary	0	1	0	0	1	0	0	0	0	1	0	0	0	0	0	0	0	0	0	0	0	0	0	0	0	0	0	0
57	M	Black	0	H1	State Patients	H1	8	0	0	1	Type 2 diabetes	1	Primary	0	0	0	0	1	0	0	0	0	0	0	0	0	0	0	0	0	0	0	0	0	0	0	0	0	0	0	0
54	F	Asian	0	H0	State Patients	H0	12	0	0	1	Type 1 diabetes	1	Primary	0	0	0	0	0	0	0	0	0	0	1	0	1	1	0	0	0	0	0	0	0	0	0	0	0	0	0	0
54	F	Asian	0	H0	State Patients	H0	5	0	0	1	Type 2 diabetes	1	Primary	0	0	0	0	0	0	0	0	0	0	1	0	1	1	0	0	0	0	0	0	0	0	0	0	0	0	0	0
70	F	Black	0	H0	State Patients	H0	8	0	0	1	Type 2 diabetes	0	Primary	0	0	0	0	0	0	0	0	0	0	0	0	0	0	0	0	0	0	0	0	0	0	0	0	0	0	0	0
60	M	Black	0	H0	State Patients	H0	8	0	0	1	Type 2 diabetes	1	Primary	0	0	0	0	0	0	0	0	0	1	1	0	0	1	0	0	0	0	0	0	0	0	0	0	0	0	0	0
70	F	Black	0	H0	State Patients	H0	8	0	0	1	Type 2 diabetes	1	Primary	0	0	0	0	0	0	0	0	1	1	0	0	0	1	1	0	0	0	0	0	0	0	0	0	0	0	0	0
49	F	Black	0	H3	State Patients	H3	2	0	0	1	Other or unspecified diabetes	0	Primary	0	0	0	0	0	0	0	0	0	0	0	0	0	0	0	0	0	0	0	0	0	0	0	0	0	0	0	0
49	F	Black	0	H3	State Patients	H3	2	0	0	1	Type 2 diabetes	0	Primary	0	0	0	0	0	0	0	0	0	0	0	0	0	0	0	0	0	0	0	0	0	0	0	0	0	0	0	0
44	M	Asian	0	Gems Emerald Plan	PHP-MA	MEDICAL AIDS	4	0	0	1	Type 2 diabetes	0	Primary	0	0	0	0	0	0	0	0	0	0	0	0	0	0	0	0	0	0	0	0	0	0	0	0	0	0	0	0
56	M	Asian	0	H0	State Patients	H0	5	0	0	1	Type 2 diabetes	1	Secondary	0	0	0	0	1	0	0	0	0	0	0	0	0	0	0	0	0	0	0	0	0	0	0	0	0	0	0	0
43	F	Asian	0	H1	State Patients	H1	7	0	0	1	Type 2 diabetes	0	Primary	0	0	0	0	0	0	0	0	0	0	0	0	0	0	0	0	0	0	0	0	0	0	0	0	0	0	0	0
67	F	Asian	0	H0	State Patients	H0	1	0	0	1	Other or unspecified diabetes	1	Secondary	0	0	0	0	0	0	0	0	0	0	0	0	0	0	1	0	0	0	0	0	0	0	0	0	0	0	0	0
66	F	Asian	0	H0	State Patients	H0	3	0	0	1	Type 1 diabetes	1	Secondary	0	0	0	0	0	0	0	0	0	0	0	0	0	0	1	0	0	0	0	0	0	0	0	0	0	0	0	0
67	F	Asian	0	H0	State Patients	H0	10	0	0	1	Type 2 diabetes	1	Secondary	0	0	0	0	0	0	0	0	0	0	0	0	0	0	1	0	0	0	0	0	0	0	0	0	0	0	0	0
62	F	Black	0	H0	State Patients	H0	3	0	0	1	Other or unspecified diabetes	1	Primary	0	1	0	0	1	0	0	0	0	1	1	0	0	1	0	0	0	0	0	0	0	0	0	0	0	0	0	0
61	F	Black	0	H0	State Patients	H0	10	2	0	1	Type 2 diabetes	1	Secondary	0	1	0	0	1	0	0	0	0	1	1	0	0	1	0	0	0	0	0	0	0	0	0	0	0	0	0	0
47	M	Asian	0	H0	State Patients	H0	12	0	0	1	Type 2 diabetes	1	Primary	0	1	0	0	1	0	0	0	0	1	1	0	0	1	0	0	0	0	0	0	0	0	0	0	0	0	0	0
72	F	Asian	0	H1	State Patients	H1	13	0	0	1	Type 2 diabetes	1	Primary	0	0	0	0	1	0	0	0	0	1	0	1	0	1	0	0	0	0	0	0	0	0	0	0	0	0	0	0
58	F	Black	0	H3	State Patients	H3	13	0	0	1	Type 2 diabetes	0	Primary	0	0	0	0	0	0	0	0	0	0	0	0	0	0	0	0	0	0	0	0	0	0	0	0	0	0	0	0
54	F	Asian	0	H0	State Patients	H0	1	0	0	1	Other or unspecified diabetes	1	Secondary	0	0	0	0	0	0	0	0	0	0	0	0	1	1	0	0	0	0	0	0	0	0	0	0	0	0	0	0
45	F	Asian	0	H0	State Patients	H0	1	0	0	1	Other or unspecified diabetes	1	Secondary	0	0	0	0	0	0	0	0	0	0	0	0	1	0	0	0	0	0	0	0	0	0	0	0	0	0	0	0
45	F	Asian	0	H0	State Patients	H0	1	0	0	1	Type 2 diabetes	1	Secondary	0	0	0	0	0	0	0	0	0	0	0	0	1	0	0	0	0	0	0	0	0	0	0	0	0	0	0	0
26	M	Coloured	0	H0	State Patients	H0	1	0	0	1	Other or unspecified diabetes	1	Secondary	0	0	0	0	0	0	0	0	0	1	1	0	0	1	0	0	0	0	0	0	0	0	0	0	0	0	0	0
25	M	Coloured	0	H0	State Patients	H0	35	18	1	1	Type 1 diabetes	1	Primary	0	0	0	0	0	0	0	0	0	1	1	0	0	1	0	0	0	0	0	0	0	0	0	0	0	0	0	0
25	M	Coloured	0	H0	State Patients	H0	4	3	1	1	Type 2 diabetes	1	Primary	0	0	0	0	0	0	0	0	0	1	1	0	0	1	0	0	0	0	0	0	0	0	0	0	0	0	0	0
74	M	Asian	0	H1	State Patients	H1	9	0	0	1	Type 2 diabetes	1	Primary	0	0	0	0	0	0	0	0	0	0	0	0	0	1	0	0	0	0	0	0	0	0	0	0	0	0	0	0
36	M	Black	0	H0	State Patients	H0	10	0	0	1	Type 1 diabetes	1	Primary	0	0	0	0	0	0	0	0	0	1	0	0	0	0	0	0	0	0	0	0	0	0	0	0	0	0	0	0
35	F	Black	0	H1	State Patients	H1	4	0	0	1	Type 1 diabetes	1	Primary	0	0	0	0	0	0	0	0	0	0	0	0	0	1	0	0	0	0	0	0	0	0	0	0	0	0	0	0
72	F	Black	0	H0	State Patients	H0	9	0	0	1	Type 2 diabetes	1	Primary	0	0	0	0	0	0	0	0	0	1	0	0	0	1	0	0	0	0	0	0	0	0	0	0	0	0	0	0
56	F	Asian	0	H1	State Patients	H1	1	0	0	1	Other or unspecified diabetes	0	Primary	0	0	0	0	0	0	0	0	0	0	0	0	0	0	0	0	0	0	0	0	0	0	0	0	0	0	0	0
55	F	Asian	0	H1	State Patients	H1	7	0	0	1	Type 1 diabetes	0	Primary	0	0	0	0	0	0	0	0	0	0	0	0	0	0	0	0	0	0	0	0	0	0	0	0	0	0	0	0
63	M	Asian	0	H0	State Patients	H0	3	0	0	1	Type 1 diabetes	1	Primary	0	1	0	0	1	0	0	0	0	1	1	0	0	0	0	0	0	0	0	0	0	0	0	0	0	0	0	0
61	M	Asian	0	H0	State Patients	H0	12	3	1	1	Type 2 diabetes	1	Primary	0	1	0	0	1	0	0	0	0	1	1	0	0	0	0	0	0	0	0	0	0	0	0	0	0	0	0	0
73	F	Asian	0	H0	State Patients	H0	6	0	0	1	Type 2 diabetes	1	Primary	0	1	0	0	1	0	0	0	0	1	1	0	0	1	0	0	0	0	0	0	0	0	0	0	0	0	0	0
30	M	Asian	0	Free	State Patients	FREE	1	0	0	1	Other or unspecified diabetes	0	Secondary	0	0	0	0	0	0	0	0	0	0	0	0	0	0	0	1	0	0	0	0	0	0	0	0	1	1	0	0
58	M	Asian	0	H1	State Patients	H1	3	0	0	1	Other or unspecified diabetes	0	Secondary	0	0	0	0	0	0	0	0	0	0	0	0	0	0	0	1	0	0	0	0	0	0	1	0	0	0	0	0
58	M	Asian	0	H1	State Patients	H1	1	0	0	1	Type 1 diabetes	0	Secondary	0	0	0	0	0	0	0	0	0	0	0	0	0	0	0	1	0	0	0	0	0	0	1	0	0	0	0	0
58	M	Asian	0	H1	State Patients	H1	9	0	0	1	Type 2 diabetes	0	Secondary	0	0	0	0	0	0	0	0	0	0	0	0	0	0	0	1	0	0	0	0	0	0	1	0	0	0	0	0
48	F	Asian	0	H1	State Patients	H1	11	0	0	1	Type 2 diabetes	1	Primary	0	0	0	0	0	0	0	0	0	1	0	0	0	0	0	0	0	0	0	0	0	0	0	0	0	0	0	0
72	F	Asian	0	H0	State Patients	H0	5	0	0	1	Type 2 diabetes	0	Primary	0	0	0	0	0	0	0	0	0	0	0	0	0	0	0	0	0	0	0	0	0	0	0	0	0	0	0	0
72	F	Black	0	H0	State Patients	H0	8	0	0	1	Type 2 diabetes	1	Primary	0	0	0	0	0	0	0	0	0	1	0	0	0	0	0	0	0	0	0	0	0	0	0	0	0	0	0	0
66	M	Asian	0	H0	State Patients	H0	6	0	0	1	Type 2 diabetes	0	Primary	0	0	0	0	0	0	0	0	0	0	0	0	0	0	0	0	0	0	0	0	0	0	0	0	0	0	0	0
68	F	Asian	0	H0	State Patients	H0	7	0	0	1	Type 2 diabetes	1	Secondary	0	1	0	0	1	0	0	0	0	1	1	0	0	1	0	0	0	0	0	0	0	0	0	0	0	0	0	0
45	F	Asian	0	H0	State Patients	H0	1	0	0	1	Type 1 diabetes	1	Secondary	0	1	0	0	1	0	0	0	0	0	0	0	0	0	0	0	0	0	0	0	0	0	0	0	0	0	0	0
53	F	Asian	1	H0	State Patients	H0	2	20	1	0	Other or unspecified diabetes	1	Secondary	0	0	0	0	0	0	0	0	0	1	0	0	0	0	0	0	0	0	0	0	0	0	0	0	0	0	0	0
65	M	Asian	1	H0	State Patients	H0	1	0	0	1	Other or unspecified diabetes	0	Secondary	0	0	0	0	0	0	0	0	0	0	0	0	0	0	0	1	0	0	0	0	0	0	1	0	0	0	0	0
64	M	Asian	1	H0	State Patients	H0	4	0	0	1	Type 2 diabetes	0	Secondary	0	0	0	0	0	0	0	0	0	0	0	0	0	0	0	1	0	0	0	0	0	0	1	0	0	0	0	0
62	F	Asian	0	H0	State Patients	H0	3	0	0	1	Type 2 diabetes	1	Secondary	0	0	0	0	1	0	0	0	0	0	0	0	0	0	0	0	0	0	0	0	0	0	0	0	0	0	0	0
63	M	Asian	0	Gems Emerald Plan	PHP-MA	MEDICAL AIDS	6	0	0	1	Other or unspecified diabetes	0	Primary	0	0	0	0	0	0	0	0	0	0	0	0	0	0	0	0	0	0	0	0	0	0	0	0	0	0	0	0
63	M	Asian	0	Gems Emerald Plan	PHP-MA	MEDICAL AIDS	5	0	0	1	Type 2 diabetes	0	Primary	0	0	0	0	0	0	0	0	0	0	0	0	0	0	0	0	0	0	0	0	0	0	0	0	0	0	0	0
43	M	Asian	1	H2	State Patients	H2	12	13	1	1	Type 2 diabetes	1	Secondary	0	0	0	0	1	0	0	0	0	0	0	0	0	0	0	0	0	0	0	0	0	0	0	0	0	0	0	0
71	F	Black	0	H0	State Patients	H0	1	0	0	1	Other or unspecified diabetes	1	Secondary	0	0	0	0	0	0	0	0	0	0	0	0	1	0	0	0	0	0	0	0	0	0	0	0	0	0	0	0
72	F	Black	0	H0	State Patients	H0	1	0	0	1	Type 2 diabetes	1	Secondary	0	0	0	0	0	0	0	0	0	0	0	0	1	0	0	0	0	0	0	0	0	0	0	0	0	0	0	0
65	F	Asian	0	H0	State Patients	H0	2	0	0	1	Other or unspecified diabetes	0	Secondary	0	0	0	0	0	0	0	0	0	0	0	0	0	0	0	0	0	0	0	0	0	0	0	0	0	0	0	0
64	F	Asian	0	H0	State Patients	H0	6	8	1	1	Type 2 diabetes	0	Secondary	0	0	0	0	0	0	0	0	0	0	0	0	0	0	0	0	0	0	0	0	0	0	0	0	0	0	0	0
63	F	Coloured	0	H0	State Patients	H0	1	0	0	1	Other or unspecified diabetes	1	Secondary	0	0	0	0	1	0	0	0	0	0	0	0	0	0	0	0	0	0	0	0	0	0	0	0	0	0	0	0
61	F	Coloured	0	H0	State Patients	H0	4	0	0	1	Type 2 diabetes	1	Secondary	0	0	0	0	1	0	0	0	0	0	0	0	0	0	0	0	0	0	0	0	0	0	0	0	0	0	0	0
47	F	Black	0	Free	State Patients	FREE	1	0	0	1	Type 2 diabetes	0	Secondary	0	0	0	0	0	0	0	0	0	0	0	0	0	0	0	0	0	0	0	0	0	0	0	0	0	0	0	0
35	M	Black	0	H1	State Patients	H1	11	0	0	1	Type 1 diabetes	1	Primary	0	0	0	0	0	0	0	0	0	0	0	0	0	1	0	0	0	0	0	0	0	0	0	0	0	0	0	0
49	F	Asian	0	H0	State Patients	H0	4	0	0	1	Type 2 diabetes	1	Secondary	0	1	0	0	1	0	0	0	0	0	0	0	0	0	0	0	0	0	0	0	0	0	0	0	0	0	0	0
67	M	Asian	0	H0	State Patients	H0	9	0	0	1	Type 2 diabetes	1	Primary	0	0	0	0	1	0	0	0	0	0	1	0	1	1	0	0	0	0	0	0	0	0	0	0	0	0	0	0
64	M	Asian	0	H0	State Patients	H0	7	0	0	1	Type 2 diabetes	1	Secondary	0	0	0	0	0	0	0	0	0	0	0	0	0	0	1	0	0	0	0	0	0	0	0	0	0	0	0	0
57	F	Black	0	H0	State Patients	H0	3	0	0	1	Other or unspecified diabetes	0	Secondary	0	0	0	0	0	0	0	0	0	0	0	0	0	0	0	0	0	0	0	0	0	0	0	0	0	0	0	0
56	F	Black	0	H0	State Patients	H0	7	0	0	1	Type 1 diabetes	0	Primary	0	0	0	0	0	0	0	0	0	0	0	0	0	0	0	0	0	0	0	0	0	0	0	0	0	0	0	0
53	F	Asian	1	H0	State Patients	H0	1	14	1	0	Type 2 diabetes	1	Secondary	0	1	0	0	1	0	0	0	0	0	0	0	0	0	0	1	0	0	0	0	0	0	1	0	1	0	0	0
52	M	Asian	0	H1	State Patients	H1	11	0	0	1	Type 2 diabetes	0	Primary	0	0	0	0	0	0	0	0	0	0	0	0	0	0	0	0	0	0	0	0	0	0	0	0	0	0	0	0
54	F	Asian	0	H1	State Patients	H1	3	0	0	1	Type 2 diabetes	0	Secondary	0	0	0	0	0	0	0	0	0	0	0	0	0	0	0	0	0	0	0	0	0	0	0	0	0	0	0	0
73	M	Black	0	Free	State Patients	FREE	12	8	1	1	Type 2 diabetes	1	Primary	0	0	0	0	1	0	0	0	0	0	0	1	0	0	0	0	0	0	0	0	0	0	0	0	0	0	0	0
33	F	Asian	0	H2	State Patients	H2	23	0	0	1	Type 2 diabetes	0	Secondary	0	0	0	0	0	0	0	0	0	0	0	0	0	0	0	0	0	0	0	0	0	0	0	0	0	0	0	0
57	F	Asian	0	H0	State Patients	H0	4	0	0	1	Type 2 diabetes	0	Secondary	0	0	0	0	0	0	0	0	0	0	0	0	0	0	0	0	0	0	0	0	0	0	0	0	0	0	0	0
56	F	Asian	0	H0	State Patients	H0	14	4	1	1	Type 2 diabetes	0	Primary	0	0	0	0	0	0	0	0	0	0	0	0	0	0	0	0	0	0	0	0	0	0	0	0	0	0	0	0
68	M	Black	0	H0	State Patients	H0	2	0	0	1	Other or unspecified diabetes	1	Primary	0	1	0	0	0	0	0	0	0	0	0	0	0	0	0	0	0	0	0	0	0	0	0	0	0	0	0	0
67	M	Black	0	H0	State Patients	H0	16	15	1	1	Type 2 diabetes	1	Primary	0	1	0	0	0	0	0	0	0	0	0	0	0	0	0	0	0	0	0	0	0	0	0	0	0	0	0	0
45	F	Asian	0	H0	State Patients	H0	4	0	0	1	Type 2 diabetes	0	Secondary	0	0	0	0	0	0	0	0	0	0	0	0	0	0	0	0	0	0	0	0	0	0	0	0	0	0	0	0
54	F	Asian	0	H1	State Patients	H1	2	0	0	1	Type 2 diabetes	1	Secondary	0	1	0	0	1	0	0	0	0	0	0	0	0	0	0	0	0	0	0	0	0	0	0	0	0	0	0	0
54	F	Black	0	H0	State Patients	H0	4	0	0	1	Type 2 diabetes	0	Secondary	0	0	0	0	0	0	0	0	0	0	0	0	0	0	0	0	0	0	0	0	0	0	0	0	0	0	0	0
42	M	Asian	0	H1	State Patients	H1	9	0	0	1	Type 2 diabetes	0	Secondary	0	0	0	0	0	0	0	0	0	0	0	0	0	0	0	0	0	0	0	0	0	0	0	0	0	0	0	0
61	F	Asian	0	H0	State Patients	H0	9	0	0	1	Type 2 diabetes	0	Primary	0	0	0	0	0	0	0	0	0	0	0	0	0	0	0	0	0	0	0	0	0	0	0	0	0	0	0	0
68	F	Asian	0	H1	State Patients	H1	11	0	0	1	Type 2 diabetes	1	Primary	0	0	0	0	1	0	0	0	0	1	1	0	0	1	1	0	0	0	0	0	0	0	0	0	0	0	0	0
57	M	Asian	0	H0	State Patients	H0	1	0	0	1	Type 1 diabetes	1	Secondary	0	0	0	0	1	0	0	0	0	1	0	0	0	1	0	0	0	0	0	0	0	0	0	0	0	0	0	0
57	M	Asian	0	H0	State Patients	H0	12	0	0	1	Type 2 diabetes	1	Primary	0	0	0	0	1	0	0	0	0	1	0	0	0	1	0	0	0	0	0	0	0	0	0	0	0	0	0	0
64	F	Asian	0	H0	State Patients	H0	2	0	0	1	Type 2 diabetes	0	Secondary	0	0	0	0	0	0	0	0	0	0	0	0	0	0	0	0	0	0	0	0	0	0	0	0	0	0	0	0
39	F	Asian	0	H1	State Patients	H1	12	0	0	1	Type 1 diabetes	0	Primary	0	0	0	0	0	0	0	0	0	0	0	0	0	0	0	0	0	0	0	0	0	0	0	0	0	0	0	0
38	F	Asian	0	H1	State Patients	H1	6	0	0	1	Type 1 diabetes	0	Primary	0	0	0	0	0	0	0	0	0	0	0	0	0	0	0	0	0	0	0	0	0	0	0	0	0	0	0	0
68	M	Black	0	H0	State Patients	H0	3	0	0	1	Other or unspecified diabetes	0	Primary	0	0	0	0	0	0	0	0	0	0	0	0	0	0	0	0	0	0	0	0	0	0	0	0	0	0	0	0
67	M	Black	0	H0	State Patients	H0	4	0	0	1	Type 1 diabetes	0	Primary	0	0	0	0	0	0	0	0	0	0	0	0	0	0	0	0	0	0	0	0	0	0	0	0	0	0	0	0
54	F	Coloured	0	Free	State Patients	FREE	3	60	1	1	Type 2 diabetes	0	Secondary	0	0	0	0	0	0	0	0	0	0	0	0	0	0	0	0	0	0	0	0	0	0	0	0	0	0	0	0
52	M	Coloured	1	Free	State Patients	FREE	8	0	0	1	Type 1 diabetes	1	Secondary	0	0	0	0	0	0	0	1	0	0	0	0	0	0	0	0	0	0	0	0	0	0	0	0	0	0	0	0
52	M	Coloured	1	Free	State Patients	FREE	5	31	1	1	Other or unspecified diabetes	1	Primary	0	0	0	0	0	0	0	1	0	0	0	0	0	0	0	0	0	0	0	0	0	0	0	0	0	0	0	0
52	M	Coloured	1	Free	State Patients	FREE	7	4	1	1	Type 2 diabetes	1	Secondary	0	0	0	0	0	0	0	1	0	0	0	0	0	0	0	0	0	0	0	0	0	0	0	0	0	0	0	0
40	M	Asian	0	H0	State Patients	H0	2	0	0	1	Other or unspecified diabetes	1	Secondary	0	1	0	0	0	0	0	0	0	0	0	0	0	0	0	1	1	0	0	0	0	0	0	0	1	0	0	0
59	F	Asian	0	H0	State Patients	H0	3	0	0	1	Other or unspecified diabetes	0	Secondary	0	0	0	0	0	0	0	0	0	0	0	0	0	0	0	0	0	0	0	0	0	0	0	0	0	0	0	0
77	F	Asian	0	H0	State Patients	H0	10	0	0	1	Type 2 diabetes	1	Primary	0	0	0	0	1	0	0	0	0	1	0	0	0	0	0	0	0	0	0	0	0	0	0	0	0	0	0	0
56	F	Asian	0	H0	State Patients	H0	2	0	0	1	Other or unspecified diabetes	1	Secondary	0	1	0	0	1	0	0	0	0	0	0	0	0	0	0	0	0	0	0	0	0	0	0	0	0	0	0	0
56	F	Asian	0	H0	State Patients	H0	18	0	0	1	Type 2 diabetes	1	Primary	0	1	0	0	1	0	0	0	0	0	0	0	0	0	0	0	0	0	0	0	0	0	0	0	0	0	0	0
61	M	Asian	0	H0	State Patients	H0	4	0	0	1	Type 2 diabetes	1	Secondary	0	1	0	0	1	0	0	0	0	0	0	0	0	0	0	0	0	0	0	0	0	0	0	0	0	0	0	0
25	M	Asian	0	H1	State Patients	H1	4	0	0	1	Type 2 diabetes	0	Secondary	0	0	0	0	0	0	0	0	0	0	0	0	0	0	0	1	0	0	0	0	0	0	1	0	0	0	0	0
25	M	Asian	0	H1	State Patients	H1	5	1	1	1	Other or unspecified diabetes	0	Secondary	0	0	0	0	0	0	0	0	0	0	0	0	0	0	0	1	0	0	0	0	0	0	1	0	0	0	0	0
48	F	Asian	0	H0	State Patients	H0	5	0	0	1	Type 2 diabetes	1	Secondary	0	1	0	0	1	0	0	0	0	0	0	0	1	0	0	0	0	0	0	0	0	0	0	0	0	0	0	0
55	F	Black	0	H0	State Patients	H0	9	0	0	1	Type 2 diabetes	1	Secondary	0	0	0	0	0	0	0	0	1	0	0	0	1	0	0	0	0	0	0	0	0	0	0	0	0	0	0	0
71	F	Asian	0	H0	State Patients	H0	2	0	0	1	Type 2 diabetes	1	Secondary	0	1	0	0	1	0	0	0	0	0	0	0	1	0	0	0	0	0	0	0	0	0	0	0	0	0	0	0
42	F	Asian	0	H1	State Patients	H1	10	0	0	1	Type 2 diabetes	1	Primary	0	0	0	0	0	0	0	0	0	0	1	0	0	1	0	0	0	0	0	0	0	0	0	0	0	0	0	0
66	F	Asian	0	H0	State Patients	H0	7	0	0	1	Type 2 diabetes	1	Primary	0	0	0	0	0	0	0	0	0	1	1	0	0	1	0	0	0	0	0	0	0	0	0	0	0	0	0	0
70	F	Black	0	H1	State Patients	H1	1	0	0	1	Type 2 diabetes	1	Primary	0	0	0	0	1	0	0	0	0	1	0	1	0	1	0	0	0	0	0	0	0	0	0	0	0	0	0	0
29	F	Asian	0	H1	State Patients	H1	1	0	0	1	Diabetes in pregnancy	1	Primary	0	0	0	0	0	0	0	0	0	0	0	0	0	1	0	0	0	0	0	0	0	0	0	0	0	0	0	0
28	F	Asian	0	H1	State Patients	H1	1	0	0	1	Other or unspecified diabetes	1	Primary	0	0	0	0	0	0	0	0	0	0	0	0	0	1	0	0	0	0	0	0	0	0	0	0	0	0	0	0
26	F	Asian	0	H1	State Patients	H1	10	0	0	1	Type 1 diabetes	1	Primary	0	0	0	0	0	0	0	0	0	0	0	0	0	1	0	0	0	0	0	0	0	0	0	0	0	0	0	0
45	F	Asian	0	Free	State Patients	FREE	12	3	1	1	Type 2 diabetes	1	Primary	0	0	0	0	1	0	0	0	0	0	0	0	0	1	0	0	0	0	0	0	0	0	0	0	0	0	0	0
47	F	Black	0	H0	State Patients	H0	11	0	0	1	Type 1 diabetes	1	Primary	0	0	0	0	0	0	0	0	0	1	0	0	0	0	0	0	0	0	0	0	0	0	0	0	0	0	0	0
64	F	Asian	0	H0	State Patients	H0	1	0	0	1	Type 1 diabetes	1	Primary	0	0	0	0	0	0	0	0	0	0	0	0	0	1	0	0	0	0	0	0	0	0	0	0	0	0	0	0
63	F	Asian	0	H0	State Patients	H0	8	0	0	1	Type 2 diabetes	1	Primary	0	0	0	0	0	0	0	0	0	0	0	0	0	1	0	0	0	0	0	0	0	0	0	0	0	0	0	0
72	F	Asian	0	H0	State Patients	H0	8	0	0	1	Type 2 diabetes	0	Primary	0	0	0	0	0	0	0	0	0	0	0	0	0	0	0	0	0	0	0	0	0	0	0	0	0	0	0	0
56	M	Asian	0	H0	State Patients	H0	1	0	0	1	Other or unspecified diabetes	0	Secondary	0	0	0	0	0	0	0	0	0	0	0	0	0	0	0	1	0	0	0	0	1	0	0	0	0	1	0	0
55	M	Asian	0	H0	State Patients	H0	32	7	1	1	Type 2 diabetes	0	Primary	0	0	0	0	0	0	0	0	0	0	0	0	0	0	0	1	0	0	0	0	1	0	0	0	0	1	0	0
45	M	Asian	0	H1	State Patients	H1	8	7	1	1	Other or unspecified diabetes	1	Primary	0	0	0	0	0	0	0	0	0	1	0	0	0	0	1	0	0	0	0	0	0	0	0	0	0	0	0	0
43	M	Asian	0	H1	State Patients	H1	7	3	1	1	Type 2 diabetes	1	Secondary	0	0	0	0	0	0	0	0	0	1	0	0	0	0	1	0	0	0	0	0	0	0	0	0	0	0	0	0
64	F	Asian	0	H0	State Patients	H0	8	0	0	1	Type 2 diabetes	1	Primary	0	0	1	0	0	0	0	0	0	1	0	0	0	1	0	0	0	0	0	0	0	0	0	0	0	0	0	0
66	F	Black	0	H1	State Patients	H1	14	0	0	1	Type 2 diabetes	1	Primary	0	0	0	0	1	0	0	0	0	1	0	1	0	1	0	0	0	0	0	0	0	0	0	0	0	0	0	0
51	M	Black	0	Discovery Health Medical Aid	PHP-MA	MEDICAL AIDS	12	0	0	1	Type 1 diabetes	1	Primary	0	0	0	0	0	0	0	0	0	1	1	0	1	1	0	0	0	0	0	0	0	0	0	0	0	0	0	0
54	M	Black	0	Discovery Health Medical Aid	PHP-MA	MEDICAL AIDS	1	0	0	1	Type 2 diabetes	1	Secondary	0	0	0	0	0	0	0	0	0	1	1	0	1	1	0	0	0	0	0	0	0	0	0	0	0	0	0	0
61	F	Black	0	H0	State Patients	H0	8	0	0	1	Type 2 diabetes	0	Primary	0	0	0	0	0	0	0	0	0	0	0	0	0	0	0	0	0	0	0	0	0	0	0	0	0	0	0	0
59	F	White	0	H0	State Patients	H0	8	0	0	1	Type 2 diabetes	1	Primary	0	0	0	0	0	0	0	0	1	0	0	0	1	0	1	0	0	0	0	0	0	0	0	0	0	0	0	0
44	M	Asian	0	H1	State Patients	H1	2	0	0	1	Type 2 diabetes	1	Secondary	0	0	0	0	0	0	0	0	0	0	0	0	0	0	1	0	0	0	0	0	0	0	0	0	0	0	0	0
71	M	Black	0	H0	State Patients	H0	1	0	0	1	Type 1 diabetes	0	Primary	0	0	0	0	0	0	0	0	0	0	0	0	0	0	0	0	0	0	0	0	0	0	0	0	0	0	0	0
70	M	Black	0	H0	State Patients	H0	11	0	0	1	Type 2 diabetes	0	Primary	0	0	0	0	0	0	0	0	0	0	0	0	0	0	0	0	0	0	0	0	0	0	0	0	0	0	0	0
66	M	Asian	0	H0	State Patients	H0	1	1	1	0	Type 1 diabetes	1	Secondary	0	1	0	0	1	0	0	0	0	0	0	0	0	0	0	0	0	0	0	0	0	0	0	0	0	0	0	0
65	M	Asian	0	H0	State Patients	H0	4	1	1	1	Other or unspecified diabetes	1	Primary	0	1	0	0	1	0	0	0	0	0	0	0	0	0	0	0	0	0	0	0	0	0	0	0	0	0	0	0
65	M	Asian	0	H0	State Patients	H0	5	1	1	1	Type 2 diabetes	1	Secondary	0	1	0	0	1	0	0	0	0	0	0	0	0	0	0	0	0	0	0	0	0	0	0	0	0	0	0	0
51	F	Coloured	0	H0	State Patients	H0	1	8	1	0	Type 2 diabetes	1	Secondary	0	0	0	0	1	0	0	0	0	0	0	0	1	0	0	0	0	0	0	0	0	0	0	0	0	0	0	0
51	F	Coloured	0	H0	State Patients	H0	7	34	1	1	Other or unspecified diabetes	1	Secondary	0	0	0	0	1	0	0	0	0	0	0	0	1	0	0	0	0	0	0	0	0	0	0	0	0	0	0	0
26	M	Black	0	H0	State Patients	H0	10	0	0	1	Type 1 diabetes	0	Primary	0	0	0	0	0	0	0	0	0	0	0	0	0	0	0	0	0	0	0	0	0	0	0	0	0	0	0	0
60	F	Asian	0	H0	State Patients	H0	4	0	0	1	Type 2 diabetes	1	Secondary	0	1	0	0	1	0	0	0	0	1	0	0	0	1	0	0	0	0	0	0	0	0	0	0	0	0	0	0
42	F	Asian	0	H0	State Patients	H0	15	0	0	1	Type 1 diabetes	1	Primary	0	1	0	0	1	0	0	0	0	0	1	0	0	0	0	0	0	0	0	0	0	0	0	0	0	0	0	0
60	F	Black	0	H0	State Patients	H0	2	0	0	1	Type 2 diabetes	0	Secondary	0	0	0	0	0	0	0	0	0	0	0	0	0	0	0	0	0	0	0	0	0	0	0	0	0	0	0	0
62	M	Black	0	H0	State Patients	H0	1	0	0	1	Type 1 diabetes	0	Secondary	0	0	0	0	0	0	0	0	0	0	0	0	0	0	0	0	0	0	0	0	0	0	0	0	0	0	0	0
61	M	Black	0	H0	State Patients	H0	17	0	0	1	Type 2 diabetes	0	Primary	0	0	0	0	0	0	0	0	0	0	0	0	0	0	0	0	0	0	0	0	0	0	0	0	0	0	0	0
46	F	Asian	0	H1	State Patients	H1	1	0	0	1	Other or unspecified diabetes	0	Secondary	0	0	0	0	0	0	0	0	0	0	0	0	0	0	0	0	0	0	0	0	0	0	0	0	0	0	0	0
71	F	Asian	0	H0	State Patients	H0	2	0	0	1	Other or unspecified diabetes	1	Secondary	0	0	0	0	1	0	0	0	0	0	0	0	0	0	0	1	0	0	0	0	0	0	0	0	0	0	1	0
71	F	Asian	0	H0	State Patients	H0	5	0	0	1	Type 2 diabetes	1	Secondary	0	0	0	0	1	0	0	0	0	0	0	0	0	0	0	1	0	0	0	0	0	0	0	0	0	0	1	0
61	F	Asian	0	H0	State Patients	H0	13	0	0	1	Type 2 diabetes	1	Primary	0	0	0	0	1	0	0	0	0	0	0	0	0	0	0	0	0	0	0	0	0	0	0	0	0	0	0	0
60	F	Asian	0	H1	State Patients	H1	3	0	0	1	Type 2 diabetes	1	Primary	0	0	0	0	0	0	0	0	0	1	0	0	0	0	0	0	0	0	0	0	0	0	0	0	0	0	0	0
60	F	Asian	0	H0	State Patients	H0	1	0	0	1	Other or unspecified diabetes	1	Secondary	0	0	0	0	1	0	0	0	0	0	0	0	0	0	0	0	0	0	0	0	0	0	0	0	0	0	0	0
65	F	Black	0	H0	State Patients	H0	1	0	0	1	Other or unspecified diabetes	0	Secondary	0	0	0	0	0	0	0	0	0	0	0	0	0	0	0	0	0	0	0	0	0	0	0	0	0	0	0	0
66	F	Black	0	H0	State Patients	H0	2	0	0	1	Type 2 diabetes	0	Secondary	0	0	0	0	0	0	0	0	0	0	0	0	0	0	0	0	0	0	0	0	0	0	0	0	0	0	0	0
68	M	Black	0	H0	State Patients	H0	8	0	0	1	Type 2 diabetes	0	Primary	0	0	0	0	0	0	0	0	0	0	0	0	0	0	0	0	0	0	0	0	0	0	0	0	0	0	0	0
65	F	Black	0	Gems Emerald Plan	PHP-MA	MEDICAL AIDS	8	0	0	1	Type 2 diabetes	0	Primary	0	0	0	0	0	0	0	0	0	0	0	0	0	0	0	0	0	0	0	0	0	0	0	0	0	0	0	0
73	M	Asian	0	H0	State Patients	H0	7	0	0	1	Type 2 diabetes	1	Primary	0	0	0	0	1	0	0	0	0	1	1	0	0	1	0	0	0	0	0	0	0	0	0	0	0	0	0	0
60	F	Black	0	H0	State Patients	H0	7	0	0	1	Type 2 diabetes	1	Primary	0	0	0	0	0	0	0	0	0	0	0	0	0	1	0	1	0	0	0	0	0	0	0	0	0	0	1	0
34	F	Asian	0	Libcare Medical Aid	PHP-MA	MEDICAL AIDS	10	0	0	1	Type 1 diabetes	0	Primary	0	0	0	0	0	0	0	0	0	0	0	0	0	0	0	0	0	0	0	0	0	0	0	0	0	0	0	0
70	F	Black	0	H0	State Patients	H0	8	0	0	1	Type 2 diabetes	0	Primary	0	0	0	0	0	0	0	0	0	0	0	0	0	0	0	0	0	0	0	0	0	0	0	0	0	0	0	0
74	F	Black	0	H1	State Patients	H1	10	0	0	1	Type 2 diabetes	1	Primary	0	1	0	0	0	0	0	0	0	1	0	0	0	1	0	0	0	0	0	0	0	0	0	0	0	0	0	0
74	F	Black	0	H1	State Patients	H1	8	0	0	1	Type 2 diabetes	0	Primary	0	0	0	0	0	0	0	0	0	0	0	0	0	0	0	0	0	0	0	0	0	0	0	0	0	0	0	0
23	M	Black	0	H1	State Patients	H1	10	13	1	1	Type 1 diabetes	1	Primary	0	0	0	0	0	0	0	0	0	1	0	0	0	1	0	1	0	0	0	0	0	0	0	0	0	0	1	0
41	F	Black	0	H0	State Patients	H0	10	0	0	1	Type 1 diabetes	0	Primary	0	0	0	0	0	0	0	0	0	0	0	0	0	0	0	0	0	0	0	0	0	0	0	0	0	0	0	0
58	F	Asian	0	H1	State Patients	H1	11	0	0	1	Type 2 diabetes	1	Primary	0	0	0	0	1	0	0	0	0	1	1	1	0	1	0	0	0	0	0	0	0	0	0	0	0	0	0	0
57	F	Asian	0	H0	State Patients	H0	9	0	0	1	Type 2 diabetes	0	Primary	0	0	0	0	0	0	0	0	0	0	0	0	0	0	0	0	0	0	0	0	0	0	0	0	0	0	0	0
74	M	Asian	0	H0	State Patients	H0	1	0	0	1	Other or unspecified diabetes	1	Secondary	0	0	0	0	0	0	0	0	0	0	0	0	0	1	0	1	0	0	1	0	0	0	0	0	0	0	0	0
74	M	Asian	0	H0	State Patients	H0	4	0	0	1	Type 2 diabetes	1	Primary	0	0	0	0	0	0	0	0	0	0	0	0	0	1	0	1	0	0	1	0	0	0	0	0	0	0	0	0
54	F	Asian	0	H0	State Patients	H0	2	5	1	1	Type 2 diabetes	1	Secondary	0	0	0	0	1	0	0	0	0	0	0	0	0	0	0	0	0	0	0	0	0	0	0	0	0	0	0	0
46	M	Black	0	H0	State Patients	H0	2	0	0	1	Type 2 diabetes	1	Primary	0	0	0	0	1	0	0	1	0	0	0	0	0	0	0	0	0	0	0	0	0	0	0	0	0	0	0	0
50	F	Black	0	H1	State Patients	H1	11	0	0	1	Type 2 diabetes	0	Primary	0	0	0	0	0	0	0	0	0	0	0	0	0	0	0	0	0	0	0	0	0	0	0	0	0	0	0	0
83	F	Black	0	H0	State Patients	H0	5	0	0	1	Type 2 diabetes	1	Primary	0	0	0	0	0	0	0	0	0	1	1	0	0	1	0	0	0	0	0	0	0	0	0	0	0	0	0	0
64	M	Asian	0	H0	State Patients	H0	3	0	0	1	Type 2 diabetes	0	Secondary	0	0	0	0	0	0	0	0	0	0	0	0	0	0	0	0	0	0	0	0	0	0	0	0	0	0	0	0
62	F	Asian	0	H0	State Patients	H0	2	0	0	1	Other or unspecified diabetes	1	Secondary	0	0	0	0	1	0	0	0	0	0	0	0	0	0	0	0	0	0	0	0	0	0	0	0	0	0	0	0
61	F	Asian	0	H0	State Patients	H0	10	0	0	1	Type 2 diabetes	1	Secondary	0	0	0	0	1	0	0	0	0	0	0	0	0	0	0	0	0	0	0	0	0	0	0	0	0	0	0	0
40	M	Black	0	H1	State Patients	H1	8	0	0	1	Type 2 diabetes	0	Primary	0	0	0	0	0	0	0	0	0	0	0	0	0	0	0	0	0	0	0	0	0	0	0	0	0	0	0	0
78	M	Asian	0	H0	State Patients	H0	1	0	0	1	Other or unspecified diabetes	0	Primary	0	0	0	0	0	0	0	0	0	0	0	0	0	0	0	0	0	0	0	0	0	0	0	0	0	0	0	0
76	M	Asian	0	H0	State Patients	H0	8	0	0	1	Type 2 diabetes	0	Primary	0	0	0	0	0	0	0	0	0	0	0	0	0	0	0	0	0	0	0	0	0	0	0	0	0	0	0	0
77	F	Asian	0	H0	State Patients	H0	7	0	0	1	Type 2 diabetes	1	Primary	0	1	1	0	1	0	0	0	0	1	0	1	0	1	1	0	0	0	0	0	0	0	0	0	0	0	0	0
51	M	Asian	0	H0	State Patients	H0	4	0	0	1	Other or unspecified diabetes	1	Primary	0	0	0	0	0	0	0	0	0	1	0	0	0	0	0	1	1	0	0	0	0	0	1	0	1	0	0	0
50	M	Asian	0	H0	State Patients	H0	38	14	1	1	Type 2 diabetes	1	Primary	0	0	0	0	0	0	0	0	0	1	0	0	0	0	0	1	1	0	0	0	0	0	1	0	1	0	0	0
77	M	Asian	0	H1	State Patients	H1	11	0	0	1	Type 2 diabetes	1	Primary	0	0	0	0	1	0	0	0	1	1	1	1	1	0	0	0	0	0	0	0	0	0	0	0	0	0	0	0
78	F	Black	0	H0	State Patients	H0	11	0	0	1	Type 2 diabetes	1	Primary	0	0	0	0	0	0	0	0	0	0	1	0	0	0	0	0	0	0	0	0	0	0	0	0	0	0	0	0
75	M	White	0	H1	State Patients	H1	9	0	0	1	Type 2 diabetes	0	Primary	0	0	0	0	0	0	0	0	0	0	0	0	0	0	0	0	0	0	0	0	0	0	0	0	0	0	0	0
75	F	Asian	0	H0	State Patients	H0	11	3	1	1	Type 2 diabetes	1	Primary	0	0	1	0	0	0	0	0	0	1	1	0	0	0	0	0	0	0	0	0	0	0	0	0	0	0	0	0
53	F	Asian	0	H1	State Patients	H1	9	0	0	1	Type 2 diabetes	1	Primary	0	0	0	0	0	0	0	0	0	0	0	0	0	1	0	0	0	0	0	0	0	0	0	0	0	0	0	0
70	F	Asian	0	Free	State Patients	FREE	1	12	1	0	Type 2 diabetes	1	Secondary	0	1	0	0	1	0	0	0	0	0	0	0	0	0	1	0	0	0	0	0	0	0	0	0	0	0	0	0
71	F	Black	0	H1	State Patients	H1	11	6	1	1	Type 2 diabetes	1	Primary	0	0	0	0	0	0	0	0	0	1	1	0	0	1	0	1	0	0	0	0	0	0	0	0	0	0	1	0
25	M	Asian	0	Free	State Patients	FREE	2	0	0	1	Type 1 diabetes	1	Primary	0	0	0	0	0	0	0	0	0	0	1	0	0	0	0	0	0	0	0	0	0	0	0	0	0	0	0	0
74	F	Black	0	H0	State Patients	H0	6	0	0	1	Type 1 diabetes	0	Primary	0	0	0	0	0	0	0	0	0	0	0	0	0	0	0	0	0	0	0	0	0	0	0	0	0	0	0	0
73	F	Black	0	H0	State Patients	H0	8	0	0	1	Type 2 diabetes	0	Primary	0	0	0	0	0	0	0	0	0	0	0	0	0	0	0	0	0	0	0	0	0	0	0	0	0	0	0	0
41	F	Black	0	Free	State Patients	FREE	6	0	0	1	Type 2 diabetes	0	Primary	0	0	0	0	0	0	0	0	0	0	0	0	0	0	0	0	0	0	0	0	0	0	0	0	0	0	0	0
53	F	Asian	0	H0	State Patients	H0	11	0	0	1	Type 2 diabetes	0	Secondary	0	0	0	0	0	0	0	0	0	0	0	0	0	0	0	0	0	0	0	0	0	0	0	0	0	0	0	0
63	F	Black	0	H1	State Patients	H1	1	0	0	1	Other or unspecified diabetes	0	Secondary	0	0	0	0	0	0	0	0	0	0	0	0	0	0	0	0	0	0	0	0	0	0	0	0	0	0	0	0
63	F	Black	0	H1	State Patients	H1	10	0	0	1	Type 2 diabetes	0	Primary	0	0	0	0	0	0	0	0	0	0	0	0	0	0	0	0	0	0	0	0	0	0	0	0	0	0	0	0
52	M	Asian	0	H0	State Patients	H0	3	0	0	1	Other or unspecified diabetes	0	Secondary	0	0	0	0	0	0	0	0	0	0	0	0	0	0	0	0	0	0	0	0	0	0	0	0	0	0	0	0
52	M	Asian	0	H0	State Patients	H0	1	0	0	1	Type 2 diabetes	0	Secondary	0	0	0	0	0	0	0	0	0	0	0	0	0	0	0	0	0	0	0	0	0	0	0	0	0	0	0	0
47	M	Asian	0	H1	State Patients	H1	1	2	0	1	Type 1 diabetes	1	Secondary	0	0	0	0	1	0	0	0	0	0	0	0	0	0	0	0	0	0	0	0	0	0	0	0	0	0	0	0
81	F	Asian	0	H0	State Patients	H0	2	0	0	1	Other or unspecified diabetes	1	Primary	0	0	1	0	0	0	0	0	0	0	0	0	0	0	1	1	0	0	1	0	0	0	0	0	0	0	0	0
71	F	Black	0	H0	State Patients	H0	9	0	0	1	Type 2 diabetes	0	Primary	0	0	0	0	0	0	0	0	0	0	0	0	0	0	0	0	0	0	0	0	0	0	0	0	0	0	0	0
69	F	Black	0	H1	State Patients	H1	24	0	0	1	Type 2 diabetes	1	Primary	0	0	0	0	1	0	0	0	0	1	1	0	0	0	0	0	0	0	0	0	0	0	0	0	0	0	0	0
58	F	Asian	0	H0	State Patients	H0	8	0	0	1	Type 2 diabetes	1	Primary	0	0	0	0	0	0	0	0	0	0	1	0	0	0	1	0	0	0	0	0	0	0	0	0	0	0	0	0
61	M	Asian	0	H0	State Patients	H0	6	0	0	1	Type 2 diabetes	1	Primary	0	0	0	0	1	0	0	0	0	0	1	1	0	0	1	0	0	0	0	0	0	0	0	0	0	0	0	0
77	F	White	0	H0	State Patients	H0	7	0	0	1	Type 2 diabetes	0	Primary	0	0	0	0	0	0	0	0	0	0	0	0	0	0	0	0	0	0	0	0	0	0	0	0	0	0	0	0
86	F	Black	0	H1	State Patients	H1	1	0	0	1	Type 2 diabetes	1	Primary	0	0	0	0	0	0	0	0	0	1	0	0	0	1	0	0	0	0	0	0	0	0	0	0	0	0	0	0
60	M	Asian	0	Free	State Patients	FREE	9	0	0	1	Type 2 diabetes	1	Primary	0	0	0	0	0	0	0	0	0	0	1	0	0	1	0	0	0	0	0	0	0	0	0	0	0	0	0	0
55	M	Black	0	H1	State Patients	H1	9	0	0	1	Type 2 diabetes	0	Primary	0	0	0	0	0	0	0	0	0	0	0	0	0	0	0	0	0	0	0	0	0	0	0	0	0	0	0	0
57	F	White	0	H1	State Patients	H1	2	0	0	1	Type 2 diabetes	1	Secondary	0	0	0	0	0	0	0	0	0	1	0	0	0	1	0	0	0	0	0	0	0	0	0	0	0	0	0	0
55	M	Asian	0	H0	State Patients	H0	5	17	1	1	Type 2 diabetes	1	Secondary	0	0	0	0	0	0	0	0	1	0	0	1	1	0	0	0	0	0	0	0	0	0	0	0	0	0	0	0
49	M	Asian	0	H1	State Patients	H1	8	0	0	1	Type 2 diabetes	0	Primary	0	0	0	0	0	0	0	0	0	0	0	0	0	0	0	0	0	0	0	0	0	0	0	0	0	0	0	0
33	F	Asian	0	H1	State Patients	H1	2	0	0	1	Other or unspecified diabetes	1	Primary	0	1	0	0	1	0	0	0	0	0	0	0	0	0	0	0	0	0	0	0	0	0	0	0	0	0	0	0
34	F	Asian	0	H1	State Patients	H1	4	0	0	1	Type 1 diabetes	1	Primary	0	1	0	0	1	0	0	0	0	0	0	0	0	0	0	0	0	0	0	0	0	0	0	0	0	0	0	0
33	F	Asian	0	H1	State Patients	H1	4	0	0	1	Type 2 diabetes	1	Primary	0	1	0	0	1	0	0	0	0	0	0	0	0	0	0	0	0	0	0	0	0	0	0	0	0	0	0	0
65	M	Asian	0	H0	State Patients	H0	7	0	0	1	Type 2 diabetes	1	Secondary	0	0	0	0	1	0	0	0	0	0	0	0	0	0	0	0	0	0	0	0	0	0	0	0	0	0	0	0
57	M	Asian	0	H1	State Patients	H1	3	2	0	1	Type 1 diabetes	1	Primary	0	1	0	0	1	0	0	0	0	1	1	1	1	1	1	0	0	0	0	0	0	0	0	0	0	0	0	0
57	M	Asian	0	H1	State Patients	H1	8	3	1	1	Type 2 diabetes	1	Primary	0	1	0	0	1	0	0	0	0	1	1	1	1	1	1	0	0	0	0	0	0	0	0	0	0	0	0	0
70	F	Asian	0	H1	State Patients	H1	9	0	0	1	Type 2 diabetes	1	Primary	0	0	0	0	1	0	0	0	0	1	0	0	0	0	0	0	0	0	0	0	0	0	0	0	0	0	0	0
39	M	Asian	0	Free	State Patients	FREE	1	0	0	1	Type 2 diabetes	0	Secondary	0	0	0	0	0	0	0	0	0	0	0	0	0	0	0	0	0	0	0	0	0	0	0	0	0	0	0	0
69	F	Asian	0	H0	State Patients	H0	3	0	0	1	Other or unspecified diabetes	0	Secondary	0	0	0	0	0	0	0	0	0	0	0	0	0	0	0	0	0	0	0	0	0	0	0	0	0	0	0	0
39	M	Asian	0	H0	State Patients	H0	1	0	0	1	Type 1 diabetes	0	Secondary	0	0	0	0	0	0	0	0	0	0	0	0	0	0	0	0	0	0	0	0	0	0	0	0	0	0	0	0
37	M	Asian	0	H0	State Patients	H0	11	0	0	1	Type 2 diabetes	0	Secondary	0	0	0	0	0	0	0	0	0	0	0	0	0	0	0	0	0	0	0	0	0	0	0	0	0	0	0	0
52	F	Asian	0	H1	State Patients	H1	4	0	0	1	Type 2 diabetes	0	Secondary	0	0	0	0	0	0	0	0	0	0	0	0	0	0	0	0	0	0	0	0	0	0	0	0	0	0	0	0
43	F	Asian	0	H0	State Patients	H0	15	0	0	1	Type 2 diabetes	0	Secondary	0	0	0	0	0	0	0	0	0	0	0	0	0	0	0	0	0	0	0	0	0	0	0	0	0	0	0	0
50	F	Asian	0	H1	State Patients	H1	1	0	0	1	Other or unspecified diabetes	0	Secondary	0	0	0	0	0	0	0	0	0	0	0	0	0	0	0	0	0	0	0	0	0	0	0	0	0	0	0	0
50	F	Asian	0	H1	State Patients	H1	5	0	0	1	Type 2 diabetes	0	Secondary	0	0	0	0	0	0	0	0	0	0	0	0	0	0	0	0	0	0	0	0	0	0	0	0	0	0	0	0
62	M	Asian	0	H0	State Patients	H0	3	0	0	1	Type 2 diabetes	1	Secondary	0	1	0	0	1	0	0	0	0	0	0	1	0	0	0	0	0	0	0	0	0	0	0	0	0	0	0	0
36	F	Asian	0	H0	State Patients	H0	9	0	0	1	Type 1 diabetes	0	Primary	0	0	0	0	0	0	0	0	0	0	0	0	0	0	0	0	0	0	0	0	0	0	0	0	0	0	0	0
70	F	Black	0	H0	State Patients	H0	1	0	0	1	Other or unspecified diabetes	0	Secondary	0	0	0	0	0	0	0	0	0	0	0	0	0	0	0	0	0	0	0	0	0	0	0	0	0	0	0	0
68	F	Black	0	H0	State Patients	H0	9	0	0	1	Type 2 diabetes	0	Primary	0	0	0	0	0	0	0	0	0	0	0	0	0	0	0	0	0	0	0	0	0	0	0	0	0	0	0	0
58	F	Asian	0	H0	State Patients	H0	9	0	0	1	Type 2 diabetes	1	Primary	0	0	0	0	0	0	0	0	0	0	0	0	0	1	0	0	0	0	0	0	0	0	0	0	0	0	0	0
43	F	Black	0	H1	State Patients	H1	8	0	0	1	Type 1 diabetes	0	Primary	0	0	0	0	0	0	0	0	0	0	0	0	0	0	0	0	0	0	0	0	0	0	0	0	0	0	0	0
45	F	Black	0	H1	State Patients	H1	2	0	0	1	Type 2 diabetes	0	Primary	0	0	0	0	0	0	0	0	0	0	0	0	0	0	0	0	0	0	0	0	0	0	0	0	0	0	0	0
34	F	Black	0	H0	State Patients	H0	5	0	0	1	Type 1 diabetes	1	Primary	0	0	0	0	0	0	0	0	0	1	1	0	0	1	0	0	0	0	0	0	0	0	0	0	0	0	0	0
76	F	Black	0	H1	State Patients	H1	11	2	0	1	Type 2 diabetes	1	Primary	0	0	0	0	1	0	0	0	0	0	0	0	0	1	0	0	0	0	0	0	0	0	0	0	0	0	0	0
48	F	Asian	0	H0	State Patients	H0	8	0	0	1	Type 2 diabetes	1	Primary	0	0	0	0	1	0	0	0	0	1	0	0	0	1	0	0	0	0	0	0	0	0	0	0	0	0	0	0
53	F	Asian	0	H0	State Patients	H0	9	0	0	1	Type 2 diabetes	0	Primary	0	0	0	0	0	0	0	0	0	0	0	0	0	0	0	0	0	0	0	0	0	0	0	0	0	0	0	0
52	F	Asian	0	H1	State Patients	H1	9	0	0	1	Type 2 diabetes	0	Primary	0	0	0	0	0	0	0	0	0	0	0	0	0	0	0	0	0	0	0	0	0	0	0	0	0	0	0	0
68	F	Black	0	H1	State Patients	H1	8	0	0	1	Type 2 diabetes	1	Primary	0	0	0	0	0	0	0	0	0	1	0	0	0	0	0	0	0	0	0	0	0	0	0	0	0	0	0	0
37	F	Asian	0	H0	State Patients	H0	7	0	0	1	Type 1 diabetes	1	Primary	0	0	0	0	0	0	0	0	0	0	1	0	1	0	0	0	0	0	0	0	0	0	0	0	0	0	0	0
76	F	White	0	H0	State Patients	H0	4	0	0	1	Type 2 diabetes	0	Secondary	0	0	0	0	0	0	0	0	0	0	0	0	0	0	0	0	0	0	0	0	0	0	0	0	0	0	0	0
67	F	Asian	0	Free	State Patients	FREE	2	0	0	1	Type 1 diabetes	1	Secondary	0	1	0	0	1	0	0	1	0	0	0	1	0	0	0	1	0	0	0	1	0	0	0	0	0	0	0	0
32	F	Asian	0	H1	State Patients	H1	2	2	1	1	Type 2 diabetes	0	Secondary	0	0	0	0	0	0	0	0	0	0	0	0	0	0	0	0	0	0	0	0	0	0	0	0	0	0	0	0
60	M	Asian	0	H1	State Patients	H1	7	0	0	1	Other or unspecified diabetes	1	Primary	0	0	0	0	0	0	0	0	0	0	0	0	0	1	0	0	0	0	0	0	0	0	0	0	0	0	0	0
61	M	Asian	0	H1	State Patients	H1	17	0	0	1	Type 2 diabetes	1	Primary	0	0	0	0	0	0	0	0	0	0	0	0	0	1	0	0	0	0	0	0	0	0	0	0	0	0	0	0
66	M	Asian	0	Free	State Patients	FREE	2	0	0	1	Type 2 diabetes	1	Secondary	0	0	0	0	1	0	0	0	0	0	0	0	0	0	0	0	0	0	0	0	0	0	0	0	0	0	0	0
65	M	Asian	0	Free	State Patients	FREE	3	25	1	1	Other or unspecified diabetes	1	Secondary	0	0	0	0	1	0	0	0	0	0	0	0	0	0	0	0	0	0	0	0	0	0	0	0	0	0	0	0
76	M	Asian	0	H0	State Patients	H0	1	0	0	1	Type 2 diabetes	1	Secondary	0	0	0	0	1	0	0	0	0	0	0	0	0	0	0	0	0	0	0	0	0	0	0	0	0	0	0	0
56	M	Black	0	H0	State Patients	H0	6	0	0	1	Type 2 diabetes	0	Secondary	0	0	0	0	0	0	0	0	0	0	0	0	0	0	0	0	0	0	0	0	0	0	0	0	0	0	0	0
68	M	Black	0	H0	State Patients	H0	2	0	0	1	Type 2 diabetes	0	Primary	0	0	0	0	0	0	0	0	0	0	0	0	0	0	0	0	0	0	0	0	0	0	0	0	0	0	0	0
60	F	Asian	0	H0	State Patients	H0	4	0	0	1	Other or unspecified diabetes	0	Secondary	0	0	0	0	0	0	0	0	0	0	0	0	0	0	0	0	0	0	0	0	0	0	0	0	0	0	0	0
61	F	Asian	0	H0	State Patients	H0	2	0	0	1	Type 2 diabetes	0	Secondary	0	0	0	0	0	0	0	0	0	0	0	0	0	0	0	0	0	0	0	0	0	0	0	0	0	0	0	0
57	M	Black	0	H0	State Patients	H0	3	0	0	1	Type 2 diabetes	0	Secondary	0	0	0	0	0	0	0	0	0	0	0	0	0	0	0	0	0	0	0	0	0	0	0	0	0	0	0	0
53	F	Asian	0	H0	State Patients	H0	1	0	0	1	Type 2 diabetes	0	Secondary	0	0	0	0	0	0	0	0	0	0	0	0	0	0	0	0	0	0	0	0	0	0	0	0	0	0	0	0
53	F	Asian	0	H0	State Patients	H0	5	7	1	1	Type 1 diabetes	0	Primary	0	0	0	0	0	0	0	0	0	0	0	0	0	0	0	0	0	0	0	0	0	0	0	0	0	0	0	0
44	F	Coloured	0	H1	State Patients	H1	8	2	1	1	Type 2 diabetes	0	Primary	0	0	0	0	0	0	0	0	0	0	0	0	0	0	0	0	0	0	0	0	0	0	0	0	0	0	0	0
41	F	Asian	0	Free	State Patients	FREE	2	0	0	1	Other or unspecified diabetes	1	Secondary	0	1	0	0	0	0	0	0	0	0	0	0	0	0	0	1	0	0	0	0	0	0	0	0	1	0	0	0
40	F	Asian	0	Free	State Patients	FREE	4	82	1	1	Type 2 diabetes	1	Secondary	0	1	0	0	0	0	0	0	0	0	0	0	0	0	0	1	0	0	0	0	0	0	0	0	1	0	0	0
50	M	Asian	0	H1	State Patients	H1	2	0	0	1	Type 2 diabetes	0	Secondary	0	0	0	0	0	0	0	0	0	0	0	0	0	0	0	0	0	0	0	0	0	0	0	0	0	0	0	0
64	F	Asian	0	H0	State Patients	H0	10	4	1	1	Type 2 diabetes	1	Secondary	0	1	0	0	1	0	0	0	0	0	0	0	0	0	0	0	0	0	0	0	0	0	0	0	0	0	0	0
61	F	Asian	0	H0	State Patients	H0	1	2	1	0	Type 2 diabetes	0	Secondary	0	0	0	0	0	0	0	0	0	0	0	0	0	0	0	0	0	0	0	0	0	0	0	0	0	0	0	0
63	F	Asian	0	H0	State Patients	H0	6	0	0	1	Type 2 diabetes	0	Secondary	0	0	0	0	0	0	0	0	0	0	0	0	0	0	0	0	0	0	0	0	0	0	0	0	0	0	0	0
57	F	Asian	0	H0	State Patients	H0	3	6	1	1	Other or unspecified diabetes	0	Primary	0	0	0	0	0	0	0	0	0	0	0	0	0	0	0	0	0	0	0	0	0	0	0	0	0	0	0	0
52	M	Asian	0	H0	State Patients	H0	3	0	0	1	Other or unspecified diabetes	0	Secondary	0	0	0	0	0	0	0	0	0	0	0	0	0	0	0	0	0	0	0	0	0	0	0	0	0	0	0	0
52	M	Asian	0	H0	State Patients	H0	19	15	1	1	Type 2 diabetes	0	Primary	0	0	0	0	0	0	0	0	0	0	0	0	0	0	0	0	0	0	0	0	0	0	0	0	0	0	0	0
63	M	Asian	0	H0	State Patients	H0	12	2	1	1	Type 2 diabetes	1	Primary	0	1	0	0	1	0	0	0	0	1	1	1	0	1	0	0	0	0	0	0	0	0	0	0	0	0	0	0
78	F	Asian	0	H0	State Patients	H0	9	0	0	1	Type 2 diabetes	1	Primary	0	0	0	0	0	0	0	0	0	1	0	0	0	1	0	0	0	0	0	0	0	0	0	0	0	0	0	0
51	M	Asian	0	H1	State Patients	H1	7	0	0	1	Type 2 diabetes	0	Primary	0	0	0	0	0	0	0	0	0	0	0	0	0	0	0	0	0	0	0	0	0	0	0	0	0	0	0	0
57	F	Asian	0	H0	State Patients	H0	4	0	0	1	Type 2 diabetes	0	Secondary	0	0	0	0	0	0	0	0	0	0	0	0	0	0	0	0	0	0	0	0	0	0	0	0	0	0	0	0
34	M	Black	0	H0	State Patients	H0	1	0	0	1	Type 1 diabetes	1	Primary	0	0	1	0	0	0	0	0	0	1	1	0	0	1	0	0	0	0	0	0	0	0	0	0	0	0	0	0
65	F	Asian	0	H0	State Patients	H0	15	8	1	1	Type 2 diabetes	1	Primary	0	0	0	0	0	0	0	0	0	1	1	0	0	1	0	0	0	0	0	0	0	0	0	0	0	0	0	0
41	F	Black	0	H0	State Patients	H0	9	0	0	1	Type 2 diabetes	0	Primary	0	0	0	0	0	0	0	0	0	0	0	0	0	0	0	0	0	0	0	0	0	0	0	0	0	0	0	0
75	M	Asian	0	H0	State Patients	H0	5	0	0	1	Type 1 diabetes	1	Secondary	0	1	0	0	1	0	0	0	0	1	0	1	1	1	0	0	0	0	0	0	0	0	0	0	0	0	0	0
33	M	Asian	0	H2	State Patients	H2	4	0	0	1	Type 1 diabetes	1	Primary	0	0	0	0	0	0	0	0	0	1	0	0	0	1	0	0	0	0	0	0	0	0	0	0	0	0	0	0
48	F	Black	0	Free	State Patients	FREE	10	0	0	1	Type 2 diabetes	0	Primary	0	0	0	0	0	0	0	0	0	0	0	0	0	0	0	0	0	0	0	0	0	0	0	0	0	0	0	0
38	F	Asian	0	H1	State Patients	H1	8	0	0	1	Type 1 diabetes	1	Primary	0	0	0	0	0	0	0	0	1	0	1	0	1	0	0	0	0	0	0	0	0	0	0	0	0	0	0	0
72	F	Asian	0	H0	State Patients	H0	11	0	0	1	Type 2 diabetes	0	Primary	0	0	0	0	0	0	0	0	0	0	0	0	0	0	0	0	0	0	0	0	0	0	0	0	0	0	0	0
60	F	Asian	0	H0	State Patients	H0	15	0	0	1	Type 2 diabetes	1	Primary	0	0	0	0	0	0	0	0	1	1	0	0	0	0	0	0	0	0	0	0	0	0	0	0	0	0	0	0
53	M	Asian	0	H0	State Patients	H0	8	0	0	1	Type 2 diabetes	0	Primary	0	0	0	0	0	0	0	0	0	0	0	0	0	0	0	0	0	0	0	0	0	0	0	0	0	0	0	0
67	F	Asian	0	H0	State Patients	H0	1	0	0	1	Other or unspecified diabetes	1	Primary	0	0	0	0	0	0	0	0	0	0	0	0	0	1	0	0	0	0	0	0	0	0	0	0	0	0	0	0
67	F	Asian	0	H0	State Patients	H0	7	0	0	1	Type 2 diabetes	1	Primary	0	0	0	0	0	0	0	0	0	0	0	0	0	1	0	0	0	0	0	0	0	0	0	0	0	0	0	0
63	F	Black	0	H0	State Patients	H0	10	0	0	1	Type 2 diabetes	1	Primary	0	0	0	0	0	0	0	0	0	1	0	0	0	0	0	0	0	0	0	0	0	0	0	0	0	0	0	0
57	F	Asian	0	H0	State Patients	H0	1	0	0	1	Type 2 diabetes	0	Secondary	0	0	0	0	0	0	0	0	0	0	0	0	0	0	0	0	0	0	0	0	0	0	0	0	0	0	0	0
71	F	Asian	0	H0	State Patients	H0	7	0	0	1	Type 2 diabetes	1	Secondary	0	0	0	0	1	0	0	0	0	0	0	0	1	0	1	0	0	0	0	0	0	0	0	0	0	0	0	0
36	M	Asian	0	H0	State Patients	H0	7	0	0	1	Type 2 diabetes	0	Secondary	0	0	0	0	0	0	0	0	0	0	0	0	0	0	0	0	0	0	0	0	0	0	0	0	0	0	0	0
71	F	Asian	0	H0	State Patients	H0	2	2	0	1	Type 2 diabetes	1	Secondary	0	1	0	0	1	0	0	0	0	0	0	0	0	0	0	0	0	0	0	0	0	0	0	0	0	0	0	0
54	M	Asian	0	H0	State Patients	H0	12	0	0	1	Type 1 diabetes	1	Primary	0	0	0	0	0	0	0	0	0	0	1	0	0	1	0	0	0	0	0	0	0	0	0	0	0	0	0	0
58	F	Asian	0	H0	State Patients	H0	9	0	0	1	Type 2 diabetes	1	Primary	0	1	0	0	1	0	0	0	0	0	0	0	0	0	0	0	0	0	0	0	0	0	0	0	0	0	0	0
55	F	Black	0	H2	State Patients	H2	9	0	0	1	Type 2 diabetes	0	Primary	0	0	0	0	0	0	0	0	0	0	0	0	0	0	0	0	0	0	0	0	0	0	0	0	0	0	0	0
76	M	Asian	0	H0	State Patients	H0	10	5	1	1	Type 2 diabetes	1	Primary	0	0	0	0	0	0	0	0	0	1	1	0	0	1	0	0	0	0	0	0	0	0	0	0	0	0	0	0
61	F	Asian	0	H0	State Patients	H0	8	0	0	1	Type 2 diabetes	1	Primary	0	0	0	0	0	0	0	0	0	1	0	0	0	1	0	0	0	0	0	0	0	0	0	0	0	0	0	0
62	F	Asian	0	H0	State Patients	H0	9	0	0	1	Type 2 diabetes	0	Primary	0	0	0	0	0	0	0	0	0	0	0	0	0	0	0	0	0	0	0	0	0	0	0	0	0	0	0	0
74	F	Asian	0	H0	State Patients	H0	2	0	0	1	Type 2 diabetes	0	Secondary	0	0	0	0	0	0	0	0	0	0	0	0	0	0	0	0	0	0	0	0	0	0	0	0	0	0	0	0
65	F	Asian	0	H0	State Patients	H0	10	0	0	1	Type 2 diabetes	1	Primary	0	0	0	0	0	0	0	0	0	0	1	0	0	0	1	0	0	0	0	0	0	0	0	0	0	0	0	0
80	F	Asian	0	H0	State Patients	H0	1	0	0	1	Type 2 diabetes	1	Secondary	0	0	0	0	0	0	0	0	0	0	0	0	1	0	0	1	0	1	0	0	0	0	0	0	0	0	0	0
69	M	Asian	0	H0	State Patients	H0	9	0	0	1	Type 2 diabetes	1	Primary	0	0	1	0	0	0	0	0	1	0	0	1	0	0	1	0	0	0	0	0	0	0	0	0	0	0	0	0
55	F	Asian	0	H0	State Patients	H0	8	0	0	1	Type 2 diabetes	0	Primary	0	0	0	0	0	0	0	0	0	0	0	0	0	0	0	0	0	0	0	0	0	0	0	0	0	0	0	0
43	F	Asian	0	H0	State Patients	H0	4	0	0	1	Other or unspecified diabetes	0	Secondary	0	0	0	0	0	0	0	0	0	0	0	0	0	0	0	0	0	0	0	0	0	0	0	0	0	0	0	0
67	F	Asian	0	H0	State Patients	H0	3	0	0	1	Type 2 diabetes	0	Secondary	0	0	0	0	0	0	0	0	0	0	0	0	0	0	0	0	0	0	0	0	0	0	0	0	0	0	0	0
46	F	Asian	0	H0	State Patients	H0	2	0	0	1	Other or unspecified diabetes	1	Secondary	0	1	0	0	0	0	0	0	0	0	0	0	0	0	0	0	0	0	0	0	0	0	0	0	0	0	0	0
47	F	Asian	0	H0	State Patients	H0	8	33	1	1	Type 2 diabetes	1	Secondary	0	1	0	0	0	0	0	0	0	0	0	0	0	0	0	0	0	0	0	0	0	0	0	0	0	0	0	0
62	F	Asian	0	H0	State Patients	H0	2	0	0	1	Type 2 diabetes	1	Secondary	0	1	0	0	0	0	0	0	0	0	0	0	0	0	1	0	0	0	0	0	0	0	0	0	0	0	0	0
73	F	Black	0	Free	State Patients	FREE	18	6	1	1	Type 2 diabetes	0	Primary	0	0	0	0	0	0	0	0	0	0	0	0	0	0	0	0	0	0	0	0	0	0	0	0	0	0	0	0
59	M	Black	0	H1	State Patients	H1	9	0	0	1	Type 2 diabetes	1	Primary	0	0	1	0	0	0	0	0	0	0	0	0	0	0	0	0	0	0	0	0	0	0	0	0	0	0	0	0
76	F	Black	0	H1	State Patients	H1	10	0	0	1	Type 2 diabetes	1	Primary	0	0	0	0	0	0	0	0	0	0	1	0	0	1	0	0	0	0	0	0	0	0	0	0	0	0	0	0
68	F	Asian	0	H0	State Patients	H0	11	0	0	1	Type 2 diabetes	1	Primary	0	0	1	0	0	0	0	0	0	1	0	0	0	1	0	0	0	0	0	0	0	0	0	0	0	0	0	0
59	F	Asian	0	H0	State Patients	H0	9	0	0	1	Type 2 diabetes	1	Primary	0	0	0	0	0	0	0	0	0	0	1	0	0	0	0	0	0	0	0	0	0	0	0	0	0	0	0	0
66	F	Asian	0	H0	State Patients	H0	8	2	0	1	Type 2 diabetes	0	Primary	0	0	0	0	0	0	0	0	0	0	0	0	0	0	0	0	0	0	0	0	0	0	0	0	0	0	0	0
21	F	Asian	0	H1	State Patients	H1	7	0	0	1	Type 1 diabetes	1	Primary	0	0	0	0	0	0	0	0	0	1	1	0	0	0	0	0	0	0	0	0	0	0	0	0	0	0	0	0
70	M	Asian	0	H0	State Patients	H0	4	0	0	1	Type 2 diabetes	1	Secondary	0	0	0	0	1	0	0	0	0	0	1	0	0	0	0	0	0	0	0	0	0	0	0	0	0	0	0	0
54	M	Black	0	H1	State Patients	H1	9	0	0	1	Type 2 diabetes	0	Primary	0	0	0	0	0	0	0	0	0	0	0	0	0	0	0	0	0	0	0	0	0	0	0	0	0	0	0	0
58	F	Black	0	H0	State Patients	H0	14	7	1	1	Type 2 diabetes	1	Primary	0	0	0	0	0	0	0	0	0	0	0	0	0	1	0	1	0	0	0	0	0	0	0	0	0	0	1	0
34	M	Black	0	H0	State Patients	H0	1	0	0	1	Other or unspecified diabetes	0	Secondary	0	0	0	0	0	0	0	0	0	0	0	0	0	0	0	0	0	0	0	0	0	0	0	0	0	0	0	0
32	M	Black	0	H0	State Patients	H0	7	0	0	1	Type 2 diabetes	0	Secondary	0	0	0	0	0	0	0	0	0	0	0	0	0	0	0	0	0	0	0	0	0	0	0	0	0	0	0	0
61	F	Black	0	H0	State Patients	H0	10	0	0	1	Type 2 diabetes	1	Primary	0	0	0	0	0	0	0	0	0	0	0	0	0	1	0	0	0	0	0	0	0	0	0	0	0	0	0	0
56	F	Asian	0	H2	State Patients	H2	10	0	0	1	Type 2 diabetes	0	Primary	0	0	0	0	0	0	0	0	0	0	0	0	0	0	0	0	0	0	0	0	0	0	0	0	0	0	0	0
75	M	Black	0	H0	State Patients	H0	1	0	0	1	Type 2 diabetes	1	Primary	0	0	0	0	0	0	0	0	0	1	1	0	0	1	0	0	0	0	0	0	0	0	0	0	0	0	0	0
57	M	Asian	0	H0	State Patients	H0	11	0	0	1	Type 2 diabetes	1	Primary	0	1	0	0	1	0	0	0	0	1	1	0	1	1	1	0	0	0	0	0	0	0	0	0	0	0	0	0
68	F	Black	0	H0	State Patients	H0	1	0	0	1	Other or unspecified diabetes	0	Primary	0	0	0	0	0	0	0	0	0	0	0	0	0	0	0	0	0	0	0	0	0	0	0	0	0	0	0	0
67	F	Black	0	H0	State Patients	H0	13	0	0	1	Type 2 diabetes	0	Primary	0	0	0	0	0	0	0	0	0	0	0	0	0	0	0	0	0	0	0	0	0	0	0	0	0	0	0	0
69	F	Black	0	H0	State Patients	H0	1	0	0	1	Type 2 diabetes	1	Primary	0	0	0	0	0	0	0	0	0	1	0	0	0	1	0	0	0	0	0	0	0	0	0	0	0	0	0	0
70	F	Black	0	H0	State Patients	H0	10	2	1	1	Type 2 diabetes	1	Secondary	0	0	0	0	1	0	0	0	0	0	0	0	0	0	0	0	0	0	0	0	0	0	0	0	0	0	0	0
77	F	Black	0	H0	State Patients	H0	7	0	0	1	Type 2 diabetes	1	Primary	0	0	0	0	0	0	0	0	0	1	1	0	0	1	0	0	0	0	0	0	0	0	0	0	0	0	0	0
49	F	Asian	0	H0	State Patients	H0	6	0	0	1	Type 1 diabetes	1	Primary	0	1	0	0	0	0	0	0	0	0	0	0	0	0	0	0	0	0	0	0	0	0	0	0	0	0	0	0
64	M	Asian	0	H0	State Patients	H0	13	0	0	1	Type 2 diabetes	1	Primary	0	1	0	0	1	0	0	0	0	0	0	1	0	0	0	0	0	0	0	0	0	0	0	0	0	0	0	0
60	F	Asian	0	H0	State Patients	H0	5	17	1	1	Other or unspecified diabetes	1	Secondary	0	0	0	0	1	0	0	0	0	0	0	1	0	0	0	0	0	0	0	0	0	0	0	0	0	0	0	0
61	F	Asian	0	H0	State Patients	H0	3	16	1	1	Type 2 diabetes	1	Secondary	0	0	0	0	1	0	0	0	0	0	0	1	0	0	0	0	0	0	0	0	0	0	0	0	0	0	0	0
63	F	Asian	0	H0	State Patients	H0	9	0	0	1	Type 2 diabetes	1	Primary	0	0	0	0	0	0	0	0	0	0	0	0	0	1	0	0	0	0	0	0	0	0	0	0	0	0	0	0
68	F	Asian	0	H0	State Patients	H0	11	0	0	1	Type 2 diabetes	1	Primary	0	0	0	0	0	0	0	0	0	1	0	0	0	0	1	0	0	0	0	0	0	0	0	0	0	0	0	0
67	F	Black	0	H0	State Patients	H0	1	0	0	1	Type 2 diabetes	0	Secondary	0	0	0	0	0	0	0	0	0	0	0	0	0	0	0	0	0	0	0	0	0	0	0	0	0	0	0	0
65	F	Asian	0	H0	State Patients	H0	2	0	0	1	Type 2 diabetes	1	Secondary	0	1	0	0	1	0	0	0	0	0	0	0	0	0	0	0	0	0	0	0	0	0	0	0	0	0	0	0
64	F	Asian	0	H0	State Patients	H0	10	0	0	1	Type 2 diabetes	1	Primary	0	1	0	0	1	0	0	0	0	0	0	0	0	0	0	0	0	0	0	0	0	0	0	0	0	0	0	0
60	F	Asian	0	H0	State Patients	H0	12	8	1	1	Type 2 diabetes	1	Primary	0	0	0	0	1	0	0	0	0	0	0	0	0	0	1	0	0	0	0	0	0	0	0	0	0	0	0	0
63	F	Black	0	H0	State Patients	H0	9	0	0	1	Type 2 diabetes	0	Primary	0	0	0	0	0	0	0	0	0	0	0	0	0	0	0	0	0	0	0	0	0	0	0	0	0	0	0	0
66	F	Asian	0	H1	State Patients	H1	10	0	0	1	Type 2 diabetes	1	Primary	0	0	0	0	1	0	0	0	0	0	0	0	0	1	0	0	0	0	0	0	0	0	0	0	0	0	0	0
59	M	Asian	0	Free	State Patients	FREE	6	0	0	1	Type 2 diabetes	0	Secondary	0	0	0	0	0	0	0	0	0	0	0	0	0	0	0	0	0	0	0	0	0	0	0	0	0	0	0	0
41	F	Asian	0	H1	State Patients	H1	5	0	0	1	Other or unspecified diabetes	0	Secondary	0	0	0	0	0	0	0	0	0	0	0	0	0	0	0	0	0	0	0	0	0	0	0	0	0	0	0	0
68	F	Asian	0	H0	State Patients	H0	2	0	0	1	Other or unspecified diabetes	0	Secondary	0	0	0	0	0	0	0	0	0	0	0	0	0	0	0	0	0	0	0	0	0	0	0	0	0	0	0	0
70	M	Asian	0	H0	State Patients	H0	4	0	0	1	Other or unspecified diabetes	0	Secondary	0	0	0	0	0	0	0	0	0	0	0	0	0	0	0	0	0	0	0	0	0	0	0	0	0	0	0	0
71	M	Asian	0	H0	State Patients	H0	8	0	0	1	Type 2 diabetes	0	Secondary	0	0	0	0	0	0	0	0	0	0	0	0	0	0	0	0	0	0	0	0	0	0	0	0	0	0	0	0
57	F	Black	0	H0	State Patients	H0	1	0	0	1	Type 2 diabetes	0	Secondary	0	0	0	0	0	0	0	0	0	0	0	0	0	0	0	0	0	0	0	0	0	0	0	0	0	0	0	0
50	M	Asian	0	H0	State Patients	H0	16	12	1	1	Type 2 diabetes	0	Secondary	0	0	0	0	0	0	0	0	0	0	0	0	0	0	0	0	0	0	0	0	0	0	0	0	0	0	0	0
31	F	Asian	0	Free	State Patients	FREE	2	0	0	1	Other or unspecified diabetes	0	Secondary	0	0	0	0	0	0	0	0	0	0	0	0	0	0	0	0	0	0	0	0	0	0	0	0	0	0	0	0
36	F	Black	0	H0	State Patients	H0	9	5	1	1	Type 1 diabetes	1	Primary	0	0	0	0	0	0	0	0	0	0	0	0	0	1	0	0	0	0	0	0	0	0	0	0	0	0	0	0
52	M	Asian	0	H0	State Patients	H0	11	0	0	1	Type 2 diabetes	1	Primary	0	0	1	0	0	0	0	0	0	1	1	0	0	1	1	0	0	0	0	0	0	0	0	0	0	0	0	0
68	F	Black	0	H2	State Patients	H2	13	22	1	1	Type 2 diabetes	1	Primary	0	0	0	0	1	0	0	0	0	0	0	0	0	0	0	0	0	0	0	0	0	0	0	0	0	0	0	0
74	F	Black	0	H0	State Patients	H0	7	0	0	1	Type 2 diabetes	1	Primary	0	0	0	0	0	0	0	0	0	1	0	0	0	1	0	0	0	0	0	0	0	0	0	0	0	0	0	0
63	F	Asian	0	H0	State Patients	H0	10	4	1	1	Type 2 diabetes	1	Primary	0	0	0	0	0	0	0	0	0	1	1	0	0	0	0	0	0	0	0	0	0	0	0	0	0	0	0	0
59	F	Black	0	Gems Emerald Plan	PHP-MA	MEDICAL AIDS	1	0	0	1	Other or unspecified diabetes	1	Secondary	0	0	0	0	1	0	0	0	0	1	0	0	0	1	0	1	1	0	0	0	1	0	0	0	0	0	0	0
57	F	Black	0	Gems Emerald Plan	PHP-MA	MEDICAL AIDS	12	3	0	1	Type 1 diabetes	1	Primary	0	0	0	0	1	0	0	0	0	1	0	0	0	1	0	1	1	0	0	0	1	0	0	0	0	0	0	0
57	F	Black	0	Gems Emerald Plan	PHP-MA	MEDICAL AIDS	47	40	1	1	Type 2 diabetes	1	Primary	0	0	0	0	1	0	0	0	0	1	0	0	0	1	0	1	1	0	0	0	1	0	0	0	0	0	0	0
29	M	Black	0	H1	State Patients	H1	14	0	0	1	Type 1 diabetes	1	Primary	0	0	0	0	0	0	0	0	0	0	1	0	0	0	0	0	0	0	0	0	0	0	0	0	0	0	0	0
52	M	Black	0	H0	State Patients	H0	1	0	0	1	Other or unspecified diabetes	0	Primary	0	0	0	0	0	0	0	0	0	0	0	0	0	0	0	0	0	0	0	0	0	0	0	0	0	0	0	0
49	M	Black	0	H0	State Patients	H0	6	0	0	1	Type 1 diabetes	0	Primary	0	0	0	0	0	0	0	0	0	0	0	0	0	0	0	0	0	0	0	0	0	0	0	0	0	0	0	0
66	M	Asian	0	H0	State Patients	H0	15	0	0	1	Type 2 diabetes	1	Primary	0	0	0	0	0	0	0	0	0	1	0	0	0	0	1	0	0	0	0	0	0	0	0	0	0	0	0	0
66	M	Asian	0	H0	State Patients	H0	11	0	0	1	Type 2 diabetes	0	Primary	0	0	0	0	0	0	0	0	0	0	0	0	0	0	0	0	0	0	0	0	0	0	0	0	0	0	0	0
59	F	Asian	0	H0	State Patients	H0	13	0	0	1	Type 2 diabetes	1	Primary	0	0	0	0	0	0	0	0	0	1	0	0	0	1	0	0	0	0	0	0	0	0	0	0	0	0	0	0
47	M	Asian	0	H1	State Patients	H1	9	0	0	1	Type 1 diabetes	0	Primary	0	0	0	0	0	0	0	0	0	0	0	0	0	0	0	0	0	0	0	0	0	0	0	0	0	0	0	0
57	M	Asian	0	H1	State Patients	H1	9	0	0	1	Type 2 diabetes	1	Primary	0	0	0	0	0	0	0	0	0	1	1	0	0	1	1	0	0	0	0	0	0	0	0	0	0	0	0	0
70	F	Black	0	H0	State Patients	H0	4	0	0	1	Type 2 diabetes	1	Primary	0	0	0	0	0	0	0	0	0	0	1	0	1	0	1	0	0	0	0	0	0	0	0	0	0	0	0	0
65	M	Asian	0	H0	State Patients	H0	2	0	0	1	Type 2 diabetes	1	Secondary	0	1	0	0	1	0	0	0	0	0	0	0	0	0	0	0	0	0	0	0	0	0	0	0	0	0	0	0
52	F	Black	0	Free	State Patients	FREE	9	0	0	1	Type 2 diabetes	0	Primary	0	0	0	0	0	0	0	0	0	0	0	0	0	0	0	0	0	0	0	0	0	0	0	0	0	0	0	0
81	F	Asian	0	H0	State Patients	H0	2	0	0	1	Type 2 diabetes	1	Primary	0	0	0	0	1	0	0	0	0	1	0	1	0	1	0	0	0	0	0	0	0	0	0	0	0	0	0	0
63	F	Asian	0	H0	State Patients	H0	1	0	0	1	Other or unspecified diabetes	0	Primary	0	0	0	0	0	0	0	0	0	0	0	0	0	0	0	0	0	0	0	0	0	0	0	0	0	0	0	0
61	F	Asian	0	H0	State Patients	H0	15	0	0	1	Type 1 diabetes	0	Primary	0	0	0	0	0	0	0	0	0	0	0	0	0	0	0	0	0	0	0	0	0	0	0	0	0	0	0	0
61	F	Asian	0	H0	State Patients	H0	4	0	0	1	Type 2 diabetes	0	Primary	0	0	0	0	0	0	0	0	0	0	0	0	0	0	0	0	0	0	0	0	0	0	0	0	0	0	0	0
63	F	Asian	0	H1	State Patients	H1	1	0	0	1	Type 2 diabetes	1	Secondary	0	0	0	0	1	0	0	0	0	0	0	0	0	0	1	0	0	0	0	0	0	0	0	0	0	0	0	0
50	F	Asian	0	H0	State Patients	H0	5	0	0	1	Other or unspecified diabetes	1	Secondary	0	0	0	0	0	0	0	0	0	0	1	0	0	1	0	0	0	0	0	0	0	0	0	0	0	0	0	0
50	F	Asian	0	H0	State Patients	H0	9	16	1	1	Type 2 diabetes	1	Secondary	0	0	0	0	0	0	0	0	0	0	1	0	0	1	0	0	0	0	0	0	0	0	0	0	0	0	0	0
48	M	Asian	0	H1	State Patients	H1	7	0	0	1	Type 2 diabetes	0	Primary	0	0	0	0	0	0	0	0	0	0	0	0	0	0	0	0	0	0	0	0	0	0	0	0	0	0	0	0
71	M	Black	0	H0	State Patients	H0	12	0	0	1	Type 2 diabetes	1	Primary	0	0	0	0	0	0	0	0	0	1	1	0	0	1	0	0	0	0	0	0	0	0	0	0	0	0	0	0
70	F	Asian	0	H0	State Patients	H0	16	0	0	1	Type 2 diabetes	1	Primary	0	0	0	0	0	0	0	0	0	1	0	0	0	0	1	0	0	0	0	0	0	0	0	0	0	0	0	0
63	F	Asian	0	H0	State Patients	H0	2	0	0	1	Type 2 diabetes	0	Secondary	0	0	0	0	0	0	0	0	0	0	0	0	0	0	0	0	0	0	0	0	0	0	0	0	0	0	0	0
66	F	Asian	0	H0	State Patients	H0	3	0	0	1	Type 2 diabetes	0	Secondary	0	0	0	0	0	0	0	0	0	0	0	0	0	0	0	0	0	0	0	0	0	0	0	0	0	0	0	0
66	M	Black	0	H0	State Patients	H0	2	0	0	1	Type 2 diabetes	1	Secondary	0	0	0	0	1	0	0	0	0	0	0	1	0	0	0	0	0	0	0	0	0	0	0	0	0	0	0	0
43	F	Black	0	H0	State Patients	H0	1	0	0	1	Type 1 diabetes	0	Primary	0	0	0	0	0	0	0	0	0	0	0	0	0	0	0	0	0	0	0	0	0	0	0	0	0	0	0	0
41	F	Black	0	H0	State Patients	H0	9	0	0	1	Type 2 diabetes	0	Primary	0	0	0	0	0	0	0	0	0	0	0	0	0	0	0	0	0	0	0	0	0	0	0	0	0	0	0	0
71	F	White	0	H0	State Patients	H0	10	0	0	1	Type 2 diabetes	1	Primary	0	1	0	0	1	0	0	0	0	0	0	0	0	0	0	0	0	0	0	0	0	0	0	0	0	0	0	0
79	F	Asian	0	H0	State Patients	H0	1	0	0	1	Other or unspecified diabetes	1	Primary	0	0	0	0	0	0	0	0	0	1	0	0	0	0	0	0	0	0	0	0	0	0	0	0	0	0	0	0
76	F	Asian	0	H0	State Patients	H0	6	0	0	1	Type 1 diabetes	1	Primary	0	0	0	0	0	0	0	0	0	1	0	0	0	0	0	0	0	0	0	0	0	0	0	0	0	0	0	0
77	F	Asian	0	H0	State Patients	H0	8	4	1	1	Type 2 diabetes	1	Primary	0	0	0	0	0	0	0	0	0	1	0	0	0	0	0	0	0	0	0	0	0	0	0	0	0	0	0	0
76	M	Asian	0	H0	State Patients	H0	8	0	0	1	Type 2 diabetes	1	Primary	0	0	0	0	1	0	0	0	1	1	1	0	1	1	1	0	0	0	0	0	0	0	0	0	0	0	0	0
66	F	Asian	0	H0	State Patients	H0	8	0	0	1	Type 2 diabetes	1	Primary	0	1	0	0	1	0	0	0	0	0	1	0	1	0	1	0	0	0	0	0	0	0	0	0	0	0	0	0
51	M	Black	0	H1	State Patients	H1	7	0	0	1	Type 1 diabetes	1	Primary	0	0	0	0	1	0	0	0	0	0	0	1	0	1	0	0	0	0	0	0	0	0	0	0	0	0	0	0
52	M	Black	0	H1	State Patients	H1	2	0	0	1	Type 2 diabetes	1	Primary	0	0	0	0	1	0	0	0	0	0	0	1	0	1	0	0	0	0	0	0	0	0	0	0	0	0	0	0
56	M	Asian	0	H0	State Patients	H0	1	0	0	1	Other or unspecified diabetes	0	Primary	0	0	0	0	0	0	0	0	0	0	0	0	0	0	0	0	0	0	0	0	0	0	0	0	0	0	0	0
55	M	Asian	0	H0	State Patients	H0	7	0	0	1	Type 2 diabetes	0	Primary	0	0	0	0	0	0	0	0	0	0	0	0	0	0	0	0	0	0	0	0	0	0	0	0	0	0	0	0
57	F	Black	0	H0	State Patients	H0	8	0	0	1	Type 2 diabetes	1	Primary	0	0	0	0	0	0	0	0	0	0	1	0	1	1	0	0	0	0	0	0	0	0	0	0	0	0	0	0
58	M	Asian	0	H0	State Patients	H0	9	0	0	1	Type 1 diabetes	1	Primary	0	0	0	0	0	0	0	0	0	1	0	0	0	0	0	0	0	0	0	0	0	0	0	0	0	0	0	0
60	M	Asian	0	H0	State Patients	H0	1	0	0	1	Type 2 diabetes	1	Secondary	0	0	0	0	0	0	0	0	0	1	0	0	0	0	0	0	0	0	0	0	0	0	0	0	0	0	0	0
32	F	Black	0	H0	State Patients	H0	19	0	0	1	Type 1 diabetes	1	Primary	0	0	0	0	0	0	0	0	0	1	1	0	0	1	0	0	0	0	0	0	0	0	0	0	0	0	0	0
33	F	Black	0	H0	State Patients	H0	2	0	0	1	Type 2 diabetes	1	Primary	0	0	0	0	0	0	0	0	0	1	1	0	0	1	0	0	0	0	0	0	0	0	0	0	0	0	0	0
46	M	Asian	0	H1	State Patients	H1	8	0	0	1	Type 2 diabetes	0	Primary	0	0	0	0	0	0	0	0	0	0	0	0	0	0	0	0	0	0	0	0	0	0	0	0	0	0	0	0
67	F	Asian	0	Free	State Patients	FREE	1	0	0	1	Other or unspecified diabetes	1	Secondary	0	0	0	0	1	0	0	0	0	0	0	0	1	0	0	0	0	0	0	0	0	0	0	0	0	0	0	0
62	F	Asian	0	H0	State Patients	H0	1	0	0	1	Other or unspecified diabetes	1	Primary	0	0	0	0	0	0	0	0	0	1	0	0	0	1	0	0	0	0	0	0	0	0	0	0	0	0	0	0
60	F	Asian	0	H0	State Patients	H0	11	0	0	1	Type 2 diabetes	1	Primary	0	0	0	0	0	0	0	0	0	1	0	0	0	1	0	0	0	0	0	0	0	0	0	0	0	0	0	0
59	M	Asian	0	H0	State Patients	H0	8	0	0	1	Type 2 diabetes	1	Primary	0	1	1	0	1	0	0	0	0	0	1	0	0	1	0	0	0	0	0	0	0	0	0	0	0	0	0	0
82	F	Asian	0	H0	State Patients	H0	4	0	0	1	Type 2 diabetes	1	Primary	0	0	1	0	1	0	0	0	0	1	1	0	0	1	0	0	0	0	0	0	0	0	0	0	0	0	0	0
59	F	Asian	0	H0	State Patients	H0	12	0	1	1	Type 2 diabetes	1	Primary	0	0	0	0	1	0	0	0	1	1	0	0	0	1	0	0	0	0	0	0	0	0	0	0	0	0	0	0
69	M	Asian	0	H0	State Patients	H0	2	0	0	1	Type 1 diabetes	1	Primary	0	0	0	0	1	0	0	0	0	1	1	0	0	1	1	0	0	0	0	0	0	0	0	0	0	0	0	0
68	M	Asian	0	H0	State Patients	H0	8	0	0	1	Type 2 diabetes	1	Primary	0	0	0	0	1	0	0	0	0	1	1	0	0	1	1	0	0	0	0	0	0	0	0	0	0	0	0	0
54	M	Black	0	Free	State Patients	FREE	8	0	0	1	Type 2 diabetes	0	Primary	0	0	0	0	0	0	0	0	0	0	0	0	0	0	0	0	0	0	0	0	0	0	0	0	0	0	0	0
72	F	Black	0	H0	State Patients	H0	8	0	0	1	Type 2 diabetes	1	Primary	0	1	0	0	1	0	0	0	0	0	0	0	0	0	0	0	0	0	0	0	0	0	0	0	0	0	0	0
66	F	Black	0	H0	State Patients	H0	1	0	0	1	Type 1 diabetes	0	Secondary	0	0	0	0	0	0	0	0	0	0	0	0	0	0	0	0	0	0	0	0	0	0	0	0	0	0	0	0
65	F	Black	0	H0	State Patients	H0	10	0	0	1	Type 2 diabetes	0	Primary	0	0	0	0	0	0	0	0	0	0	0	0	0	0	0	0	0	0	0	0	0	0	0	0	0	0	0	0
69	M	Asian	0	H0	State Patients	H0	1	0	0	1	Other or unspecified diabetes	1	Primary	0	1	1	0	1	0	0	0	0	1	1	0	1	1	1	0	0	0	0	0	0	0	0	0	0	0	0	0
68	M	Asian	0	H0	State Patients	H0	9	0	0	1	Type 2 diabetes	1	Primary	0	1	1	0	1	0	0	0	0	1	1	0	1	1	1	0	0	0	0	0	0	0	0	0	0	0	0	0
40	M	Asian	0	H0	State Patients	H0	2	0	0	1	Other or unspecified diabetes	1	Primary	0	0	1	0	0	0	0	0	0	0	0	0	0	0	0	0	0	0	0	0	0	0	0	0	0	0	0	0
39	M	Asian	0	H0	State Patients	H0	6	0	0	1	Type 1 diabetes	1	Primary	0	0	1	0	0	0	0	0	0	0	0	0	0	0	0	0	0	0	0	0	0	0	0	0	0	0	0	0
71	M	Asian	0	H1	State Patients	H1	16	4	1	1	Type 2 diabetes	1	Primary	0	0	0	0	0	0	0	0	0	0	1	0	1	0	0	0	0	0	0	0	0	0	0	0	0	0	0	0
52	F	Asian	0	H0	State Patients	H0	10	0	0	1	Type 2 diabetes	1	Primary	0	0	0	0	0	0	0	0	0	1	0	0	1	0	0	0	0	0	0	0	0	0	0	0	0	0	0	0
66	M	Asian	0	H0	State Patients	H0	2	0	0	1	Type 1 diabetes	0	Secondary	0	0	0	0	0	0	0	0	0	0	0	0	0	0	0	0	0	0	0	0	0	0	0	0	0	0	0	0
60	F	Asian	0	H0	State Patients	H0	8	0	0	1	Type 2 diabetes	0	Primary	0	0	0	0	0	0	0	0	0	0	0	0	0	0	0	0	0	0	0	0	0	0	0	0	0	0	0	0
57	M	Asian	0	H0	State Patients	H0	2	0	0	1	Other or unspecified diabetes	1	Primary	0	1	0	0	1	0	0	0	0	1	0	0	0	0	0	0	0	0	0	0	0	0	0	0	0	0	0	0
57	M	Asian	0	H0	State Patients	H0	22	0	0	1	Type 2 diabetes	1	Primary	0	1	0	0	1	0	0	0	0	1	0	0	0	0	0	0	0	0	0	0	0	0	0	0	0	0	0	0
69	F	Black	0	H0	State Patients	H0	10	0	0	1	Type 2 diabetes	1	Primary	0	0	0	0	0	0	0	0	0	0	1	0	0	0	0	0	0	0	0	0	0	0	0	0	0	0	0	0
68	F	Asian	0	H0	State Patients	H0	1	0	0	1	Other or unspecified diabetes	1	Secondary	0	1	0	0	1	0	0	0	0	0	0	0	0	0	0	0	0	0	0	0	0	0	0	0	0	0	0	0
66	F	Asian	0	H0	State Patients	H0	5	0	0	1	Type 2 diabetes	1	Secondary	0	1	0	0	1	0	0	0	0	0	0	0	0	0	0	0	0	0	0	0	0	0	0	0	0	0	0	0
16	M	Black	0	H0	State Patients	H0	12	0	0	1	Type 1 diabetes	0	Primary	0	0	0	0	0	0	0	0	0	0	0	0	0	0	0	0	0	0	0	0	0	0	0	0	0	0	0	0
57	M	Asian	0	H0	State Patients	H0	1	0	0	1	Type 1 diabetes	1	Secondary	0	0	0	0	1	0	0	0	0	1	0	1	0	0	0	0	0	0	0	0	0	0	0	0	0	0	0	0
57	M	Asian	0	H0	State Patients	H0	13	0	0	1	Type 2 diabetes	1	Primary	0	0	0	0	1	0	0	0	0	1	0	1	0	0	0	0	0	0	0	0	0	0	0	0	0	0	0	0
59	M	Asian	0	H0	State Patients	H0	3	18	1	1	Other or unspecified diabetes	1	Secondary	0	0	0	0	1	0	0	0	0	1	0	1	0	0	0	0	0	0	0	0	0	0	0	0	0	0	0	0
74	M	White	0	H1	State Patients	H1	8	0	0	1	Type 2 diabetes	0	Primary	0	0	0	0	0	0	0	0	0	0	0	0	0	0	0	0	0	0	0	0	0	0	0	0	0	0	0	0
79	M	Asian	0	H0	State Patients	H0	1	0	0	1	Type 2 diabetes	0	Primary	0	0	0	0	0	0	0	0	0	0	0	0	0	0	0	0	0	0	0	0	0	0	0	0	0	0	0	0
57	M	Asian	0	H0	State Patients	H0	3	1	1	1	Type 2 diabetes	1	Primary	0	0	0	0	0	0	0	0	0	0	0	0	0	1	0	0	0	0	0	0	0	0	0	0	0	0	0	0
70	M	Asian	0	H0	State Patients	H0	1	0	0	1	Other or unspecified diabetes	0	Primary	0	0	0	0	0	0	0	0	0	0	0	0	0	0	0	1	0	0	0	0	0	0	0	0	0	0	1	0
70	M	Asian	0	H0	State Patients	H0	1	0	0	1	Type 1 diabetes	0	Primary	0	0	0	0	0	0	0	0	0	0	0	0	0	0	0	1	0	0	0	0	0	0	0	0	0	0	1	0
68	M	Asian	0	H0	State Patients	H0	7	0	0	1	Type 2 diabetes	0	Primary	0	0	0	0	0	0	0	0	0	0	0	0	0	0	0	1	0	0	0	0	0	0	0	0	0	0	1	0
73	M	Asian	0	H0	State Patients	H0	1	0	0	1	Type 2 diabetes	1	Secondary	0	0	0	0	1	0	0	0	0	0	0	0	0	0	0	0	0	0	0	0	0	0	0	0	0	0	0	0
69	F	Asian	0	H0	State Patients	H0	9	0	0	1	Type 2 diabetes	1	Primary	0	1	0	0	1	0	0	0	0	1	1	0	0	1	0	0	0	0	0	0	0	0	0	0	0	0	0	0
70	F	Black	0	H1	State Patients	H1	9	0	0	1	Type 2 diabetes	1	Primary	0	0	0	0	0	0	0	0	0	0	0	0	0	1	0	0	0	0	0	0	0	0	0	0	0	0	0	0
61	M	Asian	0	H0	State Patients	H0	20	2	0	1	Type 2 diabetes	1	Primary	0	1	0	0	1	0	0	0	0	1	1	0	1	1	1	0	0	0	0	0	0	0	0	0	0	0	0	0
32	F	Black	0	Free	State Patients	FREE	14	15	1	1	Type 1 diabetes	1	Primary	0	0	0	0	0	0	0	0	0	0	1	0	0	1	0	0	0	0	0	0	0	0	0	0	0	0	0	0
68	F	Black	0	H1	State Patients	H1	4	0	0	1	Type 2 diabetes	1	Primary	0	0	0	0	0	0	0	0	0	0	0	0	0	1	0	0	0	0	0	0	0	0	0	0	0	0	0	0
36	F	Asian	0	H1	State Patients	H1	9	0	0	1	Type 1 diabetes	1	Primary	0	0	0	0	0	0	0	0	0	1	0	0	0	0	0	0	0	0	0	0	0	0	0	0	0	0	0	0
41	F	Asian	0	H1	State Patients	H1	9	0	0	1	Type 2 diabetes	0	Primary	0	0	0	0	0	0	0	0	0	0	0	0	0	0	0	0	0	0	0	0	0	0	0	0	0	0	0	0
24	M	Black	0	H0	State Patients	H0	24	0	0	1	Type 1 diabetes	1	Primary	0	0	0	0	0	0	0	0	0	1	1	0	0	1	0	1	1	0	0	0	0	0	1	0	0	0	0	0
25	M	Black	0	H0	State Patients	H0	2	0	0	1	Type 2 diabetes	1	Primary	0	0	0	0	0	0	0	0	0	1	1	0	0	1	0	1	1	0	0	0	0	0	1	0	0	0	0	0
37	F	Asian	0	H1	State Patients	H1	10	0	0	1	Type 1 diabetes	1	Primary	0	0	0	0	0	0	0	0	0	0	0	0	0	1	0	0	0	0	0	0	0	0	0	0	0	0	0	0
46	M	Asian	0	H1	State Patients	H1	3	0	0	1	Type 1 diabetes	0	Primary	0	0	0	0	0	0	0	0	0	0	0	0	0	0	0	0	0	0	0	0	0	0	0	0	0	0	0	0
72	M	Black	0	Transmed	PHP-MA	MEDICAL AIDS	10	0	0	1	Type 2 diabetes	1	Primary	0	1	0	0	1	0	0	0	0	0	0	0	0	0	0	0	0	0	0	0	0	0	0	0	0	0	0	0
67	F	Asian	0	H0	State Patients	H0	2	0	0	1	Type 2 diabetes	1	Primary	0	0	0	0	0	0	0	0	0	1	1	0	1	1	0	0	0	0	0	0	0	0	0	0	0	0	0	0
72	M	Coloured	0	H0	State Patients	H0	4	0	0	1	Type 2 diabetes	1	Secondary	0	1	0	0	1	0	0	0	0	0	0	1	0	0	0	0	0	0	0	0	0	0	0	0	0	0	0	0
65	F	Asian	0	H0	State Patients	H0	9	0	0	1	Type 2 diabetes	1	Primary	0	0	0	0	0	0	0	0	0	1	0	0	0	1	0	0	0	0	0	0	0	0	0	0	0	0	0	0
56	F	Asian	0	H0	State Patients	H0	14	0	0	1	Type 2 diabetes	0	Primary	0	0	0	0	0	0	0	0	0	0	0	0	0	0	0	0	0	0	0	0	0	0	0	0	0	0	0	0
68	F	Asian	0	H1	State Patients	H1	10	0	0	1	Type 2 diabetes	1	Primary	0	0	0	0	0	0	0	0	0	0	1	0	0	1	0	0	0	0	0	0	0	0	0	0	0	0	0	0
46	F	Asian	0	H0	State Patients	H0	3	0	0	1	Other or unspecified diabetes	1	Primary	0	0	0	0	0	0	0	0	0	1	1	0	0	1	0	1	0	0	0	0	0	0	0	0	0	0	1	0
47	F	Asian	0	H0	State Patients	H0	1	0	0	1	Type 1 diabetes	1	Secondary	0	0	0	0	0	0	0	0	0	1	1	0	0	1	0	1	0	0	0	0	0	0	0	0	0	0	1	0
46	F	Asian	0	H0	State Patients	H0	7	0	0	1	Type 2 diabetes	1	Primary	0	0	0	0	0	0	0	0	0	1	1	0	0	1	0	1	0	0	0	0	0	0	0	0	0	0	1	0
53	M	Black	0	Gems Emerald Plan	PHP-MA	MEDICAL AIDS	8	0	0	1	Type 2 diabetes	1	Primary	0	0	0	0	0	0	0	0	0	1	0	0	0	1	0	0	0	0	0	0	0	0	0	0	0	0	0	0
79	F	Black	0	H1	State Patients	H1	6	0	0	1	Type 2 diabetes	1	Primary	0	0	0	0	0	0	0	0	0	1	0	0	0	0	1	0	0	0	0	0	0	0	0	0	0	0	0	0
38	F	Coloured	0	H0	State Patients	H0	2	0	0	1	Type 2 diabetes	0	Secondary	0	0	0	0	0	0	0	0	0	0	0	0	0	0	0	0	0	0	0	0	0	0	0	0	0	0	0	0
63	F	Asian	0	H0	State Patients	H0	1	0	0	1	Other or unspecified diabetes	0	Secondary	0	0	0	0	0	0	0	0	0	0	0	0	0	0	0	0	0	0	0	0	0	0	0	0	0	0	0	0
28	M	Black	0	H0	State Patients	H0	8	0	0	1	Type 1 diabetes	0	Primary	0	0	0	0	0	0	0	0	0	0	0	0	0	0	0	0	0	0	0	0	0	0	0	0	0	0	0	0
59	M	Asian	0	H0	State Patients	H0	1	0	0	1	Other or unspecified diabetes	1	Secondary	0	0	0	0	1	0	0	0	0	0	1	0	0	0	0	0	0	0	0	0	0	0	0	0	0	0	0	0
59	M	Asian	0	H0	State Patients	H0	6	8	1	1	Type 1 diabetes	1	Primary	0	0	0	0	1	0	0	0	0	0	1	0	0	0	0	0	0	0	0	0	0	0	0	0	0	0	0	0
18	F	Black	0	H1	State Patients	H1	6	5	1	1	Type 1 diabetes	0	Primary	0	0	0	0	0	0	0	0	0	0	0	0	0	0	0	0	0	0	0	0	0	0	0	0	0	0	0	0
63	F	Asian	0	H0	State Patients	H0	7	0	0	1	Type 2 diabetes	0	Secondary	0	0	0	0	0	0	0	0	0	0	0	0	0	0	0	0	0	0	0	0	0	0	0	0	0	0	0	0
13	M	Coloured	0	H1	State Patients	H1	14	1	1	1	Type 1 diabetes	0	Primary	0	0	0	0	0	0	0	0	0	0	0	0	0	0	0	0	0	0	0	0	0	0	0	0	0	0	0	0
32	M	Asian	0	H0	State Patients	H0	2	0	0	1	Type 2 diabetes	0	Secondary	0	0	0	0	0	0	0	0	0	0	0	0	0	0	0	0	0	0	0	0	0	0	0	0	0	0	0	0
53	M	Black	0	Free	State Patients	FREE	5	54	1	1	Type 2 diabetes	0	Secondary	0	0	0	0	0	0	0	0	0	0	0	0	0	0	0	1	1	0	0	0	0	0	0	0	1	0	0	0
40	M	Asian	0	Free	State Patients	FREE	9	0	0	1	Type 1 diabetes	1	Primary	0	0	0	0	0	0	0	0	0	1	0	0	0	0	0	0	0	0	0	0	0	0	0	0	0	0	0	0
42	M	Asian	0	Free	State Patients	FREE	2	0	0	1	Type 2 diabetes	1	Primary	0	0	0	0	0	0	0	0	0	1	0	0	0	0	0	0	0	0	0	0	0	0	0	0	0	0	0	0
55	M	White	0	H1	State Patients	H1	4	0	0	1	Other or unspecified diabetes	1	Primary	0	0	0	0	0	0	0	0	0	1	1	0	0	1	0	0	0	0	0	0	0	0	0	0	0	0	0	0
56	M	White	0	H1	State Patients	H1	5	0	0	1	Type 2 diabetes	1	Primary	0	0	0	0	0	0	0	0	0	1	1	0	0	1	0	0	0	0	0	0	0	0	0	0	0	0	0	0
55	M	Asian	0	H0	State Patients	H0	2	0	0	1	Type 2 diabetes	1	Secondary	0	0	0	0	1	0	0	0	0	0	0	1	0	0	0	0	0	0	0	0	0	0	0	0	0	0	0	0
48	M	Asian	0	Free	State Patients	FREE	1	0	0	1	Other or unspecified diabetes	0	Secondary	0	0	0	0	0	0	0	0	0	0	0	0	0	0	0	0	0	0	0	0	0	0	0	0	0	0	0	0
16	F	Black	0	Free	State Patients	FREE	2	0	0	1	Type 1 diabetes	0	Primary	0	0	0	0	0	0	0	0	0	0	0	0	0	0	0	0	0	0	0	0	0	0	0	0	0	0	0	0
56	F	Black	0	H0	State Patients	H0	1	0	0	1	Type 2 diabetes	0	Secondary	0	0	0	0	0	0	0	0	0	0	0	0	0	0	0	0	0	0	0	0	0	0	0	0	0	0	0	0
58	M	Asian	0	H0	State Patients	H0	4	0	0	1	Other or unspecified diabetes	0	Primary	0	0	0	0	0	0	0	0	0	0	0	0	0	0	0	0	0	0	0	0	0	0	0	0	0	0	0	0
57	M	Asian	0	H0	State Patients	H0	1	0	0	1	Type 1 diabetes	0	Secondary	0	0	0	0	0	0	0	0	0	0	0	0	0	0	0	0	0	0	0	0	0	0	0	0	0	0	0	0
58	M	Asian	0	H0	State Patients	H0	3	0	0	1	Type 2 diabetes	0	Primary	0	0	0	0	0	0	0	0	0	0	0	0	0	0	0	0	0	0	0	0	0	0	0	0	0	0	0	0
72	M	Black	0	H0	State Patients	H0	1	0	0	1	Type 2 diabetes	1	Secondary	0	1	0	0	1	0	0	0	0	0	0	1	0	0	0	0	0	0	0	0	0	0	0	0	0	0	0	0
71	M	Black	0	H0	State Patients	H0	6	8	1	1	Other or unspecified diabetes	1	Secondary	0	1	0	0	1	0	0	0	0	0	0	1	0	0	0	0	0	0	0	0	0	0	0	0	0	0	0	0
62	F	Asian	0	H0	State Patients	H0	7	11	1	1	Type 2 diabetes	0	Secondary	0	0	0	0	0	0	0	0	0	0	0	0	0	0	0	0	0	0	0	0	0	0	0	0	0	0	0	0
62	M	Asian	0	H0	State Patients	H0	1	0	0	1	Other or unspecified diabetes	1	Secondary	0	1	0	0	1	0	0	0	0	0	1	0	0	1	0	0	0	0	0	0	0	0	0	0	0	0	0	0
59	M	Asian	0	H0	State Patients	H0	12	0	0	1	Type 2 diabetes	1	Secondary	0	1	0	0	1	0	0	0	0	0	1	0	0	1	0	0	0	0	0	0	0	0	0	0	0	0	0	0
58	F	Black	0	H0	State Patients	H0	8	0	0	1	Type 2 diabetes	1	Primary	0	0	0	0	0	0	0	0	0	0	1	0	0	1	0	0	0	0	0	0	0	0	0	0	0	0	0	0
67	F	Black	0	H2	State Patients	H2	16	0	0	1	Type 2 diabetes	1	Primary	0	0	0	0	0	0	0	0	0	1	0	0	0	1	0	0	0	0	0	0	0	0	0	0	0	0	0	0
38	M	Asian	0	H1	State Patients	H1	15	0	0	1	Type 1 diabetes	1	Primary	0	0	0	0	0	0	0	0	0	0	1	0	0	1	0	0	0	0	0	0	0	0	0	0	0	0	0	0
68	F	Asian	0	H0	State Patients	H0	9	0	0	1	Type 2 diabetes	1	Primary	0	1	1	0	1	0	0	0	0	0	1	0	0	1	0	0	0	0	0	0	0	0	0	0	0	0	0	0
75	M	Asian	0	H0	State Patients	H0	1	0	0	1	Other or unspecified diabetes	0	Secondary	0	0	0	0	0	0	0	0	0	0	0	0	0	0	0	0	0	0	0	0	0	0	0	0	0	0	0	0
44	M	Asian	0	H0	State Patients	H0	7	0	0	1	Type 2 diabetes	1	Primary	0	0	0	0	1	0	0	0	0	0	0	0	0	0	0	0	0	0	0	0	0	0	0	0	0	0	0	0
53	F	Asian	0	H0	State Patients	H0	3	0	0	1	Type 2 diabetes	0	Secondary	0	0	0	0	0	0	0	0	0	0	0	0	0	0	0	0	0	0	0	0	0	0	0	0	0	0	0	0
59	F	Asian	1	H0	State Patients	H0	1	0	0	1	Other or unspecified diabetes	1	Secondary	0	1	0	0	1	0	0	1	0	0	0	0	0	0	0	0	0	0	0	0	0	0	0	0	0	0	0	0
47	F	Asian	0	H0	State Patients	H0	8	0	0	1	Type 1 diabetes	1	Primary	0	0	0	0	0	0	0	0	0	0	0	0	0	1	0	0	0	0	0	0	0	0	0	0	0	0	0	0
58	F	Asian	0	H0	State Patients	H0	2	0	0	1	Type 2 diabetes	1	Primary	0	1	0	0	1	0	0	1	0	1	1	0	0	1	1	0	0	0	0	0	0	0	0	0	0	0	0	0
60	F	Asian	0	H0	State Patients	H0	2	4	1	1	Other or unspecified diabetes	1	Secondary	0	1	0	0	1	0	0	1	0	1	1	0	0	1	1	0	0	0	0	0	0	0	0	0	0	0	0	0
49	F	Asian	0	H0	State Patients	H0	1	0	0	1	Other or unspecified diabetes	1	Secondary	0	1	0	0	0	0	0	0	0	0	0	0	0	0	0	0	0	0	0	0	0	0	0	0	0	0	0	0
73	F	Black	0	H0	State Patients	H0	9	0	0	1	Type 2 diabetes	1	Primary	0	1	0	0	0	0	0	0	0	1	0	0	0	1	0	0	0	0	0	0	0	0	0	0	0	0	0	0
74	F	Asian	0	H0	State Patients	H0	9	0	0	1	Type 2 diabetes	0	Primary	0	0	0	0	0	0	0	0	0	0	0	0	0	0	0	0	0	0	0	0	0	0	0	0	0	0	0	0
68	F	Asian	0	H0	State Patients	H0	9	0	0	1	Type 2 diabetes	0	Primary	0	0	0	0	0	0	0	0	0	0	0	0	0	0	0	0	0	0	0	0	0	0	0	0	0	0	0	0
67	F	Asian	0	H0	State Patients	H0	1	0	0	1	Type 2 diabetes	1	Secondary	0	0	0	0	1	0	0	0	0	0	0	0	0	0	1	0	0	0	0	0	0	0	0	0	0	0	0	0
17	M	Black	0	H1	State Patients	H1	12	3	1	1	Type 1 diabetes	1	Primary	0	0	0	0	0	0	0	0	0	1	1	0	0	1	0	0	0	0	0	0	0	0	0	0	0	0	0	0
51	F	Asian	0	H0	State Patients	H0	8	0	0	1	Type 2 diabetes	1	Primary	0	0	0	0	0	0	0	0	0	0	1	0	0	1	0	0	0	0	0	0	0	0	0	0	0	0	0	0
82	M	Asian	0	H0	State Patients	H0	9	0	0	1	Type 2 diabetes	1	Primary	0	1	0	0	1	0	0	0	0	0	0	0	0	0	1	0	0	0	0	0	0	0	0	0	0	0	0	0
68	F	Black	0	H1	State Patients	H1	9	0	0	1	Type 2 diabetes	1	Primary	0	0	1	0	0	0	0	0	0	0	1	0	1	0	0	0	0	0	0	0	0	0	0	0	0	0	0	0
47	F	Asian	0	H0	State Patients	H0	10	0	0	1	Type 1 diabetes	0	Primary	0	0	0	0	0	0	0	0	0	0	0	0	0	0	0	0	0	0	0	0	0	0	0	0	0	0	0	0
69	F	Black	0	H0	State Patients	H0	2	0	0	1	Type 1 diabetes	0	Secondary	0	0	0	0	0	0	0	0	0	0	0	0	0	0	0	0	0	0	0	0	0	0	0	0	0	0	0	0
66	F	Black	0	H0	State Patients	H0	10	0	0	1	Type 2 diabetes	1	Primary	0	0	0	0	0	0	0	0	0	1	1	0	0	1	0	0	0	0	0	0	0	0	0	0	0	0	0	0
71	M	Asian	0	H0	State Patients	H0	10	0	0	1	Type 2 diabetes	1	Primary	0	0	0	0	1	0	0	0	0	1	1	0	1	1	0	0	0	0	0	0	0	0	0	0	0	0	0	0
33	M	Black	0	H0	State Patients	H0	14	0	0	1	Type 1 diabetes	0	Primary	0	0	0	0	0	0	0	0	0	0	0	0	0	0	0	0	0	0	0	0	0	0	0	0	0	0	0	0
31	M	Black	1	H0	State Patients	H0	21	43	1	1	Type 1 diabetes	1	Primary	0	0	0	0	0	0	0	0	0	1	0	0	0	1	0	1	0	0	0	0	1	0	1	0	0	0	0	0
75	M	Asian	0	H2	State Patients	H2	1	0	0	1	Other or unspecified diabetes	1	Primary	0	0	0	0	1	0	0	0	0	1	0	0	0	0	0	0	0	0	0	0	0	0	0	0	0	0	0	0
73	M	Asian	0	H2	State Patients	H2	7	0	0	1	Type 2 diabetes	1	Primary	0	0	0	0	1	0	0	0	0	1	0	0	0	0	0	0	0	0	0	0	0	0	0	0	0	0	0	0
49	F	Asian	0	H2	State Patients	H2	13	0	0	1	Type 2 diabetes	0	Primary	0	0	0	0	0	0	0	0	0	0	0	0	0	0	0	0	0	0	0	0	0	0	0	0	0	0	0	0
57	M	Asian	0	H0	State Patients	H0	14	2	1	1	Type 2 diabetes	0	Secondary	0	0	0	0	0	0	0	0	0	0	0	0	0	0	0	1	1	0	0	0	0	0	0	0	0	0	0	0
61	F	Black	0	H1	State Patients	H1	6	0	0	1	Type 2 diabetes	0	Primary	0	0	0	0	0	0	0	0	0	0	0	0	0	0	0	0	0	0	0	0	0	0	0	0	0	0	0	0
66	F	Black	0	H0	State Patients	H0	8	0	0	1	Type 2 diabetes	1	Primary	0	0	1	0	0	0	0	0	0	1	1	0	0	1	0	0	0	0	0	0	0	0	0	0	0	0	0	0
31	F	Black	0	H0	State Patients	H0	10	0	0	1	Type 1 diabetes	1	Primary	0	0	0	0	0	0	0	0	0	1	0	0	0	0	0	0	0	0	0	0	0	0	0	0	0	0	0	0
63	M	Asian	0	H0	State Patients	H0	1	0	0	1	Other or unspecified diabetes	1	Secondary	0	1	0	0	1	0	0	0	0	0	0	1	0	0	1	0	0	0	0	0	0	0	0	0	0	0	0	0
61	F	Asian	0	H0	State Patients	H0	2	0	0	1	Type 2 diabetes	0	Secondary	0	0	0	0	0	0	0	0	0	0	0	0	0	0	0	0	0	0	0	0	0	0	0	0	0	0	0	0
20	M	Black	0	H1	State Patients	H1	10	0	0	1	Type 1 diabetes	1	Primary	0	0	0	0	0	0	0	0	0	0	0	0	0	1	0	0	0	0	0	0	0	0	0	0	0	0	0	0
71	M	Asian	0	H0	State Patients	H0	1	0	0	1	Type 2 diabetes	0	Secondary	0	0	0	0	0	0	0	0	0	0	0	0	0	0	0	0	0	0	0	0	0	0	0	0	0	0	0	0
43	M	Asian	0	H1	State Patients	H1	5	0	0	1	Type 1 diabetes	1	Primary	0	0	0	0	0	0	0	0	0	0	0	0	0	1	0	0	0	0	0	0	0	0	0	0	0	0	0	0
41	F	Coloured	0	H1	State Patients	H1	3	0	0	1	Type 2 diabetes	0	Secondary	0	0	0	0	0	0	0	0	0	0	0	0	0	0	0	0	0	0	0	0	0	0	0	0	0	0	0	0
67	F	Asian	0	H0	State Patients	H0	4	0	0	1	Other or unspecified diabetes	1	Secondary	0	0	0	0	0	0	0	0	0	0	0	0	1	0	1	0	0	0	0	0	0	0	0	0	0	0	0	0
67	F	Asian	0	H0	State Patients	H0	2	0	0	1	Type 2 diabetes	1	Secondary	0	0	0	0	0	0	0	0	0	0	0	0	1	0	1	0	0	0	0	0	0	0	0	0	0	0	0	0
63	F	Black	0	H0	State Patients	H0	12	0	0	1	Type 2 diabetes	0	Primary	0	0	0	0	0	0	0	0	0	0	0	0	0	0	0	0	0	0	0	0	0	0	0	0	0	0	0	0
55	F	Asian	0	H0	State Patients	H0	9	0	0	1	Type 2 diabetes	1	Secondary	0	0	0	0	0	0	0	0	0	1	1	0	0	1	0	0	0	0	0	0	0	0	0	0	0	0	0	0
63	F	Asian	0	H0	State Patients	H0	15	0	0	1	Type 2 diabetes	0	Primary	0	0	0	0	0	0	0	0	0	0	0	0	0	0	0	0	0	0	0	0	0	0	0	0	0	0	0	0
76	F	Black	0	H0	State Patients	H0	7	0	0	1	Type 2 diabetes	1	Primary	0	0	1	0	0	0	0	0	0	0	0	0	0	0	0	0	0	0	0	0	0	0	0	0	0	0	0	0
51	M	Asian	0	H1	State Patients	H1	1	0	0	1	Type 2 diabetes	0	Primary	0	0	0	0	0	0	0	0	0	0	0	0	0	0	0	0	0	0	0	0	0	0	0	0	0	0	0	0
29	M	Asian	0	H0	State Patients	H0	3	0	0	1	Type 1 diabetes	0	Primary	0	0	0	0	0	0	0	0	0	0	0	0	0	0	0	0	0	0	0	0	0	0	0	0	0	0	0	0
46	M	Asian	0	H0	State Patients	H0	9	2	1	1	Type 2 diabetes	1	Secondary	0	1	0	0	1	0	0	1	0	0	0	1	0	0	0	0	0	0	0	0	0	0	0	0	0	0	0	0
78	M	Asian	0	H0	State Patients	H0	1	0	0	1	Type 2 diabetes	1	Secondary	0	0	0	0	0	0	0	0	0	0	0	1	0	0	0	0	0	0	0	0	0	0	0	0	0	0	0	0
57	F	Asian	0	H0	State Patients	H0	1	0	0	1	Type 1 diabetes	1	Secondary	0	1	0	0	1	0	0	0	0	0	0	0	0	0	0	0	0	0	0	0	0	0	0	0	0	0	0	0
57	F	Asian	0	H0	State Patients	H0	2	4	1	1	Other or unspecified diabetes	1	Secondary	0	1	0	0	1	0	0	0	0	0	0	0	0	0	0	0	0	0	0	0	0	0	0	0	0	0	0	0
52	F	Black	0	Gems Ruby Plan	PHP-MA	MEDICAL AIDS	1	0	0	1	Other or unspecified diabetes	0	Secondary	0	0	0	0	0	0	0	0	0	0	0	0	0	0	0	0	0	0	0	0	0	0	0	0	0	0	0	0
20	M	Black	0	H1	State Patients	H1	10	0	0	1	Type 1 diabetes	1	Primary	0	0	1	0	0	0	0	0	0	1	1	0	0	0	0	0	0	0	0	0	0	0	0	0	0	0	0	0
53	F	Asian	0	H0	State Patients	H0	3	0	0	1	Type 1 diabetes	1	Primary	0	1	0	0	1	0	0	0	0	0	1	0	1	0	1	0	0	0	0	0	0	0	0	0	0	0	0	0
51	F	Asian	0	H0	State Patients	H0	3	13	1	1	Other or unspecified diabetes	1	Secondary	0	1	0	0	1	0	0	0	0	0	1	0	1	0	1	0	0	0	0	0	0	0	0	0	0	0	0	0
51	F	Asian	0	H0	State Patients	H0	11	14	1	1	Type 2 diabetes	1	Primary	0	1	0	0	1	0	0	0	0	0	1	0	1	0	1	0	0	0	0	0	0	0	0	0	0	0	0	0
77	F	Black	0	H1	State Patients	H1	9	0	0	1	Type 2 diabetes	1	Primary	0	0	0	0	0	0	0	0	0	1	1	0	0	1	0	0	0	0	0	0	0	0	0	0	0	0	0	0
65	F	Asian	0	H0	State Patients	H0	15	11	1	1	Type 2 diabetes	1	Primary	0	1	0	0	1	0	0	0	0	0	0	0	0	0	0	0	0	0	0	0	0	0	0	0	0	0	0	0
16	F	Asian	0	H1	State Patients	H1	3	3	1	1	Type 2 diabetes	0	Secondary	0	0	0	0	0	0	0	0	0	0	0	0	0	0	0	0	0	0	0	0	0	0	0	0	0	0	0	0
63	F	Black	0	H0	State Patients	H0	1	0	0	1	Type 1 diabetes	1	Primary	0	0	0	0	0	0	0	0	0	0	0	0	0	1	0	0	0	0	0	0	0	0	0	0	0	0	0	0
62	F	Black	0	H0	State Patients	H0	13	0	0	1	Type 2 diabetes	1	Primary	0	0	0	0	0	0	0	0	0	0	0	0	0	1	0	0	0	0	0	0	0	0	0	0	0	0	0	0
70	M	Black	0	H0	State Patients	H0	2	0	0	1	Other or unspecified diabetes	1	Primary	0	0	0	0	0	0	0	0	0	0	1	0	0	0	0	0	0	0	0	0	0	0	0	0	0	0	0	0
68	M	Black	0	H0	State Patients	H0	4	0	0	1	Type 1 diabetes	1	Primary	0	0	0	0	0	0	0	0	0	0	1	0	0	0	0	0	0	0	0	0	0	0	0	0	0	0	0	0
71	M	Black	0	H0	State Patients	H0	2	0	0	1	Type 2 diabetes	1	Secondary	0	0	0	0	0	0	0	0	0	0	1	0	0	0	0	0	0	0	0	0	0	0	0	0	0	0	0	0
73	F	Black	0	H0	State Patients	H0	4	0	0	1	Type 2 diabetes	1	Primary	0	0	0	0	1	0	0	0	0	1	0	1	0	1	0	0	0	0	0	0	0	0	0	0	0	0	0	0
44	M	Black	0	H0	State Patients	H0	13	0	0	1	Type 1 diabetes	0	Primary	0	0	0	0	0	0	0	0	0	0	0	0	0	0	0	0	0	0	0	0	0	0	0	0	0	0	0	0
62	F	Coloured	0	H0	State Patients	H0	8	0	0	1	Type 2 diabetes	1	Primary	0	0	0	0	0	0	0	0	0	1	1	0	0	0	0	0	0	0	0	0	0	0	0	0	0	0	0	0
40	F	Asian	0	H0	State Patients	H0	2	0	0	1	Other or unspecified diabetes	1	Secondary	0	0	0	0	0	0	0	0	1	0	0	0	0	0	0	0	0	0	0	0	0	0	0	0	0	0	0	0
41	F	Asian	0	H0	State Patients	H0	1	0	0	1	Type 2 diabetes	1	Secondary	0	0	0	0	0	0	0	0	1	0	0	0	0	0	0	0	0	0	0	0	0	0	0	0	0	0	0	0
63	F	Asian	0	H0	State Patients	H0	8	0	0	1	Type 2 diabetes	0	Primary	0	0	0	0	0	0	0	0	0	0	0	0	0	0	0	0	0	0	0	0	0	0	0	0	0	0	0	0
68	F	Asian	0	H0	State Patients	H0	2	0	0	1	Type 2 diabetes	1	Secondary	0	0	0	0	1	0	0	0	0	0	0	0	0	0	0	0	0	0	0	0	0	0	0	0	0	0	0	0
59	F	Black	0	H0	State Patients	H0	1	0	0	1	Other or unspecified diabetes	0	Secondary	0	0	0	0	0	0	0	0	0	0	0	0	0	0	0	0	0	0	0	0	0	0	0	0	0	0	0	0
60	F	Black	0	H0	State Patients	H0	2	0	0	1	Type 2 diabetes	0	Secondary	0	0	0	0	0	0	0	0	0	0	0	0	0	0	0	0	0	0	0	0	0	0	0	0	0	0	0	0
22	F	Black	0	H0	State Patients	H0	4	14	1	1	Diabetes in pregnancy	0	Primary	0	0	0	0	0	0	0	0	0	0	0	0	0	0	0	0	0	0	0	0	0	0	0	0	0	0	0	0
21	F	Black	0	H0	State Patients	H0	7	4	1	1	Type 1 diabetes	0	Primary	0	0	0	0	0	0	0	0	0	0	0	0	0	0	0	0	0	0	0	0	0	0	0	0	0	0	0	0
46	M	Asian	0	H0	State Patients	H0	1	0	0	1	Other or unspecified diabetes	0	Secondary	0	0	0	0	0	0	0	0	0	0	0	0	0	0	0	0	0	0	0	0	0	0	0	0	0	0	0	0
45	M	Asian	0	H0	State Patients	H0	4	4	1	1	Type 2 diabetes	0	Secondary	0	0	0	0	0	0	0	0	0	0	0	0	0	0	0	0	0	0	0	0	0	0	0	0	0	0	0	0
22	F	Asian	0	H1	State Patients	H1	6	0	0	1	Type 1 diabetes	0	Primary	0	0	0	0	0	0	0	0	0	0	0	0	0	0	0	0	0	0	0	0	0	0	0	0	0	0	0	0
21	F	Asian	0	H1	State Patients	H1	1	0	0	1	Other or unspecified diabetes	1	Secondary	0	0	0	0	0	0	0	0	0	0	0	0	0	1	0	0	0	0	0	0	0	0	0	0	0	0	0	0
21	F	Asian	0	H1	State Patients	H1	7	10	1	1	Type 1 diabetes	1	Primary	0	0	0	0	0	0	0	0	0	0	0	0	0	1	0	0	0	0	0	0	0	0	0	0	0	0	0	0
18	F	Coloured	0	H1	State Patients	H1	14	0	0	1	Type 1 diabetes	0	Primary	0	0	0	0	0	0	0	0	0	0	0	0	0	0	0	0	0	0	0	0	0	0	0	0	0	0	0	0
62	F	Black	0	Free	State Patients	FREE	1	0	0	1	Type 2 diabetes	1	Secondary	0	1	0	0	1	0	0	0	0	0	0	0	0	0	0	0	0	0	0	0	0	0	0	0	0	0	0	0
67	F	Black	0	H1	State Patients	H1	1	0	0	1	Other or unspecified diabetes	1	Primary	0	0	0	0	0	0	0	0	1	0	0	0	0	0	0	0	0	0	0	0	0	0	0	0	0	0	0	0
73	M	Asian	0	H0	State Patients	H0	6	7	1	1	Type 2 diabetes	1	Secondary	0	0	0	0	1	0	0	0	0	0	0	0	0	0	0	0	0	0	0	0	0	0	0	0	0	0	0	0
37	M	Asian	0	H1	State Patients	H1	15	0	0	1	Type 2 diabetes	1	Primary	0	0	0	0	1	0	0	0	0	0	0	0	0	0	0	0	0	0	0	0	0	0	0	0	0	0	0	0
37	F	Asian	0	H0	State Patients	H0	1	0	0	1	Other or unspecified diabetes	0	Secondary	0	0	0	0	0	0	0	0	0	0	0	0	0	0	0	0	0	0	0	0	0	0	0	0	0	0	0	0
67	F	Asian	0	H0	State Patients	H0	1	0	0	1	Type 2 diabetes	1	Secondary	0	0	0	0	1	0	0	0	0	0	0	0	0	0	0	0	0	0	0	0	0	0	0	0	0	0	0	0
30	F	Black	0	H0	State Patients	H0	5	0	0	1	Type 1 diabetes	1	Primary	0	0	1	0	0	0	0	0	0	0	0	0	0	0	0	0	0	0	0	0	0	0	0	0	0	0	0	0
60	F	Asian	0	H0	State Patients	H0	1	0	0	1	Other or unspecified diabetes	1	Primary	0	0	0	0	0	0	0	0	1	0	0	0	0	0	0	0	0	0	0	0	0	0	0	0	0	0	0	0
58	F	Asian	0	H0	State Patients	H0	7	0	0	1	Type 2 diabetes	1	Primary	0	0	0	0	0	0	0	0	1	0	0	0	0	0	0	0	0	0	0	0	0	0	0	0	0	0	0	0
55	F	Asian	0	H0	State Patients	H0	4	0	0	1	Type 2 diabetes	1	Primary	0	1	0	0	1	0	0	0	0	0	0	0	0	0	0	0	0	0	0	0	0	0	0	0	0	0	0	0
15	M	Asian	0	H1	State Patients	H1	1	0	0	1	Other or unspecified diabetes	0	Secondary	0	0	0	0	0	0	0	0	0	0	0	0	0	0	0	0	0	0	0	0	0	0	0	0	0	0	0	0
51	F	Black	0	H0	State Patients	H0	3	0	0	1	Type 2 diabetes	0	Primary	0	0	0	0	0	0	0	0	0	0	0	0	0	0	0	0	0	0	0	0	0	0	0	0	0	0	0	0
21	M	Asian	0	H0	State Patients	H0	8	0	0	1	Type 2 diabetes	0	Primary	0	0	0	0	0	0	0	0	0	0	0	0	0	0	0	0	0	0	0	0	0	0	0	0	0	0	0	0
23	F	Coloured	0	H0	State Patients	H0	1	0	0	1	Other or unspecified diabetes	1	Primary	0	0	0	0	0	0	0	0	0	1	1	0	0	1	0	1	0	0	0	0	1	0	0	0	0	0	0	0
21	F	Coloured	0	H0	State Patients	H0	24	30	1	1	Type 1 diabetes	1	Primary	0	0	0	0	0	0	0	0	0	1	1	0	0	1	0	1	0	0	0	0	1	0	0	0	0	0	0	0
19	F	Black	0	Free	State Patients	FREE	10	0	0	1	Type 1 diabetes	0	Primary	0	0	0	0	0	0	0	0	0	0	0	0	0	0	0	0	0	0	0	0	0	0	0	0	0	0	0	0
20	M	Asian	0	H1	State Patients	H1	9	0	0	1	Type 1 diabetes	0	Primary	0	0	0	0	0	0	0	0	0	0	0	0	0	0	0	0	0	0	0	0	0	0	0	0	0	0	0	0
54	F	Asian	0	H0	State Patients	H0	10	0	0	1	Type 2 diabetes	0	Primary	0	0	0	0	0	0	0	0	0	0	0	0	0	0	0	0	0	0	0	0	0	0	0	0	0	0	0	0
61	M	Asian	0	H0	State Patients	H0	1	0	0	1	Type 2 diabetes	1	Secondary	0	1	0	0	1	0	0	1	0	0	0	0	1	0	0	0	0	0	0	0	0	0	0	0	0	0	0	0
56	F	Asian	0	H0	State Patients	H0	6	0	0	1	Type 2 diabetes	0	Secondary	0	0	0	0	0	0	0	0	0	0	0	0	0	0	0	0	0	0	0	0	0	0	0	0	0	0	0	0
26	F	Black	0	H0	State Patients	H0	10	46	1	1	Diabetes in pregnancy	1	Primary	0	0	0	0	0	0	0	0	0	1	0	0	0	0	0	0	0	0	0	0	0	0	0	0	0	0	0	0
24	F	Black	0	H0	State Patients	H0	15	10	1	1	Type 1 diabetes	1	Primary	0	0	0	0	0	0	0	0	0	1	0	0	0	0	0	0	0	0	0	0	0	0	0	0	0	0	0	0
70	M	Asian	0	H0	State Patients	H0	13	0	0	1	Other or unspecified diabetes	1	Secondary	0	1	0	0	0	0	0	0	0	0	0	0	0	0	0	0	0	0	0	0	0	0	0	0	0	0	0	0
70	M	Asian	0	H0	State Patients	H0	3	0	0	1	Type 1 diabetes	1	Secondary	0	1	0	0	0	0	0	0	0	0	0	0	0	0	0	0	0	0	0	0	0	0	0	0	0	0	0	0
69	M	Asian	0	H0	State Patients	H0	12	0	0	1	Type 2 diabetes	1	Secondary	0	1	0	0	0	0	0	0	0	0	0	0	0	0	0	0	0	0	0	0	0	0	0	0	0	0	0	0
17	M	Black	0	H0	State Patients	H0	20	22	1	1	Type 1 diabetes	0	Primary	0	0	0	0	0	0	0	0	0	0	0	0	0	0	0	0	0	0	0	0	0	0	0	0	0	0	0	0
60	F	Black	0	H0	State Patients	H0	1	0	0	1	Other or unspecified diabetes	0	Secondary	0	0	0	0	0	0	0	0	0	0	0	0	0	0	0	0	0	0	0	0	0	0	0	0	0	0	0	0
61	F	Black	0	H0	State Patients	H0	1	0	0	1	Type 2 diabetes	0	Secondary	0	0	0	0	0	0	0	0	0	0	0	0	0	0	0	0	0	0	0	0	0	0	0	0	0	0	0	0
21	F	Asian	0	H1	State Patients	H1	22	0	0	1	Type 1 diabetes	1	Primary	0	0	0	0	0	0	0	0	0	1	0	0	0	1	0	0	0	0	0	0	0	0	0	0	0	0	0	0
22	F	Asian	0	H1	State Patients	H1	1	0	0	1	Type 2 diabetes	1	Primary	0	0	0	0	0	0	0	0	0	1	0	0	0	1	0	0	0	0	0	0	0	0	0	0	0	0	0	0
61	F	Asian	0	H0	State Patients	H0	1	0	0	1	Type 2 diabetes	1	Secondary	0	1	0	0	1	0	0	0	0	0	1	1	0	0	1	0	0	0	0	0	0	0	0	0	0	0	0	0
69	F	Black	0	Gems Emerald Plan	PHP-MA	MEDICAL AIDS	11	0	0	1	Type 1 diabetes	1	Primary	0	0	0	0	0	0	0	0	0	0	1	0	0	1	0	0	0	0	0	0	0	0	0	0	0	0	0	0
63	F	Asian	0	H1	State Patients	H1	9	0	0	1	Type 2 diabetes	1	Secondary	0	0	0	0	0	0	0	0	0	0	1	0	0	0	0	0	0	0	0	0	0	0	0	0	0	0	0	0
43	F	Asian	0	H1	State Patients	H1	52	0	0	1	Other or unspecified diabetes	0	Secondary	0	0	0	0	0	0	0	0	0	0	0	0	0	0	0	0	0	0	0	0	0	0	0	0	0	0	0	0
45	F	Asian	0	H1	State Patients	H1	1	0	0	1	Type 2 diabetes	0	Secondary	0	0	0	0	0	0	0	0	0	0	0	0	0	0	0	0	0	0	0	0	0	0	0	0	0	0	0	0
60	F	Black	0	SANDF	PHP-SANDF	SANDF	2	0	0	1	Type 2 diabetes	0	Secondary	0	0	0	0	0	0	0	0	0	0	0	0	0	0	0	0	0	0	0	0	0	0	0	0	0	0	0	0
12	M	Asian	0	H0	State Patients	H0	9	0	0	1	Type 1 diabetes	0	Primary	0	0	0	0	0	0	0	0	0	0	0	0	0	0	0	0	0	0	0	0	0	0	0	0	0	0	0	0
45	F	Asian	0	H0	State Patients	H0	6	0	0	1	Other or unspecified diabetes	0	Secondary	0	0	0	0	0	0	0	0	0	0	0	0	0	0	0	0	0	0	0	0	0	0	0	0	0	0	0	0
45	F	Asian	0	H0	State Patients	H0	7	8	1	1	Type 2 diabetes	0	Secondary	0	0	0	0	0	0	0	0	0	0	0	0	0	0	0	0	0	0	0	0	0	0	0	0	0	0	0	0
54	F	Black	0	H0	State Patients	H0	3	0	0	1	Other or unspecified diabetes	0	Secondary	0	0	0	0	0	0	0	0	0	0	0	0	0	0	0	0	0	0	0	0	0	0	0	0	0	0	0	0
54	F	Black	0	H0	State Patients	H0	2	15	1	1	Type 2 diabetes	0	Secondary	0	0	0	0	0	0	0	0	0	0	0	0	0	0	0	0	0	0	0	0	0	0	0	0	0	0	0	0
66	F	Asian	0	H0	State Patients	H0	10	0	0	1	Type 2 diabetes	1	Secondary	0	0	0	0	0	0	0	0	0	0	0	0	0	1	0	0	0	0	0	0	0	0	0	0	0	0	0	0
49	M	Coloured	0	Free	State Patients	FREE	1	0	0	1	Type 1 diabetes	0	Primary	0	0	0	0	0	0	0	0	0	0	0	0	0	0	0	0	0	0	0	0	0	0	0	0	0	0	0	0
74	F	Asian	0	H0	State Patients	H0	15	39	1	1	Type 2 diabetes	1	Primary	0	0	0	0	1	0	0	0	0	0	1	0	0	1	0	0	0	0	0	0	0	0	0	0	0	0	0	0
47	F	Black	0	H0	State Patients	H0	8	0	0	1	Type 2 diabetes	0	Primary	0	0	0	0	0	0	0	0	0	0	0	0	0	0	0	0	0	0	0	0	0	0	0	0	0	0	0	0
71	F	Asian	0	H0	State Patients	H0	2	0	0	1	Type 2 diabetes	0	Secondary	0	0	0	0	0	0	0	0	0	0	0	0	0	0	0	0	0	0	0	0	0	0	0	0	0	0	0	0
73	M	Asian	0	H1	State Patients	H1	3	0	0	1	Other or unspecified diabetes	1	Secondary	0	0	0	0	1	0	0	0	0	0	0	0	1	0	0	0	0	0	0	0	0	0	0	0	0	0	0	0
62	F	Asian	0	H0	State Patients	H0	13	0	0	1	Type 2 diabetes	1	Primary	0	1	0	0	1	0	0	0	1	0	0	1	0	0	1	0	0	0	0	0	0	0	0	0	0	0	0	0
76	F	Asian	0	H0	State Patients	H0	1	0	1	0	Type 2 diabetes	1	Secondary	0	0	0	0	0	0	0	0	0	0	0	0	1	1	0	0	0	0	0	0	0	0	0	0	0	0	0	0
74	M	White	0	H0	State Patients	H0	5	0	0	1	Type 2 diabetes	1	Secondary	0	0	0	0	1	0	0	0	0	0	0	1	0	0	0	0	0	0	0	0	0	0	0	0	0	0	0	0
47	M	Asian	1	H0	State Patients	H0	8	22	1	1	Other or unspecified diabetes	1	Primary	0	0	0	0	1	0	0	0	1	1	1	0	0	1	0	1	1	0	1	0	0	0	1	0	1	0	1	0
46	M	Asian	1	H0	State Patients	H0	42	27	1	1	Type 2 diabetes	1	Primary	0	0	0	0	1	0	0	0	1	1	1	0	0	1	0	1	1	0	1	0	0	0	1	0	1	0	1	0
74	F	Black	0	H0	State Patients	H0	9	0	0	1	Type 2 diabetes	0	Primary	0	0	0	0	0	0	0	0	0	0	0	0	0	0	0	0	0	0	0	0	0	0	0	0	0	0	0	0
54	F	Asian	1	Free	State Patients	FREE	1	2	1	0	Type 2 diabetes	1	Secondary	0	0	0	0	1	0	0	1	0	0	0	0	0	0	0	0	0	0	0	0	0	0	0	0	0	0	0	0
64	F	Asian	0	H0	State Patients	H0	10	0	0	1	Type 2 diabetes	1	Primary	0	0	0	0	0	0	0	0	0	1	1	0	0	1	1	0	0	0	0	0	0	0	0	0	0	0	0	0
68	F	Asian	0	H0	State Patients	H0	14	2	1	1	Type 2 diabetes	1	Primary	0	1	0	0	1	0	0	0	0	0	0	0	0	1	0	1	0	0	0	0	0	0	0	0	0	0	1	0
52	F	Black	0	H0	State Patients	H0	9	0	0	1	Type 2 diabetes	1	Primary	0	0	0	0	0	0	0	0	0	0	0	0	0	1	0	0	0	0	0	0	0	0	0	0	0	0	0	0
60	M	Asian	0	H0	State Patients	H0	7	0	0	1	Type 2 diabetes	1	Primary	0	0	0	0	1	0	0	0	0	0	0	1	0	1	0	0	0	0	0	0	0	0	0	0	0	0	0	0
62	F	Asian	0	H0	State Patients	H0	16	37	1	1	Type 2 diabetes	1	Secondary	0	1	0	0	1	0	0	0	0	0	0	1	0	0	0	0	0	0	0	0	0	0	0	0	0	0	0	0
17	F	Coloured	0	H0	State Patients	H0	11	0	0	1	Type 1 diabetes	0	Primary	0	0	0	0	0	0	0	0	0	0	0	0	0	0	0	0	0	0	0	0	0	0	0	0	0	0	0	0
58	M	Asian	0	H0	State Patients	H0	9	0	0	1	Type 2 diabetes	1	Primary	0	0	0	0	0	0	0	0	0	0	1	0	0	0	0	0	0	0	0	0	0	0	0	0	0	0	0	0
19	M	Black	0	H0	State Patients	H0	11	0	0	1	Type 1 diabetes	0	Primary	0	0	0	0	0	0	0	0	0	0	0	0	0	0	0	0	0	0	0	0	0	0	0	0	0	0	0	0
57	F	Black	0	H0	State Patients	H0	2	0	0	1	Type 2 diabetes	1	Primary	0	0	0	0	0	0	0	0	0	0	0	0	0	1	0	0	0	0	0	0	0	0	0	0	0	0	0	0
68	F	Black	0	Bonitas Medical Scheme	PHP-MA	MEDICAL AIDS	9	0	0	1	Type 2 diabetes	0	Primary	0	0	0	0	0	0	0	0	0	0	0	0	0	0	0	0	0	0	0	0	0	0	0	0	0	0	0	0
48	F	Asian	0	H0	State Patients	H0	2	0	0	1	Type 2 diabetes	0	Primary	0	0	0	0	0	0	0	0	0	0	0	0	0	0	0	0	0	0	0	0	0	0	0	0	0	0	0	0
86	F	Asian	0	H0	State Patients	H0	1	0	0	1	Other or unspecified diabetes	1	Secondary	0	0	0	0	0	0	0	0	0	0	0	0	1	0	0	0	0	0	0	0	0	0	0	0	0	0	0	0
51	F	Asian	0	H0	State Patients	H0	3	0	0	1	Type 2 diabetes	0	Secondary	0	0	0	0	0	0	0	0	0	0	0	0	0	0	0	0	0	0	0	0	0	0	0	0	0	0	0	0
65	F	Asian	0	H0	State Patients	H0	2	0	0	1	Type 2 diabetes	1	Secondary	0	0	0	0	0	0	0	0	0	0	0	0	1	0	0	0	0	0	0	0	0	0	0	0	0	0	0	0
19	M	Asian	0	H0	State Patients	H0	1	0	0	1	Other or unspecified diabetes	1	Primary	0	0	0	0	0	0	0	0	0	1	0	0	0	0	0	0	0	0	0	0	0	0	0	0	0	0	0	0
20	M	Asian	0	H0	State Patients	H0	1	0	0	1	Type 2 diabetes	1	Secondary	0	0	0	0	0	0	0	0	0	1	0	0	0	0	0	0	0	0	0	0	0	0	0	0	0	0	0	0
19	M	Asian	0	H0	State Patients	H0	34	2	1	1	Type 1 diabetes	1	Primary	0	0	0	0	0	0	0	0	0	1	0	0	0	0	0	0	0	0	0	0	0	0	0	0	0	0	0	0
59	F	Asian	0	H0	State Patients	H0	12	0	0	1	Type 2 diabetes	1	Primary	0	1	0	0	1	0	0	0	0	0	0	1	0	0	0	0	0	0	0	0	0	0	0	0	0	0	0	0
79	M	Asian	0	H0	State Patients	H0	1	0	0	1	Other or unspecified diabetes	0	Secondary	0	0	0	0	0	0	0	0	0	0	0	0	0	0	0	0	0	0	0	0	0	0	0	0	0	0	0	0
48	F	Black	0	H0	State Patients	H0	18	2	1	1	Type 1 diabetes	1	Primary	0	0	0	0	0	0	0	0	0	1	0	0	0	1	0	1	0	0	1	0	0	0	0	0	0	0	1	0
41	M	Asian	0	H2	State Patients	H2	9	0	0	1	Type 2 diabetes	0	Primary	0	0	0	0	0	0	0	0	0	0	0	0	0	0	0	0	0	0	0	0	0	0	0	0	0	0	0	0
58	F	White	0	H1	State Patients	H1	1	0	0	1	Type 2 diabetes	1	Secondary	0	0	0	0	1	0	0	0	0	0	0	0	0	0	0	0	0	0	0	0	0	0	0	0	0	0	0	0
68	F	Asian	0	H3	State Patients	H3	8	0	0	1	Type 2 diabetes	0	Primary	0	0	0	0	0	0	0	0	0	0	0	0	0	0	0	0	0	0	0	0	0	0	0	0	0	0	0	0
44	M	Asian	0	Free	State Patients	FREE	2	0	0	1	Other or unspecified diabetes	0	Secondary	0	0	0	0	0	0	0	0	0	0	0	0	0	0	0	0	0	0	0	0	0	0	0	0	0	0	0	0
36	F	Asian	0	Free	State Patients	FREE	1	0	0	1	Other or unspecified diabetes	1	Primary	0	1	0	0	1	0	0	0	0	0	0	0	0	0	0	0	0	0	0	0	0	0	0	0	0	0	0	0
35	F	Asian	0	Free	State Patients	FREE	4	0	0	1	Type 1 diabetes	1	Primary	0	1	0	0	1	0	0	0	0	0	0	0	0	0	0	0	0	0	0	0	0	0	0	0	0	0	0	0
36	F	Asian	0	Free	State Patients	FREE	4	0	0	1	Type 2 diabetes	1	Primary	0	1	0	0	1	0	0	0	0	0	0	0	0	0	0	0	0	0	0	0	0	0	0	0	0	0	0	0
62	F	Asian	0	H0	State Patients	H0	5	0	0	1	Type 2 diabetes	0	Secondary	0	0	0	0	0	0	0	0	0	0	0	0	0	0	0	0	0	0	0	0	0	0	0	0	0	0	0	0
76	M	Asian	0	H2	State Patients	H2	2	0	0	1	Type 2 diabetes	0	Secondary	0	0	0	0	0	0	0	0	0	0	0	0	0	0	0	0	0	0	0	0	0	0	0	0	0	0	0	0
74	F	Asian	0	H0	State Patients	H0	1	0	0	1	Type 2 diabetes	0	Primary	0	0	0	0	0	0	0	0	0	0	0	0	0	0	0	0	0	0	0	0	0	0	0	0	0	0	0	0
56	M	Asian	0	Free	State Patients	FREE	1	0	0	1	Type 2 diabetes	1	Secondary	0	1	0	0	1	0	0	0	0	0	0	1	0	0	0	0	0	0	0	0	0	0	0	0	0	0	0	0
47	M	Asian	0	Free	State Patients	FREE	1	2	1	0	Type 2 diabetes	1	Secondary	0	0	0	0	1	0	0	0	0	0	0	0	0	0	0	0	0	0	0	0	0	0	0	0	0	0	0	0
49	F	Asian	0	H1	State Patients	H1	11	0	0	1	Type 2 diabetes	0	Secondary	0	0	0	0	0	0	0	0	0	0	0	0	0	0	0	0	0	0	0	0	0	0	0	0	0	0	0	0
65	F	Asian	0	H1	State Patients	H1	9	0	0	1	Type 2 diabetes	1	Primary	0	0	0	0	1	0	0	0	0	0	0	0	0	0	0	0	0	0	0	0	0	0	0	0	0	0	0	0
55	F	Black	0	H0	State Patients	H0	7	4	1	1	Type 2 diabetes	0	Secondary	0	0	0	0	0	0	0	0	0	0	0	0	0	0	0	0	0	0	0	0	0	0	0	0	0	0	0	0
19	M	Coloured	0	H1	State Patients	H1	12	0	0	1	Type 1 diabetes	1	Primary	0	0	0	0	0	0	0	0	0	0	0	0	0	1	0	0	0	0	0	0	0	0	0	0	0	0	0	0
72	M	Asian	0	H0	State Patients	H0	10	0	0	1	Type 2 diabetes	1	Primary	0	0	0	0	0	0	0	0	0	1	0	0	0	0	0	0	0	0	0	0	0	0	0	0	0	0	0	0
67	F	Asian	0	Free	State Patients	FREE	1	0	0	1	Other or unspecified diabetes	1	Secondary	0	1	0	0	1	0	0	0	0	0	0	0	0	0	0	0	0	0	0	0	0	0	0	0	0	0	0	0
64	F	Asian	0	Free	State Patients	FREE	25	77	1	1	Type 2 diabetes	1	Secondary	0	1	0	0	1	0	0	0	0	0	0	0	0	0	0	0	0	0	0	0	0	0	0	0	0	0	0	0
69	M	Black	0	H1	State Patients	H1	1	0	0	1	Other or unspecified diabetes	1	Secondary	0	0	0	0	1	0	0	0	0	1	0	1	0	0	0	0	0	0	0	0	0	0	0	0	0	0	0	0
72	M	Black	0	H1	State Patients	H1	5	0	0	1	Type 2 diabetes	1	Primary	0	0	0	0	1	0	0	0	0	1	0	1	0	0	0	0	0	0	0	0	0	0	0	0	0	0	0	0
60	F	Asian	0	H0	State Patients	H0	1	0	0	1	Other or unspecified diabetes	1	Secondary	0	0	0	0	0	0	0	0	1	0	0	0	0	0	1	0	0	0	0	0	0	0	0	0	0	0	0	0
46	F	Asian	0	H0	State Patients	H0	3	0	0	1	Type 1 diabetes	1	Primary	0	0	0	0	1	0	0	0	0	1	0	0	1	1	0	0	0	0	0	0	0	0	0	0	0	0	0	0
45	F	Asian	0	H0	State Patients	H0	8	0	0	1	Type 2 diabetes	1	Primary	0	0	0	0	1	0	0	0	0	1	0	0	1	1	0	0	0	0	0	0	0	0	0	0	0	0	0	0
52	F	Asian	0	Free	State Patients	FREE	1	0	0	1	Other or unspecified diabetes	0	Secondary	0	0	0	0	0	0	0	0	0	0	0	0	0	0	0	0	0	0	0	0	0	0	0	0	0	0	0	0
49	F	Asian	0	Free	State Patients	FREE	33	0	0	1	Type 2 diabetes	0	Primary	0	0	0	0	0	0	0	0	0	0	0	0	0	0	0	0	0	0	0	0	0	0	0	0	0	0	0	0
71	F	Asian	0	H0	State Patients	H0	6	0	0	1	Type 2 diabetes	0	Secondary	0	0	0	0	0	0	0	0	0	0	0	0	0	0	0	0	0	0	0	0	0	0	0	0	0	0	0	0
71	F	Asian	0	H0	State Patients	H0	2	0	0	1	Other or unspecified diabetes	0	Secondary	0	0	0	0	0	0	0	0	0	0	0	0	0	0	0	0	0	0	0	0	0	0	0	0	0	0	0	0
18	F	Black	0	Fedhealth TrueHealth	PHP-MA	MEDICAL AIDS	9	0	0	1	Type 1 diabetes	0	Primary	0	0	0	0	0	0	0	0	0	0	0	0	0	0	0	0	0	0	0	0	0	0	0	0	0	0	0	0
55	F	Black	0	H1	State Patients	H1	16	2	1	1	Type 2 diabetes	1	Primary	0	0	1	0	0	0	0	0	0	1	0	0	0	0	0	1	1	0	0	0	0	0	0	0	0	0	0	0
38	M	Asian	0	H1	State Patients	H1	1	7	1	0	Other or unspecified diabetes	1	Secondary	0	1	0	0	1	0	0	0	0	0	0	1	0	0	0	0	0	0	0	0	0	0	0	0	0	0	0	0
59	F	Black	0	H2	State Patients	H2	14	0	0	1	Type 2 diabetes	1	Primary	0	0	0	0	0	0	0	0	0	1	0	0	0	0	0	0	0	0	0	0	0	0	0	0	0	0	0	0
76	F	Black	0	H0	State Patients	H0	6	0	0	1	Type 2 diabetes	0	Secondary	0	0	0	0	0	0	0	0	0	0	0	0	0	0	0	0	0	0	0	0	0	0	0	0	0	0	0	0
14	M	Asian	0	H0	State Patients	H0	1	0	0	1	Other or unspecified diabetes	0	Primary	0	0	0	0	0	0	0	0	0	0	0	0	0	0	0	0	0	0	0	0	0	0	0	0	0	0	0	0
13	M	Asian	0	H0	State Patients	H0	4	0	0	1	Type 2 diabetes	0	Primary	0	0	0	0	0	0	0	0	0	0	0	0	0	0	0	0	0	0	0	0	0	0	0	0	0	0	0	0
52	M	Asian	0	H0	State Patients	H0	4	0	0	1	Type 2 diabetes	1	Secondary	0	1	0	0	1	0	0	0	0	0	0	0	0	0	0	0	0	0	0	0	0	0	0	0	0	0	0	0
45	M	Asian	0	H0	State Patients	H0	8	0	0	1	Type 2 diabetes	1	Secondary	0	0	0	0	0	0	0	0	0	0	1	0	0	0	0	0	0	0	0	0	0	0	0	0	0	0	0	0
47	M	Asian	0	H0	State Patients	H0	2	4	1	1	Other or unspecified diabetes	1	Secondary	0	0	0	0	0	0	0	0	0	0	1	0	0	0	0	0	0	0	0	0	0	0	0	0	0	0	0	0
59	M	Asian	0	H0	State Patients	H0	1	0	0	1	Type 1 diabetes	1	Secondary	0	0	0	0	0	0	0	0	1	1	0	0	0	0	0	0	0	0	0	0	0	0	0	0	0	0	0	0
57	M	Asian	0	H0	State Patients	H0	3	0	0	1	Type 2 diabetes	1	Secondary	0	0	0	0	0	0	0	0	1	1	0	0	0	0	0	0	0	0	0	0	0	0	0	0	0	0	0	0
59	F	Black	0	H0	State Patients	H0	3	0	0	1	Type 2 diabetes	0	Secondary	0	0	0	0	0	0	0	0	0	0	0	0	0	0	0	0	0	0	0	0	0	0	0	0	0	0	0	0
58	F	Black	0	H0	State Patients	H0	6	9	1	1	Other or unspecified diabetes	0	Secondary	0	0	0	0	0	0	0	0	0	0	0	0	0	0	0	0	0	0	0	0	0	0	0	0	0	0	0	0
62	F	Asian	0	H0	State Patients	H0	1	0	0	1	Other or unspecified diabetes	0	Primary	0	0	0	0	0	0	0	0	0	0	0	0	0	0	0	0	0	0	0	0	0	0	0	0	0	0	0	0
61	F	Asian	0	H0	State Patients	H0	10	21	1	1	Type 1 diabetes	0	Primary	0	0	0	0	0	0	0	0	0	0	0	0	0	0	0	0	0	0	0	0	0	0	0	0	0	0	0	0
61	F	Asian	0	H0	State Patients	H0	14	8	1	1	Type 2 diabetes	0	Primary	0	0	0	0	0	0	0	0	0	0	0	0	0	0	0	0	0	0	0	0	0	0	0	0	0	0	0	0
65	F	Asian	0	H0	State Patients	H0	4	0	0	1	Type 2 diabetes	0	Secondary	0	0	0	0	0	0	0	0	0	0	0	0	0	0	0	0	0	0	0	0	0	0	0	0	0	0	0	0
59	F	Asian	0	H0	State Patients	H0	2	0	0	1	Other or unspecified diabetes	0	Secondary	0	0	0	0	0	0	0	0	0	0	0	0	0	0	0	0	0	0	0	0	0	0	0	0	0	0	0	0
59	F	Asian	0	H0	State Patients	H0	1	0	0	1	Type 2 diabetes	0	Secondary	0	0	0	0	0	0	0	0	0	0	0	0	0	0	0	0	0	0	0	0	0	0	0	0	0	0	0	0
74	F	Asian	0	H0	State Patients	H0	3	17	1	1	Other or unspecified diabetes	1	Primary	0	0	0	0	0	0	0	0	0	0	1	0	0	0	0	0	0	0	0	0	0	0	0	0	0	0	0	0
73	F	Asian	0	H0	State Patients	H0	13	23	1	1	Type 2 diabetes	1	Primary	0	0	0	0	0	0	0	0	0	0	1	0	0	0	0	0	0	0	0	0	0	0	0	0	0	0	0	0
57	F	Coloured	0	H0	State Patients	H0	6	0	0	1	Other or unspecified diabetes	0	Secondary	0	0	0	0	0	0	0	0	0	0	0	0	0	0	0	0	0	0	0	0	0	0	0	0	0	0	0	0
56	F	Coloured	0	H0	State Patients	H0	13	0	0	1	Type 2 diabetes	0	Secondary	0	0	0	0	0	0	0	0	0	0	0	0	0	0	0	0	0	0	0	0	0	0	0	0	0	0	0	0
68	F	Asian	0	H0	State Patients	H0	4	0	0	1	Type 2 diabetes	1	Secondary	0	1	0	0	1	0	0	0	0	0	0	1	0	0	0	0	0	0	0	0	0	0	0	0	0	0	0	0
52	F	Asian	0	H0	State Patients	H0	2	0	0	1	Type 2 diabetes	1	Primary	0	0	0	0	1	0	0	0	1	0	0	0	0	0	0	0	0	0	0	0	0	0	0	0	0	0	0	0
64	M	Asian	0	H0	State Patients	H0	13	0	0	1	Type 2 diabetes	1	Primary	0	0	0	0	0	0	0	0	0	1	1	0	0	1	0	0	0	0	0	0	0	0	0	0	0	0	0	0
66	F	Asian	0	H0	State Patients	H0	1	0	0	1	Other or unspecified diabetes	0	Secondary	0	0	0	0	0	0	0	0	0	0	0	0	0	0	0	0	0	0	0	0	0	0	0	0	0	0	0	0
65	F	Asian	0	H0	State Patients	H0	6	0	0	1	Type 2 diabetes	0	Secondary	0	0	0	0	0	0	0	0	0	0	0	0	0	0	0	0	0	0	0	0	0	0	0	0	0	0	0	0
59	F	Asian	0	H0	State Patients	H0	9	0	0	1	Type 2 diabetes	1	Primary	0	1	0	0	1	0	0	0	0	0	1	1	1	0	0	0	0	0	0	0	0	0	0	0	0	0	0	0
60	M	Asian	0	H0	State Patients	H0	1	0	0	1	Other or unspecified diabetes	0	Secondary	0	0	0	0	0	0	0	0	0	0	0	0	0	0	0	0	0	0	0	0	0	0	0	0	0	0	0	0
58	M	Asian	0	H0	State Patients	H0	7	0	0	1	Type 2 diabetes	0	Secondary	0	0	0	0	0	0	0	0	0	0	0	0	0	0	0	0	0	0	0	0	0	0	0	0	0	0	0	0
58	F	Asian	0	H0	State Patients	H0	1	0	0	1	Type 2 diabetes	0	Secondary	0	0	0	0	0	0	0	0	0	0	0	0	0	0	0	0	0	0	0	0	0	0	0	0	0	0	0	0
38	F	Asian	0	Free	State Patients	FREE	12	2	1	1	Type 1 diabetes	0	Primary	0	0	0	0	0	0	0	0	0	0	0	0	0	0	0	0	0	0	0	0	0	0	0	0	0	0	0	0
16	M	Asian	0	H0	State Patients	H0	4	0	0	1	Other or unspecified diabetes	0	Primary	0	0	0	0	0	0	0	0	0	0	0	0	0	0	0	0	0	0	0	0	0	0	0	0	0	0	0	0
17	M	Asian	0	H0	State Patients	H0	1	0	0	1	Type 2 diabetes	0	Primary	0	0	0	0	0	0	0	0	0	0	0	0	0	0	0	0	0	0	0	0	0	0	0	0	0	0	0	0
57	M	Asian	0	H0	State Patients	H0	4	0	0	1	Type 2 diabetes	0	Secondary	0	0	0	0	0	0	0	0	0	0	0	0	0	0	0	0	0	0	0	0	0	0	0	0	0	0	0	0
52	F	Asian	0	H0	State Patients	H0	2	0	0	1	Other or unspecified diabetes	0	Secondary	0	0	0	0	0	0	0	0	0	0	0	0	0	0	0	0	0	0	0	0	0	0	0	0	0	0	0	0
49	F	Asian	0	H0	State Patients	H0	23	10	1	1	Type 2 diabetes	0	Secondary	0	0	0	0	0	0	0	0	0	0	0	0	0	0	0	0	0	0	0	0	0	0	0	0	0	0	0	0
52	M	Asian	0	H2	State Patients	H2	1	0	0	1	Type 2 diabetes	0	Secondary	0	0	0	0	0	0	0	0	0	0	0	0	0	0	0	0	0	0	0	0	0	0	0	0	0	0	0	0
55	F	Asian	0	H0	State Patients	H0	11	13	1	1	Type 2 diabetes	1	Secondary	0	1	0	0	1	0	0	0	0	0	0	1	0	0	1	0	0	0	0	0	0	0	0	0	0	0	0	0
45	F	Asian	0	H1	State Patients	H1	8	0	0	1	Type 2 diabetes	0	Secondary	0	0	0	0	0	0	0	0	0	0	0	0	0	0	0	0	0	0	0	0	0	0	0	0	0	0	0	0
70	F	Asian	0	H0	State Patients	H0	2	0	0	1	Type 2 diabetes	0	Secondary	0	0	0	0	0	0	0	0	0	0	0	0	0	0	0	0	0	0	0	0	0	0	0	0	0	0	0	0
42	M	Asian	0	H0	State Patients	H0	4	0	0	1	Type 2 diabetes	1	Primary	0	1	0	0	0	0	0	0	0	0	0	0	0	0	0	0	0	0	0	0	0	0	0	0	0	0	0	0
55	F	Asian	0	H0	State Patients	H0	2	0	0	1	Type 2 diabetes	0	Secondary	0	0	0	0	0	0	0	0	0	0	0	0	0	0	0	0	0	0	0	0	0	0	0	0	0	0	0	0
57	F	Coloured	0	Free	State Patients	FREE	3	0	0	1	Type 2 diabetes	1	Primary	0	1	0	0	0	0	0	0	0	0	0	0	0	0	0	0	0	0	0	0	0	0	0	0	0	0	0	0
70	F	Asian	0	H0	State Patients	H0	3	0	0	1	Other or unspecified diabetes	0	Secondary	0	0	0	0	0	0	0	0	0	0	0	0	0	0	0	0	0	0	0	0	0	0	0	0	0	0	0	0
71	F	Asian	0	H0	State Patients	H0	5	2	1	1	Type 2 diabetes	0	Secondary	0	0	0	0	0	0	0	0	0	0	0	0	0	0	0	0	0	0	0	0	0	0	0	0	0	0	0	0
47	F	Asian	0	H0	State Patients	H0	1	0	0	1	Type 2 diabetes	0	Secondary	0	0	0	0	0	0	0	0	0	0	0	0	0	0	0	0	0	0	0	0	0	0	0	0	0	0	0	0
58	M	Asian	0	H0	State Patients	H0	3	2	0	1	Type 2 diabetes	0	Secondary	0	0	0	0	0	0	0	0	0	0	0	0	0	0	0	0	0	0	0	0	0	0	0	0	0	0	0	0
51	F	Asian	0	H0	State Patients	H0	4	0	0	1	Type 2 diabetes	0	Secondary	0	0	0	0	0	0	0	0	0	0	0	0	0	0	0	0	0	0	0	0	0	0	0	0	0	0	0	0
24	F	Asian	0	H0	State Patients	H0	1	0	0	1	Other or unspecified diabetes	0	Secondary	0	0	0	0	0	0	0	0	0	0	0	0	0	0	0	0	0	0	0	0	0	0	0	0	0	0	0	0
63	F	Black	0	H0	State Patients	H0	4	0	0	1	Type 2 diabetes	1	Secondary	0	0	0	0	0	0	0	0	1	0	0	0	0	0	0	0	0	0	0	0	0	0	0	0	0	0	0	0
62	F	Asian	0	H0	State Patients	H0	5	12	1	1	Type 2 diabetes	1	Secondary	0	1	0	0	1	0	0	0	0	0	0	0	0	0	0	0	0	0	0	0	0	0	0	0	0	0	0	0
72	F	Asian	0	H0	State Patients	H0	1	0	0	1	Type 2 diabetes	0	Secondary	0	0	0	0	0	0	0	0	0	0	0	0	0	0	0	0	0	0	0	0	0	0	0	0	0	0	0	0
21	M	Asian	0	H1	State Patients	H1	10	0	0	1	Type 1 diabetes	0	Primary	0	0	0	0	0	0	0	0	0	0	0	0	0	0	0	0	0	0	0	0	0	0	0	0	0	0	0	0
25	M	Asian	0	Free	State Patients	FREE	10	0	0	1	Type 1 diabetes	0	Primary	0	0	0	0	0	0	0	0	0	0	0	0	0	0	0	0	0	0	0	0	0	0	0	0	0	0	0	0
68	F	Asian	0	H0	State Patients	H0	3	0	0	1	Type 2 diabetes	1	Secondary	0	1	0	0	1	0	0	0	0	0	0	0	0	0	0	0	0	0	0	0	0	0	0	0	0	0	0	0
49	M	Asian	0	H0	State Patients	H0	2	0	0	1	Other or unspecified diabetes	0	Secondary	0	0	0	0	0	0	0	0	0	0	0	0	0	0	0	0	0	0	0	0	0	0	0	0	0	0	0	0
63	F	Asian	0	H0	State Patients	H0	2	0	0	1	Other or unspecified diabetes	1	Secondary	0	0	0	0	1	0	0	0	0	0	0	1	0	0	0	0	0	0	0	0	0	0	0	0	0	0	0	0
63	F	Asian	0	H0	State Patients	H0	4	0	0	1	Type 2 diabetes	1	Secondary	0	0	0	0	1	0	0	0	0	0	0	1	0	0	0	0	0	0	0	0	0	0	0	0	0	0	0	0
45	F	Asian	0	H0	State Patients	H0	1	0	0	1	Other or unspecified diabetes	1	Secondary	0	1	0	0	1	0	0	0	0	0	0	0	0	0	0	0	0	0	0	0	0	0	0	0	0	0	0	0
46	F	Asian	0	H0	State Patients	H0	2	0	0	1	Type 2 diabetes	1	Secondary	0	1	0	0	1	0	0	0	0	0	0	0	0	0	0	0	0	0	0	0	0	0	0	0	0	0	0	0
52	F	Asian	0	H0	State Patients	H0	3	8	1	1	Type 2 diabetes	0	Secondary	0	0	0	0	0	0	0	0	0	0	0	0	0	0	0	0	0	0	0	0	0	0	0	0	0	0	0	0
69	F	Asian	0	H0	State Patients	H0	11	3	1	1	Type 2 diabetes	1	Secondary	0	0	0	0	0	0	0	0	0	0	1	0	0	1	0	0	0	0	0	0	0	0	0	0	0	0	0	0
63	F	Asian	0	H0	State Patients	H0	1	0	0	1	Type 1 diabetes	1	Secondary	0	0	0	0	0	0	0	0	0	0	0	0	1	0	0	1	0	1	0	0	0	0	0	0	0	0	0	0
61	F	Asian	0	H0	State Patients	H0	8	19	1	1	Type 2 diabetes	1	Secondary	0	0	0	0	0	0	0	0	0	0	0	0	1	0	0	1	0	1	0	0	0	0	0	0	0	0	0	0
55	F	Asian	0	H0	State Patients	H0	6	0	0	1	Type 2 diabetes	1	Secondary	0	0	0	0	0	0	0	0	1	0	0	0	0	0	0	0	0	0	0	0	0	0	0	0	0	0	0	0
68	F	Asian	0	H0	State Patients	H0	3	2	1	1	Type 2 diabetes	1	Secondary	0	0	0	0	1	0	0	0	0	0	0	0	0	0	0	0	0	0	0	0	0	0	0	0	0	0	0	0
46	F	Asian	0	H0	State Patients	H0	2	4	1	1	Type 2 diabetes	1	Secondary	0	1	0	0	1	0	0	1	0	0	0	0	0	0	0	0	0	0	0	0	0	0	0	0	0	0	0	0
60	M	Asian	0	H0	State Patients	H0	1	0	0	1	Other or unspecified diabetes	1	Secondary	0	0	0	0	1	0	0	0	0	0	0	0	0	0	0	0	0	0	0	0	0	0	0	0	0	0	0	0
57	M	Asian	0	H0	State Patients	H0	3	0	0	1	Type 2 diabetes	1	Secondary	0	0	0	0	1	0	0	0	0	0	0	0	0	0	0	0	0	0	0	0	0	0	0	0	0	0	0	0
71	F	Black	0	H0	State Patients	H0	2	0	0	1	Other or unspecified diabetes	0	Secondary	0	0	0	0	0	0	0	0	0	0	0	0	0	0	0	0	0	0	0	0	0	0	0	0	0	0	0	0
59	F	Asian	0	H0	State Patients	H0	13	16	1	1	Type 2 diabetes	1	Primary	0	1	0	0	1	0	0	0	0	0	0	1	1	0	0	0	0	0	0	0	0	0	0	0	0	0	0	0
18	F	Black	0	H0	State Patients	H0	20	21	1	1	Type 1 diabetes	1	Primary	0	0	0	0	0	0	0	0	0	1	1	0	0	1	0	0	0	0	0	0	0	0	0	0	0	0	0	0
55	M	Black	0	H0	State Patients	H0	1	0	0	1	Type 2 diabetes	0	Secondary	0	0	0	0	0	0	0	0	0	0	0	0	0	0	0	0	0	0	0	0	0	0	0	0	0	0	0	0
62	F	Asian	0	H0	State Patients	H0	4	0	0	1	Type 2 diabetes	1	Secondary	0	0	0	0	0	0	0	0	0	0	0	0	0	1	0	0	0	0	0	0	0	0	0	0	0	0	0	0
39	F	Black	0	H2	State Patients	H2	9	0	0	1	Type 2 diabetes	0	Primary	0	0	0	0	0	0	0	0	0	0	0	0	0	0	0	1	0	0	0	0	0	0	0	0	0	1	0	0
39	F	Black	0	H2	State Patients	H2	13	10	1	1	Other or unspecified diabetes	0	Secondary	0	0	0	0	0	0	0	0	0	0	0	0	0	0	0	1	0	0	0	0	0	0	0	0	0	1	0	0
64	F	Asian	0	H0	State Patients	H0	7	0	0	1	Other or unspecified diabetes	1	Secondary	0	0	0	0	1	0	0	0	0	0	0	0	0	0	0	0	0	0	0	0	0	0	0	0	0	0	0	0
69	M	Asian	0	H0	State Patients	H0	4	0	0	1	Type 2 diabetes	1	Secondary	0	0	0	0	1	0	0	0	0	0	0	1	0	0	0	0	0	0	0	0	0	0	0	0	0	0	0	0
72	F	Asian	0	H0	State Patients	H0	2	0	0	1	Type 2 diabetes	1	Secondary	0	0	0	0	1	0	0	0	0	0	0	1	0	0	0	0	0	0	0	0	0	0	0	0	0	0	0	0
60	F	Asian	0	H0	State Patients	H0	5	0	0	1	Type 2 diabetes	0	Secondary	0	0	0	0	0	0	0	0	0	0	0	0	0	0	0	0	0	0	0	0	0	0	0	0	0	0	0	0
65	F	Asian	0	H0	State Patients	H0	7	0	0	1	Type 2 diabetes	1	Secondary	0	1	0	0	0	0	0	0	0	0	0	0	0	0	0	0	0	0	0	0	0	0	0	0	0	0	0	0
65	M	Black	0	H2	State Patients	H2	10	0	0	1	Type 2 diabetes	0	Primary	0	0	0	0	0	0	0	0	0	0	0	0	0	0	0	0	0	0	0	0	0	0	0	0	0	0	0	0
78	F	White	0	H0	State Patients	H0	3	0	0	1	Type 2 diabetes	0	Secondary	0	0	0	0	0	0	0	0	0	0	0	0	0	0	0	0	0	0	0	0	0	0	0	0	0	0	0	0
18	M	Black	0	H0	State Patients	H0	1	0	0	1	Type 2 diabetes	0	Secondary	0	0	0	0	0	0	0	0	0	0	0	0	0	0	0	0	0	0	0	0	0	0	0	0	0	0	0	0
23	F	White	0	H1	State Patients	H1	7	0	0	1	Type 1 diabetes	0	Primary	0	0	0	0	0	0	0	0	0	0	0	0	0	0	0	0	0	0	0	0	0	0	0	0	0	0	0	0
63	F	Asian	0	H0	State Patients	H0	1	0	0	1	Type 2 diabetes	1	Secondary	0	1	0	0	1	0	0	0	0	0	0	1	0	0	0	0	0	0	0	0	0	0	0	0	0	0	0	0
57	F	Asian	1	H0	State Patients	H0	2	5	1	1	Other or unspecified diabetes	1	Secondary	0	0	0	0	1	0	0	0	0	0	0	0	0	0	0	0	0	0	0	0	0	0	0	0	0	0	0	0
57	F	Asian	1	H0	State Patients	H0	10	31	1	1	Type 2 diabetes	1	Primary	0	0	0	0	1	0	0	0	0	0	0	0	0	0	0	0	0	0	0	0	0	0	0	0	0	0	0	0
71	F	Asian	0	H0	State Patients	H0	3	0	0	1	Type 2 diabetes	0	Primary	0	0	0	0	0	0	0	0	0	0	0	0	0	0	0	1	0	0	1	0	0	0	0	0	0	0	0	0
58	F	Asian	0	H1	State Patients	H1	1	0	0	1	Type 2 diabetes	0	Secondary	0	0	0	0	0	0	0	0	0	0	0	0	0	0	0	0	0	0	0	0	0	0	0	0	0	0	0	0
72	F	Asian	0	H0	State Patients	H0	1	0	0	1	Type 1 diabetes	1	Primary	0	0	0	0	0	0	0	0	0	1	1	0	0	1	0	0	0	0	0	0	0	0	0	0	0	0	0	0
71	F	Asian	0	H0	State Patients	H0	7	0	0	1	Type 2 diabetes	1	Primary	0	0	0	0	0	0	0	0	0	1	1	0	0	1	0	0	0	0	0	0	0	0	0	0	0	0	0	0
67	F	Asian	0	H0	State Patients	H0	7	4	1	1	Type 2 diabetes	1	Secondary	0	1	0	0	1	0	0	1	0	0	0	0	0	0	0	0	0	0	0	0	0	0	0	0	0	0	0	0
40	F	Asian	0	H0	State Patients	H0	9	0	0	1	Type 2 diabetes	0	Primary	0	0	0	0	0	0	0	0	0	0	0	0	0	0	0	0	0	0	0	0	0	0	0	0	0	0	0	0
69	F	Asian	0	H0	State Patients	H0	5	0	0	1	Type 2 diabetes	1	Secondary	0	0	0	0	1	0	0	0	0	1	0	1	0	0	0	0	0	0	0	0	0	0	0	0	0	0	0	0
13	F	Black	0	Free	State Patients	FREE	9	0	0	1	Type 1 diabetes	0	Primary	0	0	0	0	0	0	0	0	0	0	0	0	0	0	0	0	0	0	0	0	0	0	0	0	0	0	0	0
68	F	Black	0	H0	State Patients	H0	1	2	1	0	Type 2 diabetes	0	Secondary	0	0	0	0	0	0	0	0	0	0	0	0	0	0	0	0	0	0	0	0	0	0	0	0	0	0	0	0
54	F	Asian	0	H0	State Patients	H0	1	0	0	1	Type 2 diabetes	0	Secondary	0	0	0	0	0	0	0	0	0	0	0	0	0	0	0	0	0	0	0	0	0	0	0	0	0	0	0	0
65	F	Asian	0	H0	State Patients	H0	1	0	0	1	Type 2 diabetes	1	Secondary	0	1	0	0	1	0	0	0	1	0	0	0	0	0	0	0	0	0	0	0	0	0	0	0	0	0	0	0
53	M	Asian	0	H0	State Patients	H0	7	0	0	1	Other or unspecified diabetes	0	Primary	0	0	0	0	0	0	0	0	0	0	0	0	0	0	0	0	0	0	0	0	0	0	0	0	0	0	0	0
73	F	Asian	0	H0	State Patients	H0	1	0	0	1	Other or unspecified diabetes	1	Secondary	0	0	0	0	1	0	0	0	0	0	0	0	0	0	0	0	0	0	0	0	0	0	0	0	0	0	0	0
73	F	Asian	0	H0	State Patients	H0	1	0	0	1	Type 2 diabetes	1	Secondary	0	0	0	0	1	0	0	0	0	0	0	0	0	0	0	0	0	0	0	0	0	0	0	0	0	0	0	0
69	M	Asian	0	H0	State Patients	H0	1	0	0	1	Type 2 diabetes	1	Secondary	0	0	0	0	1	0	0	0	0	0	0	0	0	0	0	0	0	0	0	0	0	0	0	0	0	0	0	0
70	F	Black	0	H0	State Patients	H0	5	0	0	1	Type 2 diabetes	0	Secondary	0	0	0	0	0	0	0	0	0	0	0	0	0	0	0	0	0	0	0	0	0	0	0	0	0	0	0	0
74	F	Asian	0	H0	State Patients	H0	2	2	1	1	Type 2 diabetes	0	Secondary	0	0	0	0	0	0	0	0	0	0	0	0	0	0	0	0	0	0	0	0	0	0	0	0	0	0	0	0
73	F	Asian	0	H0	State Patients	H0	2	5	1	1	Type 2 diabetes	0	Secondary	0	0	0	0	0	0	0	0	0	0	0	0	0	0	0	0	0	0	0	0	0	0	0	0	0	0	0	0
40	F	Asian	0	H0	State Patients	H0	2	0	0	1	Other or unspecified diabetes	1	Secondary	0	0	0	0	0	0	0	0	1	0	0	0	0	0	0	0	0	0	0	0	0	0	0	0	0	0	0	0
30	F	Black	0	H1	State Patients	H1	2	0	0	1	Type 1 diabetes	0	Primary	0	0	0	0	0	0	0	0	0	0	0	0	0	0	0	0	0	0	0	0	0	0	0	0	0	0	0	0
61	M	Asian	0	H0	State Patients	H0	3	7	1	1	Other or unspecified diabetes	1	Secondary	0	1	0	0	1	0	0	0	0	0	0	1	0	0	0	0	0	0	0	0	0	0	0	0	0	0	0	0
66	M	Black	0	H0	State Patients	H0	2	0	0	1	Other or unspecified diabetes	1	Secondary	0	1	0	0	1	0	0	1	0	1	0	1	0	0	0	0	0	0	0	0	0	0	0	0	0	0	0	0
65	M	Black	0	H0	State Patients	H0	41	2	1	1	Type 2 diabetes	1	Primary	0	1	0	0	1	0	0	1	0	1	0	1	0	0	0	0	0	0	0	0	0	0	0	0	0	0	0	0
35	F	White	0	H3	State Patients	H3	2	0	0	1	Other or unspecified diabetes	0	Secondary	0	0	0	0	0	0	0	0	0	0	0	0	0	0	0	0	0	0	0	0	0	0	0	0	0	0	0	0
35	F	White	0	H3	State Patients	H3	8	5	1	1	Type 2 diabetes	0	Primary	0	0	0	0	0	0	0	0	0	0	0	0	0	0	0	0	0	0	0	0	0	0	0	0	0	0	0	0
62	F	Asian	0	H0	State Patients	H0	5	2	0	1	Type 2 diabetes	1	Secondary	0	1	0	0	1	0	0	0	0	0	0	0	0	0	0	0	0	0	0	0	0	0	0	0	0	0	0	0
63	F	Asian	0	Gems Emerald Plan	PHP-MA	MEDICAL AIDS	1	0	0	1	Other or unspecified diabetes	0	Primary	0	0	0	0	0	0	0	0	0	0	0	0	0	0	0	0	0	0	0	0	0	0	0	0	0	0	0	0
61	F	Asian	0	Gems Emerald Plan	PHP-MA	MEDICAL AIDS	11	4	1	1	Type 2 diabetes	0	Primary	0	0	0	0	0	0	0	0	0	0	0	0	0	0	0	0	0	0	0	0	0	0	0	0	0	0	0	0
68	M	Asian	0	H0	State Patients	H0	1	0	0	1	Type 2 diabetes	1	Secondary	0	1	0	0	1	0	0	0	0	0	0	1	0	0	0	0	0	0	0	0	0	0	0	0	0	0	0	0
69	M	Asian	0	H0	State Patients	H0	5	0	0	1	Type 1 diabetes	0	Secondary	0	0	0	0	0	0	0	0	0	0	0	0	0	0	0	0	0	0	0	0	0	0	0	0	0	0	0	0
70	M	Asian	0	Free	State Patients	FREE	1	1	1	0	Other or unspecified diabetes	1	Secondary	0	1	0	0	1	0	0	1	0	0	0	0	0	0	0	0	0	0	0	0	0	0	0	0	0	0	0	0
44	M	Black	0	H1	State Patients	H1	10	0	0	1	Type 2 diabetes	1	Primary	0	0	0	0	0	0	0	0	0	0	1	0	0	0	0	0	0	0	0	0	0	0	0	0	0	0	0	0
50	M	Asian	0	H1	State Patients	H1	2	0	0	1	Type 2 diabetes	1	Secondary	0	0	0	0	1	0	0	1	0	0	0	0	0	0	0	0	0	0	0	0	0	0	0	0	0	0	0	0
75	F	Asian	0	H0	State Patients	H0	1	0	0	1	Type 2 diabetes	0	Secondary	0	0	0	0	0	0	0	0	0	0	0	0	0	0	0	0	0	0	0	0	0	0	0	0	0	0	0	0
51	F	Black	0	H0	State Patients	H0	17	4	1	1	Type 2 diabetes	1	Primary	0	0	0	0	1	0	0	0	0	0	0	0	0	1	0	0	0	0	0	0	0	0	0	0	0	0	0	0
43	F	Black	0	H0	State Patients	H0	4	0	0	1	Type 2 diabetes	1	Primary	0	0	0	0	0	0	0	0	0	1	1	0	0	1	0	0	0	0	0	0	0	0	0	0	0	0	0	0
71	M	Asian	0	H0	State Patients	H0	1	0	0	1	Other or unspecified diabetes	1	Primary	0	0	0	0	0	0	0	0	0	0	0	0	0	1	0	0	0	0	0	0	0	0	0	0	0	0	0	0
69	M	White	0	Free	State Patients	FREE	10	25	1	1	Type 2 diabetes	1	Secondary	0	1	0	0	1	0	0	0	1	0	0	1	0	0	0	0	0	0	0	0	0	0	0	0	0	0	0	0
53	F	Asian	0	H0	State Patients	H0	13	0	0	1	Type 2 diabetes	0	Primary	0	0	0	0	0	0	0	0	0	0	0	0	0	0	0	0	0	0	0	0	0	0	0	0	0	0	0	0
59	M	Asian	0	H0	State Patients	H0	1	0	0	1	Type 1 diabetes	0	Secondary	0	0	0	0	0	0	0	0	0	0	0	0	0	0	0	0	0	0	0	0	0	0	0	0	0	0	0	0
58	M	Asian	0	H0	State Patients	H0	37	0	0	1	Type 2 diabetes	0	Secondary	0	0	0	0	0	0	0	0	0	0	0	0	0	0	0	0	0	0	0	0	0	0	0	0	0	0	0	0
62	F	Asian	0	H0	State Patients	H0	2	0	0	1	Type 1 diabetes	0	Secondary	0	0	0	0	0	0	0	0	0	0	0	0	0	0	0	0	0	0	0	0	0	0	0	0	0	0	0	0
63	F	Asian	0	H0	State Patients	H0	1	0	0	1	Type 2 diabetes	0	Secondary	0	0	0	0	0	0	0	0	0	0	0	0	0	0	0	0	0	0	0	0	0	0	0	0	0	0	0	0
22	F	Asian	0	H1	State Patients	H1	8	0	0	1	Type 2 diabetes	0	Primary	0	0	0	0	0	0	0	0	0	0	0	0	0	0	0	0	0	0	0	0	0	0	0	0	0	0	0	0
65	F	Asian	0	H0	State Patients	H0	1	0	0	1	Type 2 diabetes	0	Secondary	0	0	0	0	0	0	0	0	0	0	0	0	0	0	0	0	0	0	0	0	0	0	0	0	0	0	0	0
61	M	Asian	0	H0	State Patients	H0	2	0	0	1	Type 2 diabetes	1	Secondary	0	0	0	0	1	0	0	0	0	0	0	0	0	0	0	0	0	0	0	0	0	0	0	0	0	0	0	0
84	F	Asian	0	H0	State Patients	H0	2	12	1	1	Other or unspecified diabetes	1	Secondary	0	0	0	0	0	0	0	0	0	0	0	0	1	0	0	0	0	0	0	0	0	0	0	0	0	0	0	0
21	F	Black	0	H3	State Patients	H3	1	0	0	1	Type 2 diabetes	1	Secondary	0	0	0	0	0	0	0	0	0	0	0	0	1	0	0	0	0	0	0	0	0	0	0	0	0	0	0	0
26	F	Black	0	H1	State Patients	H1	6	0	0	1	Type 1 diabetes	1	Primary	0	0	0	0	0	0	0	0	0	1	0	0	0	0	0	0	0	0	0	0	0	0	0	0	0	0	0	0
27	F	Black	0	H1	State Patients	H1	1	0	0	1	Type 2 diabetes	1	Primary	0	0	0	0	0	0	0	0	0	1	0	0	0	0	0	0	0	0	0	0	0	0	0	0	0	0	0	0
81	F	Asian	0	H0	State Patients	H0	1	0	0	1	Other or unspecified diabetes	0	Secondary	0	0	0	0	0	0	0	0	0	0	0	0	0	0	0	0	0	0	0	0	0	0	0	0	0	0	0	0
57	F	Black	0	Free	State Patients	FREE	6	7	1	1	Type 2 diabetes	0	Secondary	0	0	0	0	0	0	0	0	0	0	0	0	0	0	0	1	0	1	0	0	0	0	0	0	0	0	0	0
71	F	White	0	H0	State Patients	H0	3	0	0	1	Other or unspecified diabetes	0	Secondary	0	0	0	0	0	0	0	0	0	0	0	0	0	0	0	0	0	0	0	0	0	0	0	0	0	0	0	0
71	F	White	0	H0	State Patients	H0	2	2	1	1	Type 2 diabetes	0	Secondary	0	0	0	0	0	0	0	0	0	0	0	0	0	0	0	0	0	0	0	0	0	0	0	0	0	0	0	0
65	F	Asian	0	H0	State Patients	H0	4	2	1	1	Type 2 diabetes	1	Secondary	0	1	0	0	1	0	0	0	0	0	0	1	0	0	0	0	0	0	0	0	0	0	0	0	0	0	0	0
82	M	Asian	0	Free	State Patients	FREE	2	5	1	1	Type 2 diabetes	1	Secondary	0	0	0	0	1	0	0	0	0	0	0	0	0	0	0	0	0	0	0	0	0	0	0	0	0	0	0	0
11	M	Asian	0	H0	State Patients	H0	15	0	0	1	Type 1 diabetes	0	Primary	0	0	0	0	0	0	0	0	0	0	0	0	0	0	0	0	0	0	0	0	0	0	0	0	0	0	0	0
28	M	Black	0	H2	State Patients	H2	4	0	0	1	Type 1 diabetes	0	Primary	0	0	0	0	0	0	0	0	0	0	0	0	0	0	0	0	0	0	0	0	0	0	0	0	0	0	0	0
45	F	Asian	0	H1	State Patients	H1	11	0	0	1	Type 2 diabetes	0	Secondary	0	0	0	0	0	0	0	0	0	0	0	0	0	0	0	0	0	0	0	0	0	0	0	0	0	0	0	0
61	M	Asian	0	H2	State Patients	H2	8	0	0	1	Type 2 diabetes	1	Secondary	0	0	0	0	1	0	0	0	0	0	0	1	0	0	0	0	0	0	0	0	0	0	0	0	0	0	0	0
64	M	Asian	0	H0	State Patients	H0	1	0	0	1	Type 2 diabetes	1	Secondary	0	1	0	0	1	0	0	0	0	0	0	1	0	0	0	0	0	0	0	0	0	0	0	0	0	0	0	0
68	F	Black	0	H0	State Patients	H0	4	0	0	1	Type 2 diabetes	0	Secondary	0	0	0	0	0	0	0	0	0	0	0	0	0	0	0	0	0	0	0	0	0	0	0	0	0	0	0	0
58	F	Asian	0	H0	State Patients	H0	14	4	1	1	Type 2 diabetes	1	Primary	0	1	0	0	1	0	0	0	0	1	1	0	1	1	1	0	0	0	0	0	0	0	0	0	0	0	0	0
59	F	Asian	0	H0	State Patients	H0	2	0	0	1	Type 2 diabetes	1	Secondary	0	0	0	0	1	0	0	0	0	0	0	0	1	0	0	0	0	0	0	0	0	0	0	0	0	0	0	0
56	F	Asian	0	H0	State Patients	H0	5	0	0	1	Type 2 diabetes	0	Secondary	0	0	0	0	0	0	0	0	0	0	0	0	0	0	0	0	0	0	0	0	0	0	0	0	0	0	0	0
59	F	Asian	0	H0	State Patients	H0	2	0	0	1	Type 2 diabetes	0	Secondary	0	0	0	0	0	0	0	0	0	0	0	0	0	0	0	0	0	0	0	0	0	0	0	0	0	0	0	0
73	F	Asian	0	H0	State Patients	H0	1	0	0	1	Type 2 diabetes	0	Secondary	0	0	0	0	0	0	0	0	0	0	0	0	0	0	0	0	0	0	0	0	0	0	0	0	0	0	0	0
80	M	Asian	0	H0	State Patients	H0	6	0	0	1	Type 2 diabetes	0	Secondary	0	0	0	0	0	0	0	0	0	0	0	0	0	0	0	0	0	0	0	0	0	0	0	0	0	0	0	0
87	M	Asian	0	H0	State Patients	H0	1	4	1	0	Type 2 diabetes	1	Secondary	0	0	0	0	0	0	0	0	0	0	0	0	0	0	1	0	0	0	0	0	0	0	0	0	0	0	0	0
47	M	Asian	0	H1	State Patients	H1	1	0	0	1	Other or unspecified diabetes	1	Secondary	0	0	0	0	1	0	0	0	0	0	0	1	0	0	0	0	0	0	0	0	0	0	0	0	0	0	0	0
65	F	Asian	0	H0	State Patients	H0	7	2	1	1	Type 2 diabetes	0	Secondary	0	0	0	0	0	0	0	0	0	0	0	0	0	0	0	1	0	0	1	0	0	0	0	0	0	0	1	0
78	M	Asian	0	H0	State Patients	H0	1	0	0	1	Type 2 diabetes	1	Secondary	0	0	0	0	1	0	0	0	0	0	0	0	1	0	0	1	0	1	0	0	0	0	0	0	0	0	0	0
12	M	Black	0	H0	State Patients	H0	13	6	1	1	Type 1 diabetes	0	Primary	0	0	0	0	0	0	0	0	0	0	0	0	0	0	0	0	0	0	0	0	0	0	0	0	0	0	0	0
46	M	Asian	0	H0	State Patients	H0	1	0	0	1	Other or unspecified diabetes	1	Secondary	0	0	0	0	0	0	0	0	1	0	0	0	0	0	0	0	0	0	0	0	0	0	0	0	0	0	0	0
63	F	Asian	0	H0	State Patients	H0	1	0	0	1	Type 2 diabetes	0	Secondary	0	0	0	0	0	0	0	0	0	0	0	0	0	0	0	0	0	0	0	0	0	0	0	0	0	0	0	0
59	F	Black	0	H0	State Patients	H0	3	16	1	1	Type 2 diabetes	1	Secondary	0	0	0	0	1	0	0	0	0	0	0	0	0	0	0	0	0	0	0	0	0	0	0	0	0	0	0	0
53	F	Asian	0	H1	State Patients	H1	7	0	0	1	Type 2 diabetes	0	Primary	0	0	0	0	0	0	0	0	0	0	0	0	0	0	0	0	0	0	0	0	0	0	0	0	0	0	0	0
64	F	Black	0	H0	State Patients	H0	2	0	0	1	Type 1 diabetes	0	Secondary	0	0	0	0	0	0	0	0	0	0	0	0	0	0	0	1	0	0	1	0	0	0	0	0	0	0	0	0
61	M	Asian	0	H0	State Patients	H0	4	12	1	1	Type 2 diabetes	1	Secondary	0	0	0	0	1	0	0	0	0	1	1	0	0	0	0	0	0	0	0	0	0	0	0	0	0	0	0	0
59	M	Asian	0	H0	State Patients	H0	1	0	0	1	Other or unspecified diabetes	1	Secondary	0	0	0	0	1	0	0	0	0	0	0	1	1	0	1	0	0	0	0	0	0	0	0	0	0	0	0	0
59	M	Asian	0	H0	State Patients	H0	2	0	0	1	Type 2 diabetes	1	Secondary	0	0	0	0	1	0	0	0	0	0	0	1	1	0	1	0	0	0	0	0	0	0	0	0	0	0	0	0
51	F	Asian	0	H1	State Patients	H1	1	0	0	1	Other or unspecified diabetes	0	Secondary	0	0	0	0	0	0	0	0	0	0	0	0	0	0	0	0	0	0	0	0	0	0	0	0	0	0	0	0
57	F	Asian	0	H0	State Patients	H0	4	0	0	1	Type 2 diabetes	1	Secondary	0	0	0	0	0	0	0	0	0	0	0	0	1	0	0	0	0	0	0	0	0	0	0	0	0	0	0	0
67	F	Asian	0	H0	State Patients	H0	10	0	0	1	Type 2 diabetes	1	Primary	0	1	0	0	1	0	0	0	1	0	0	0	0	0	1	0	0	0	0	0	0	0	0	0	0	0	0	0
69	M	Asian	0	H0	State Patients	H0	6	1	1	1	Other or unspecified diabetes	1	Primary	0	0	0	0	0	0	0	0	0	0	0	1	0	0	0	0	0	0	0	0	0	0	0	0	0	0	0	0
63	M	Asian	0	H0	State Patients	H0	1	2	1	0	Type 2 diabetes	1	Secondary	0	1	0	0	1	0	0	0	0	0	0	0	1	1	0	0	0	0	0	0	0	0	0	0	0	0	0	0
63	M	Asian	0	Free	State Patients	FREE	1	0	0	1	Type 2 diabetes	1	Secondary	0	0	0	0	0	0	0	0	0	0	0	1	1	0	0	0	0	0	0	0	0	0	0	0	0	0	0	0
83	F	Black	0	H0	State Patients	H0	1	2	1	0	Type 2 diabetes	0	Secondary	0	0	0	0	0	0	0	0	0	0	0	0	0	0	0	0	0	0	0	0	0	0	0	0	0	0	0	0
33	M	Asian	0	H0	State Patients	H0	6	0	0	1	Type 2 diabetes	1	Primary	0	0	0	0	1	0	0	0	0	0	0	0	0	0	0	0	0	0	0	0	0	0	0	0	0	0	0	0
55	M	Asian	0	H0	State Patients	H0	3	0	0	1	Other or unspecified diabetes	1	Secondary	0	0	0	0	1	0	0	1	0	0	0	1	0	0	1	0	0	0	0	0	0	0	0	0	0	0	0	0
54	M	Asian	0	H0	State Patients	H0	4	6	1	1	Type 2 diabetes	1	Secondary	0	0	0	0	1	0	0	1	0	0	0	1	0	0	1	0	0	0	0	0	0	0	0	0	0	0	0	0
60	F	Asian	0	H0	State Patients	H0	2	0	0	1	Type 2 diabetes	1	Secondary	0	1	0	0	0	0	0	0	0	0	0	0	0	0	0	0	0	0	0	0	0	0	0	0	0	0	0	0
59	F	Asian	0	H0	State Patients	H0	4	0	0	1	Type 2 diabetes	0	Secondary	0	0	0	0	0	0	0	0	0	0	0	0	0	0	0	0	0	0	0	0	0	0	0	0	0	0	0	0
78	F	Asian	0	H0	State Patients	H0	1	14	1	0	Type 2 diabetes	1	Secondary	0	0	0	0	1	0	0	0	0	0	0	0	1	0	0	0	0	0	0	0	0	0	0	0	0	0	0	0
63	M	Asian	0	H0	State Patients	H0	1	0	0	1	Type 2 diabetes	1	Secondary	0	1	0	0	1	0	0	0	0	0	0	1	0	0	0	0	0	0	0	0	0	0	0	0	0	0	0	0
53	F	Asian	0	H0	State Patients	H0	3	0	0	1	Type 2 diabetes	1	Secondary	0	1	0	0	0	0	0	0	0	0	0	0	0	0	0	0	0	0	0	0	0	0	0	0	0	0	0	0
62	M	Asian	0	H0	State Patients	H0	1	0	0	1	Type 2 diabetes	1	Secondary	0	0	0	0	1	0	0	0	0	0	0	1	0	0	0	0	0	0	0	0	0	0	0	0	0	0	0	0
49	F	Asian	0	H0	State Patients	H0	2	0	0	1	Other or unspecified diabetes	0	Secondary	0	0	0	0	0	0	0	0	0	0	0	0	0	0	0	0	0	0	0	0	0	0	0	0	0	0	0	0
48	F	Asian	0	H0	State Patients	H0	12	6	1	1	Type 2 diabetes	0	Secondary	0	0	0	0	0	0	0	0	0	0	0	0	0	0	0	0	0	0	0	0	0	0	0	0	0	0	0	0
81	M	Asian	0	H0	State Patients	H0	1	0	0	1	Type 2 diabetes	0	Secondary	0	0	0	0	0	0	0	0	0	0	0	0	0	0	0	0	0	0	0	0	0	0	0	0	0	0	0	0
74	M	Asian	0	H0	State Patients	H0	1	0	0	1	Type 1 diabetes	1	Secondary	0	0	0	0	1	0	0	0	0	0	0	0	1	0	0	1	0	0	0	0	0	0	0	0	0	0	1	0
74	M	Asian	0	H0	State Patients	H0	3	0	0	1	Type 2 diabetes	1	Secondary	0	0	0	0	1	0	0	0	0	0	0	0	1	0	0	1	0	0	0	0	0	0	0	0	0	0	1	0
62	M	Asian	0	H0	State Patients	H0	4	3	1	1	Type 2 diabetes	1	Secondary	0	1	0	0	1	0	0	0	0	0	0	1	0	0	0	0	0	0	0	0	0	0	0	0	0	0	0	0
52	F	Asian	0	H0	State Patients	H0	1	2	1	0	Type 2 diabetes	0	Secondary	0	0	0	0	0	0	0	0	0	0	0	0	0	0	0	0	0	0	0	0	0	0	0	0	0	0	0	0
65	F	Asian	1	H0	State Patients	H0	1	24	1	0	Type 1 diabetes	1	Secondary	0	1	0	0	0	0	0	0	0	0	0	0	0	0	0	0	0	0	0	0	0	0	0	0	0	0	0	0
14	F	White	0	H1	State Patients	H1	1	0	0	1	Type 1 diabetes	0	Primary	0	0	0	0	0	0	0	0	0	0	0	0	0	0	0	0	0	0	0	0	0	0	0	0	0	0	0	0
88	F	Black	0	H0	State Patients	H0	1	3	1	0	Type 2 diabetes	0	Secondary	0	0	0	0	0	0	0	0	0	0	0	0	0	0	0	0	0	0	0	0	0	0	0	0	0	0	0	0
69	F	Asian	0	H0	State Patients	H0	1	0	0	1	Type 2 diabetes	1	Secondary	0	0	0	0	1	0	0	0	0	0	0	0	0	0	0	0	0	0	0	0	0	0	0	0	0	0	0	0
67	M	Asian	0	H0	State Patients	H0	4	0	0	1	Type 2 diabetes	0	Secondary	0	0	0	0	0	0	0	0	0	0	0	0	0	0	0	0	0	0	0	0	0	0	0	0	0	0	0	0
61	M	Asian	0	H0	State Patients	H0	2	5	1	1	Other or unspecified diabetes	1	Secondary	0	0	0	0	0	0	0	0	0	0	0	0	1	0	1	0	0	0	0	0	0	0	0	0	0	0	0	0
63	F	Black	0	H0	State Patients	H0	7	0	0	1	Type 2 diabetes	0	Primary	0	0	0	0	0	0	0	0	0	0	0	0	0	0	0	0	0	0	0	0	0	0	0	0	0	0	0	0
59	F	Black	0	H0	State Patients	H0	1	0	0	1	Other or unspecified diabetes	1	Secondary	0	1	0	0	1	0	0	0	0	0	0	1	1	0	1	0	0	0	0	0	0	0	0	0	0	0	0	0
58	F	Black	0	H0	State Patients	H0	5	1	1	1	Type 1 diabetes	1	Secondary	0	1	0	0	1	0	0	0	0	0	0	1	1	0	1	0	0	0	0	0	0	0	0	0	0	0	0	0
69	F	Asian	0	H0	State Patients	H0	3	0	0	1	Other or unspecified diabetes	1	Secondary	0	0	0	0	0	0	0	0	0	0	0	0	0	0	1	0	0	0	0	0	0	0	0	0	0	0	0	0
66	F	Asian	0	H0	State Patients	H0	2	0	0	1	Other or unspecified diabetes	1	Primary	0	0	0	0	1	0	0	0	0	1	1	0	1	0	0	0	0	0	0	0	0	0	0	0	0	0	0	0
64	F	Asian	0	H0	State Patients	H0	43	0	0	1	Type 2 diabetes	1	Primary	0	0	0	0	1	0	0	0	0	1	1	0	1	0	0	0	0	0	0	0	0	0	0	0	0	0	0	0
46	F	Asian	0	H0	State Patients	H0	3	0	0	1	Type 2 diabetes	1	Secondary	0	0	0	0	0	0	0	0	0	0	0	0	0	1	0	0	0	0	0	0	0	0	0	0	0	0	0	0
59	M	Asian	0	H1	State Patients	H1	2	14	1	1	Type 2 diabetes	1	Secondary	0	1	0	0	1	0	0	0	0	0	0	1	0	0	0	0	0	0	0	0	0	0	0	0	0	0	0	0
51	F	Asian	0	H1	State Patients	H1	2	0	0	1	Type 2 diabetes	0	Secondary	0	0	0	0	0	0	0	0	0	0	0	0	0	0	0	0	0	0	0	0	0	0	0	0	0	0	0	0
71	M	Asian	0	H0	State Patients	H0	4	0	0	1	Type 2 diabetes	0	Secondary	0	0	0	0	0	0	0	0	0	0	0	0	0	0	0	0	0	0	0	0	0	0	0	0	0	0	0	0
59	M	Asian	0	H0	State Patients	H0	5	1	1	1	Type 2 diabetes	1	Secondary	0	0	0	0	1	0	0	0	0	0	0	1	1	0	0	0	0	0	0	0	0	0	0	0	0	0	0	0
61	F	Black	0	H2	State Patients	H2	4	0	0	1	Type 2 diabetes	0	Secondary	0	0	0	0	0	0	0	0	0	0	0	0	0	0	0	0	0	0	0	0	0	0	0	0	0	0	0	0
68	M	Asian	0	H0	State Patients	H0	2	8	1	0	Type 2 diabetes	1	Secondary	0	1	0	0	1	0	0	0	0	0	0	1	1	0	0	0	0	0	0	0	0	0	0	0	0	0	0	0
71	M	White	0	H0	State Patients	H0	2	0	0	1	Type 2 diabetes	1	Primary	0	0	0	0	0	0	0	0	0	1	1	0	0	1	0	0	0	0	0	0	0	0	0	0	0	0	0	0
75	F	White	0	H0	State Patients	H0	7	0	0	1	Type 2 diabetes	1	Primary	0	0	0	0	0	0	0	0	0	0	0	0	1	0	0	0	0	0	0	0	0	0	0	0	0	0	0	0
59	F	Asian	0	Gems Emerald Plan	PHP-MA	MEDICAL AIDS	1	0	0	1	Other or unspecified diabetes	0	Secondary	0	0	0	0	0	0	0	0	0	0	0	0	0	0	0	0	0	0	0	0	0	0	0	0	0	0	0	0
57	F	Asian	0	Gems Emerald Plan	PHP-MA	MEDICAL AIDS	22	8	1	1	Type 2 diabetes	0	Primary	0	0	0	0	0	0	0	0	0	0	0	0	0	0	0	0	0	0	0	0	0	0	0	0	0	0	0	0
77	F	Asian	0	Free	State Patients	FREE	3	0	0	1	Type 2 diabetes	1	Secondary	0	0	0	0	0	0	0	0	1	0	0	0	0	0	0	0	0	0	0	0	0	0	0	0	0	0	0	0
74	M	Asian	0	H0	State Patients	H0	2	0	0	1	Other or unspecified diabetes	0	Secondary	0	0	0	0	0	0	0	0	0	0	0	0	0	0	0	1	0	0	0	0	0	0	0	0	0	0	1	0
51	F	Asian	0	H0	State Patients	H0	4	9	1	1	Other or unspecified diabetes	1	Secondary	0	0	0	0	1	0	0	0	0	0	0	0	0	0	0	0	0	0	0	0	0	0	0	0	0	0	0	0
71	F	Asian	0	H0	State Patients	H0	2	0	0	1	Type 2 diabetes	0	Secondary	0	0	0	0	0	0	0	0	0	0	0	0	0	0	0	0	0	0	0	0	0	0	0	0	0	0	0	0
54	F	Asian	0	H1	State Patients	H1	12	3	1	1	Type 2 diabetes	1	Secondary	0	1	0	0	1	0	0	0	0	0	0	0	0	0	0	0	0	0	0	0	0	0	0	0	0	0	0	0
59	F	Asian	0	H0	State Patients	H0	3	0	0	1	Type 2 diabetes	0	Secondary	0	0	0	0	0	0	0	0	0	0	0	0	0	0	0	0	0	0	0	0	0	0	0	0	0	0	0	0
78	M	Black	0	H0	State Patients	H0	3	0	0	1	Other or unspecified diabetes	0	Secondary	0	0	0	0	0	0	0	0	0	0	0	0	0	0	0	0	0	0	0	0	0	0	0	0	0	0	0	0
78	M	Black	0	H0	State Patients	H0	3	0	0	1	Type 2 diabetes	0	Secondary	0	0	0	0	0	0	0	0	0	0	0	0	0	0	0	0	0	0	0	0	0	0	0	0	0	0	0	0
63	F	Asian	0	H0	State Patients	H0	2	0	0	1	Type 1 diabetes	1	Secondary	0	1	0	0	1	0	0	0	0	0	0	0	0	0	0	0	0	0	0	0	0	0	0	0	0	0	0	0
65	F	Asian	0	H0	State Patients	H0	4	2	1	1	Type 2 diabetes	1	Secondary	0	1	0	0	1	0	0	0	0	0	0	0	0	0	0	0	0	0	0	0	0	0	0	0	0	0	0	0
69	F	Asian	0	H0	State Patients	H0	5	0	0	1	Type 2 diabetes	0	Secondary	0	0	0	0	0	0	0	0	0	0	0	0	0	0	0	0	0	0	0	0	0	0	0	0	0	0	0	0
62	F	Coloured	0	H0	State Patients	H0	1	0	0	1	Other or unspecified diabetes	1	Secondary	0	1	0	0	0	0	0	0	0	0	0	0	1	0	0	0	0	0	0	0	0	0	0	0	0	0	0	0
64	F	Coloured	0	H0	State Patients	H0	1	0	0	1	Type 1 diabetes	1	Secondary	0	1	0	0	0	0	0	0	0	0	0	0	1	0	0	0	0	0	0	0	0	0	0	0	0	0	0	0
59	F	Asian	0	H0	State Patients	H0	1	0	0	1	Other or unspecified diabetes	1	Secondary	0	1	0	0	1	0	0	0	0	0	0	0	0	0	0	0	0	0	0	0	0	0	0	0	0	0	0	0
57	F	Asian	0	H0	State Patients	H0	6	12	1	1	Type 2 diabetes	1	Secondary	0	1	0	0	1	0	0	0	0	0	0	0	0	0	0	0	0	0	0	0	0	0	0	0	0	0	0	0
63	F	Black	0	H0	State Patients	H0	1	0	0	1	Other or unspecified diabetes	0	Secondary	0	0	0	0	0	0	0	0	0	0	0	0	0	0	0	0	0	0	0	0	0	0	0	0	0	0	0	0
64	F	Black	0	H0	State Patients	H0	3	0	0	1	Type 2 diabetes	0	Secondary	0	0	0	0	0	0	0	0	0	0	0	0	0	0	0	0	0	0	0	0	0	0	0	0	0	0	0	0
68	M	Asian	0	H0	State Patients	H0	1	0	0	1	Other or unspecified diabetes	1	Secondary	0	0	0	0	1	0	0	0	0	1	0	1	0	1	0	0	0	0	0	0	0	0	0	0	0	0	0	0
66	M	Asian	0	H0	State Patients	H0	11	0	0	1	Type 2 diabetes	1	Primary	0	0	0	0	1	0	0	0	0	1	0	1	0	1	0	0	0	0	0	0	0	0	0	0	0	0	0	0
62	M	White	0	H1	State Patients	H1	1	0	0	1	Other or unspecified diabetes	1	Primary	0	0	0	0	1	0	0	0	0	0	0	0	0	0	1	0	0	0	0	0	0	0	0	0	0	0	0	0
24	F	Asian	0	H1	State Patients	H1	6	0	0	1	Type 1 diabetes	1	Primary	0	0	0	0	0	0	0	0	0	1	0	0	1	0	0	0	0	0	0	0	0	0	0	0	0	0	0	0
64	M	Black	0	H0	State Patients	H0	1	0	0	1	Type 2 diabetes	0	Secondary	0	0	0	0	0	0	0	0	0	0	0	0	0	0	0	0	0	0	0	0	0	0	0	0	0	0	0	0
81	F	Asian	0	H0	State Patients	H0	1	3	1	0	Type 2 diabetes	0	Secondary	0	0	0	0	0	0	0	0	0	0	0	0	0	0	0	0	0	0	0	0	0	0	0	0	0	0	0	0
57	M	Asian	1	Free	State Patients	FREE	1	0	1	0	Type 2 diabetes	1	Secondary	0	0	0	0	0	0	0	0	0	0	0	1	1	0	0	1	0	1	0	0	0	0	0	0	0	0	0	0
48	F	Asian	0	H0	State Patients	H0	1	0	0	1	Type 2 diabetes	0	Secondary	0	0	0	0	0	0	0	0	0	0	0	0	0	0	0	0	0	0	0	0	0	0	0	0	0	0	0	0
70	F	Asian	0	H0	State Patients	H0	1	0	0	1	Other or unspecified diabetes	0	Secondary	0	0	0	0	0	0	0	0	0	0	0	0	0	0	0	0	0	0	0	0	0	0	0	0	0	0	0	0
82	M	Coloured	0	H1	State Patients	H1	7	7	1	1	Type 2 diabetes	1	Secondary	0	0	0	0	1	0	0	0	0	0	0	0	0	0	0	0	0	0	0	0	0	0	0	0	0	0	0	0
65	F	Asian	0	H0	State Patients	H0	8	48	1	1	Type 2 diabetes	1	Secondary	0	0	0	0	0	0	0	0	0	0	0	0	1	0	1	1	0	1	0	1	0	0	0	0	0	0	0	0
41	F	Asian	0	Free	State Patients	FREE	1	0	0	1	Diabetes in pregnancy	0	Primary	0	0	0	0	0	0	0	0	0	0	0	0	0	0	0	0	0	0	0	0	0	0	0	0	0	0	0	0
66	M	Asian	0	H0	State Patients	H0	1	6	1	0	Type 2 diabetes	1	Secondary	0	1	0	0	1	0	0	0	0	0	0	1	0	0	0	0	0	0	0	0	0	0	0	0	0	0	0	0
77	M	Asian	0	H0	State Patients	H0	3	2	1	1	Other or unspecified diabetes	1	Secondary	0	0	0	0	1	0	0	0	0	0	0	0	0	0	0	1	0	0	1	0	0	0	0	0	0	0	0	0
72	F	Asian	0	H0	State Patients	H0	2	0	0	1	Type 2 diabetes	1	Secondary	0	1	0	0	0	0	0	0	0	0	0	1	0	0	0	0	0	0	0	0	0	0	0	0	0	0	0	0
64	F	Black	0	H0	State Patients	H0	3	12	1	1	Type 2 diabetes	1	Secondary	0	1	0	0	0	0	0	0	0	0	0	0	0	0	0	0	0	0	0	0	0	0	0	0	0	0	0	0
72	F	Asian	0	H0	State Patients	H0	2	6	1	0	Other or unspecified diabetes	1	Secondary	0	1	0	0	1	0	0	0	0	0	0	0	0	0	0	0	0	0	0	0	0	0	0	0	0	0	0	0
68	F	Asian	0	H0	State Patients	H0	5	0	0	1	Other or unspecified diabetes	0	Secondary	0	0	0	0	0	0	0	0	0	0	0	0	0	0	0	0	0	0	0	0	0	0	0	0	0	0	0	0
50	M	Asian	0	H1	State Patients	H1	1	0	0	1	Other or unspecified diabetes	1	Secondary	0	0	0	0	1	0	0	0	0	0	0	0	0	0	0	0	0	0	0	0	0	0	0	0	0	0	0	0
23	F	Black	0	H0	State Patients	H0	10	5	1	1	Type 1 diabetes	1	Primary	0	0	0	0	0	0	0	0	0	1	0	0	0	0	0	0	0	0	0	0	0	0	0	0	0	0	0	0
23	F	Black	0	H0	State Patients	H0	3	4	1	1	Type 2 diabetes	1	Primary	0	0	0	0	0	0	0	0	0	1	0	0	0	0	0	0	0	0	0	0	0	0	0	0	0	0	0	0
67	F	Asian	0	H0	State Patients	H0	1	0	0	1	Type 2 diabetes	0	Primary	0	0	0	0	0	0	0	0	0	0	0	0	0	0	0	0	0	0	0	0	0	0	0	0	0	0	0	0
50	M	Asian	0	H1	State Patients	H1	4	16	1	1	Type 2 diabetes	1	Secondary	0	0	0	0	1	0	0	0	0	0	0	1	0	0	0	0	0	0	0	0	0	0	0	0	0	0	0	0
68	M	Asian	0	H0	State Patients	H0	1	7	1	0	Type 2 diabetes	1	Secondary	0	1	0	0	1	0	0	0	0	0	0	1	0	0	0	0	0	0	0	0	0	0	0	0	0	0	0	0
67	F	Asian	0	H0	State Patients	H0	1	0	0	1	Other or unspecified diabetes	0	Secondary	0	0	0	0	0	0	0	0	0	0	0	0	0	0	0	0	0	0	0	0	0	0	0	0	0	0	0	0
48	F	Black	0	H2	State Patients	H2	1	0	0	1	Type 2 diabetes	1	Secondary	0	1	0	0	0	0	0	0	0	0	0	0	0	0	0	0	0	0	0	0	0	0	0	0	0	0	0	0
51	F	Asian	0	H0	State Patients	H0	6	0	0	1	Type 2 diabetes	1	Secondary	0	1	0	0	1	0	0	0	0	0	0	1	0	0	0	0	0	0	0	0	0	0	0	0	0	0	0	0
66	F	Black	0	H0	State Patients	H0	1	2	1	0	Type 2 diabetes	0	Secondary	0	0	0	0	0	0	0	0	0	0	0	0	0	0	0	0	0	0	0	0	0	0	0	0	0	0	0	0
72	F	Asian	0	H0	State Patients	H0	3	0	0	1	Type 2 diabetes	0	Secondary	0	0	0	0	0	0	0	0	0	0	0	0	0	0	0	0	0	0	0	0	0	0	0	0	0	0	0	0
49	F	Black	0	Gems Emerald Plan	PHP-MA	MEDICAL AIDS	2	0	0	1	Type 2 diabetes	0	Secondary	0	0	0	0	0	0	0	0	0	0	0	0	0	0	0	0	0	0	0	0	0	0	0	0	0	0	0	0
69	F	Asian	0	H1	State Patients	H1	8	0	0	1	Type 2 diabetes	1	Secondary	0	0	0	0	1	0	0	0	0	0	0	1	0	0	0	0	0	0	0	0	0	0	0	0	0	0	0	0
76	F	Asian	0	H0	State Patients	H0	1	1	1	0	Type 2 diabetes	0	Secondary	0	0	0	0	0	0	0	0	0	0	0	0	0	0	0	1	0	0	1	0	0	0	0	0	0	0	1	0
53	M	Asian	0	H0	State Patients	H0	15	0	0	1	Type 2 diabetes	0	Primary	0	0	0	0	0	0	0	0	0	0	0	0	0	0	0	0	0	0	0	0	0	0	0	0	0	0	0	0
50	F	Asian	0	H1	State Patients	H1	1	0	0	1	Other or unspecified diabetes	1	Secondary	0	1	0	0	1	0	0	0	0	0	0	0	1	0	0	0	0	0	0	0	0	0	0	0	0	0	0	0
64	F	Asian	0	H0	State Patients	H0	1	0	0	1	Other or unspecified diabetes	0	Secondary	0	0	0	0	0	0	0	0	0	0	0	0	0	0	0	0	0	0	0	0	0	0	0	0	0	0	0	0
62	F	Asian	0	H0	State Patients	H0	3	0	0	1	Type 2 diabetes	0	Secondary	0	0	0	0	0	0	0	0	0	0	0	0	0	0	0	0	0	0	0	0	0	0	0	0	0	0	0	0
67	F	Black	0	H1	State Patients	H1	1	0	0	1	Other or unspecified diabetes	0	Secondary	0	0	0	0	0	0	0	0	0	0	0	0	0	0	0	0	0	0	0	0	0	0	0	0	0	0	0	0
66	F	Black	0	H1	State Patients	H1	9	9	1	1	Type 2 diabetes	0	Primary	0	0	0	0	0	0	0	0	0	0	0	0	0	0	0	0	0	0	0	0	0	0	0	0	0	0	0	0
49	F	Asian	0	H1	State Patients	H1	1	0	0	1	Other or unspecified diabetes	0	Secondary	0	0	0	0	0	0	0	0	0	0	0	0	0	0	0	0	0	0	0	0	0	0	0	0	0	0	0	0
47	F	Asian	0	H1	State Patients	H1	4	0	0	1	Other or unspecified diabetes	0	Secondary	0	0	0	0	0	0	0	0	0	0	0	0	0	0	0	0	0	0	0	0	0	0	0	0	0	0	0	0
46	M	Asian	0	H2	State Patients	H2	1	0	0	1	Type 2 diabetes	1	Secondary	0	1	0	0	0	0	0	0	0	0	0	0	0	0	0	0	0	0	0	0	0	0	0	0	0	0	0	0
76	F	Asian	0	H0	State Patients	H0	2	4	1	1	Type 2 diabetes	1	Secondary	0	1	0	0	0	0	0	0	0	0	0	0	0	0	0	0	0	0	0	0	0	0	0	0	0	0	0	0
55	F	Black	0	H0	State Patients	H0	1	0	0	1	Type 1 diabetes	1	Secondary	0	0	0	0	0	0	0	0	0	0	0	1	0	0	0	0	0	0	0	0	0	0	0	0	0	0	0	0
56	F	Black	0	H0	State Patients	H0	1	0	0	1	Type 2 diabetes	1	Secondary	0	0	0	0	0	0	0	0	0	0	0	1	0	0	0	0	0	0	0	0	0	0	0	0	0	0	0	0
14	F	Black	0	Free	State Patients	FREE	8	0	0	1	Type 1 diabetes	0	Primary	0	0	0	0	0	0	0	0	0	0	0	0	0	0	0	0	0	0	0	0	0	0	0	0	0	0	0	0
47	F	Asian	0	H0	State Patients	H0	11	0	0	1	Type 2 diabetes	0	Primary	0	0	0	0	0	0	0	0	0	0	0	0	0	0	0	0	0	0	0	0	0	0	0	0	0	0	0	0
61	M	Asian	0	H0	State Patients	H0	2	0	0	1	Type 2 diabetes	1	Secondary	0	1	0	0	1	0	0	0	0	0	0	0	0	0	0	0	0	0	0	0	0	0	0	0	0	0	0	0
69	F	Asian	0	H0	State Patients	H0	3	0	0	1	Type 2 diabetes	1	Secondary	0	1	0	0	1	0	0	0	0	0	0	1	0	0	0	0	0	0	0	0	0	0	0	0	0	0	0	0
60	F	Asian	0	H0	State Patients	H0	2	0	0	1	Type 2 diabetes	1	Secondary	0	1	0	0	0	0	0	0	0	0	0	1	0	0	0	0	0	0	0	0	0	0	0	0	0	0	0	0
72	F	Asian	0	H0	State Patients	H0	1	0	0	1	Type 1 diabetes	1	Secondary	0	0	0	0	1	0	0	0	0	0	0	0	1	0	1	0	0	0	0	0	0	0	0	0	0	0	0	0
73	F	Asian	0	H0	State Patients	H0	7	0	0	1	Type 2 diabetes	1	Primary	0	0	0	0	1	0	0	0	0	0	0	0	1	0	1	0	0	0	0	0	0	0	0	0	0	0	0	0
63	F	Black	0	H0	State Patients	H0	10	0	0	1	Type 2 diabetes	0	Primary	0	0	0	0	0	0	0	0	0	0	0	0	0	0	0	0	0	0	0	0	0	0	0	0	0	0	0	0
59	M	Asian	0	H0	State Patients	H0	5	11	1	1	Type 2 diabetes	1	Secondary	0	1	0	0	1	0	0	0	0	0	0	0	0	0	0	0	0	0	0	0	0	0	0	0	0	0	0	0
32	F	Black	0	Free	State Patients	FREE	1	0	0	1	Diabetes in pregnancy	0	Primary	0	0	0	0	0	0	0	0	0	0	0	0	0	0	0	0	0	0	0	0	0	0	0	0	0	0	0	0
19	M	Asian	0	H0	State Patients	H0	14	0	0	1	Type 1 diabetes	1	Primary	0	0	0	0	0	0	0	0	0	1	0	0	0	1	0	0	0	0	0	0	0	0	0	0	0	0	0	0
22	M	Asian	0	H0	State Patients	H0	1	0	0	1	Type 2 diabetes	1	Primary	0	0	0	0	0	0	0	0	0	1	0	0	0	1	0	0	0	0	0	0	0	0	0	0	0	0	0	0
70	F	Asian	0	H0	State Patients	H0	1	0	0	1	Type 2 diabetes	1	Secondary	0	0	0	0	1	0	0	0	0	0	0	0	0	0	0	0	0	0	0	0	0	0	0	0	0	0	0	0
73	M	Black	0	H0	State Patients	H0	1	5	1	0	Other or unspecified diabetes	0	Secondary	0	0	0	0	0	0	0	0	0	0	0	0	0	0	0	0	0	0	0	0	0	0	0	0	0	0	0	0
46	M	Asian	1	H0	State Patients	H0	1	4	1	0	Other or unspecified diabetes	1	Secondary	0	1	0	0	1	0	0	0	0	0	0	1	1	0	0	0	0	0	0	0	0	0	0	0	0	0	0	0
45	M	Asian	1	H0	State Patients	H0	5	12	1	1	Type 2 diabetes	1	Secondary	0	1	0	0	1	0	0	0	0	0	0	1	1	0	0	0	0	0	0	0	0	0	0	0	0	0	0	0
85	M	Asian	0	H0	State Patients	H0	6	11	1	1	Type 2 diabetes	1	Secondary	0	0	0	0	0	0	0	0	0	0	0	0	1	0	0	0	0	0	0	0	0	0	0	0	0	0	0	0
78	F	Asian	0	H0	State Patients	H0	2	0	0	1	Type 2 diabetes	0	Secondary	0	0	0	0	0	0	0	0	0	0	0	0	0	0	0	0	0	0	0	0	0	0	0	0	0	0	0	0
58	F	Black	0	H0	State Patients	H0	2	0	0	1	Other or unspecified diabetes	0	Secondary	0	0	0	0	0	0	0	0	0	0	0	0	0	0	0	0	0	0	0	0	0	0	0	0	0	0	0	0
69	F	Asian	0	H0	State Patients	H0	1	0	0	1	Other or unspecified diabetes	0	Secondary	0	0	0	0	0	0	0	0	0	0	0	0	0	0	0	0	0	0	0	0	0	0	0	0	0	0	0	0
67	F	Asian	0	H0	State Patients	H0	3	0	0	1	Type 2 diabetes	0	Secondary	0	0	0	0	0	0	0	0	0	0	0	0	0	0	0	0	0	0	0	0	0	0	0	0	0	0	0	0
52	F	Asian	0	H0	State Patients	H0	4	0	0	1	Other or unspecified diabetes	1	Secondary	0	0	1	0	1	0	0	1	0	0	0	0	1	1	0	0	0	0	0	0	0	0	0	0	0	0	0	0
52	F	Asian	0	H0	State Patients	H0	5	8	1	1	Type 1 diabetes	1	Secondary	0	0	1	0	1	0	0	1	0	0	0	0	1	1	0	0	0	0	0	0	0	0	0	0	0	0	0	0
56	F	Asian	0	H1	State Patients	H1	6	10	1	1	Type 2 diabetes	1	Secondary	0	1	0	0	1	0	0	0	0	0	0	0	0	0	0	0	0	0	0	0	0	0	0	0	0	0	0	0
75	F	Asian	0	H0	State Patients	H0	3	0	0	1	Type 2 diabetes	0	Secondary	0	0	0	0	0	0	0	0	0	0	0	0	0	0	0	0	0	0	0	0	0	0	0	0	0	0	0	0
45	M	Asian	0	H0	State Patients	H0	4	0	0	1	Type 2 diabetes	1	Secondary	0	0	0	0	1	0	0	0	0	0	0	0	0	0	0	0	0	0	0	0	0	0	0	0	0	0	0	0
54	F	Asian	0	H0	State Patients	H0	1	0	0	1	Type 2 diabetes	1	Secondary	0	0	0	0	1	0	0	0	0	0	0	1	0	0	0	0	0	0	0	0	0	0	0	0	0	0	0	0
68	F	Asian	0	H0	State Patients	H0	3	0	0	1	Type 2 diabetes	0	Primary	0	0	0	0	0	0	0	0	0	0	0	0	0	0	0	0	0	0	0	0	0	0	0	0	0	0	0	0
65	F	Black	0	H0	State Patients	H0	1	8	1	0	Other or unspecified diabetes	0	Secondary	0	0	0	0	0	0	0	0	0	0	0	0	0	0	0	1	0	0	1	0	0	0	0	0	0	0	1	0
55	M	Asian	0	Free	State Patients	FREE	13	0	0	1	Type 2 diabetes	1	Primary	0	0	0	0	1	0	0	0	0	1	1	1	0	0	0	0	0	0	0	0	0	0	0	0	0	0	0	0
58	F	Asian	0	H0	State Patients	H0	2	0	0	1	Other or unspecified diabetes	0	Secondary	0	0	0	0	0	0	0	0	0	0	0	0	0	0	0	1	0	0	1	0	0	0	0	0	0	0	1	0
58	F	Asian	0	H0	State Patients	H0	1	0	0	1	Type 2 diabetes	0	Secondary	0	0	0	0	0	0	0	0	0	0	0	0	0	0	0	1	0	0	1	0	0	0	0	0	0	0	1	0
70	M	Asian	0	H0	State Patients	H0	7	11	1	1	Type 2 diabetes	1	Secondary	0	0	0	0	1	0	0	0	1	0	0	1	0	0	1	0	0	0	0	0	0	0	0	0	0	0	0	0
68	M	Asian	0	H0	State Patients	H0	1	2	0	1	Type 1 diabetes	1	Primary	0	0	0	0	0	0	0	0	0	0	0	0	1	0	0	0	0	0	0	0	0	0	0	0	0	0	0	0
68	M	Asian	0	H0	State Patients	H0	1	0	0	1	Type 2 diabetes	1	Secondary	0	0	0	0	0	0	0	0	0	0	0	0	1	0	0	0	0	0	0	0	0	0	0	0	0	0	0	0
53	F	Asian	0	H0	State Patients	H0	13	8	1	1	Type 2 diabetes	0	Secondary	0	0	0	0	0	0	0	0	0	0	0	0	0	0	0	0	0	0	0	0	0	0	0	0	0	0	0	0
40	F	Coloured	0	H0	State Patients	H0	2	4	0	1	Type 2 diabetes	1	Secondary	0	1	0	0	0	0	0	0	0	0	0	0	0	0	0	0	0	0	0	0	0	0	0	0	0	0	0	0
31	M	Black	0	H0	State Patients	H0	1	3	1	0	Type 2 diabetes	0	Secondary	0	0	0	0	0	0	0	0	0	0	0	0	0	0	0	0	0	0	0	0	0	0	0	0	0	0	0	0
51	M	Asian	0	H1	State Patients	H1	7	0	0	1	Other or unspecified diabetes	0	Secondary	0	0	0	0	0	0	0	0	0	0	0	0	0	0	0	0	0	0	0	0	0	0	0	0	0	0	0	0
51	M	Asian	0	H1	State Patients	H1	13	0	0	1	Type 2 diabetes	0	Secondary	0	0	0	0	0	0	0	0	0	0	0	0	0	0	0	0	0	0	0	0	0	0	0	0	0	0	0	0
76	F	Asian	0	H0	State Patients	H0	5	0	0	1	Type 2 diabetes	1	Primary	0	0	0	0	0	0	0	0	0	0	0	0	1	0	0	1	0	1	0	0	0	0	0	0	0	0	0	0
71	F	Asian	0	H0	State Patients	H0	3	0	0	1	Other or unspecified diabetes	0	Secondary	0	0	0	0	0	0	0	0	0	0	0	0	0	0	0	0	0	0	0	0	0	0	0	0	0	0	0	0
71	F	Asian	0	H0	State Patients	H0	1	0	0	1	Type 2 diabetes	0	Secondary	0	0	0	0	0	0	0	0	0	0	0	0	0	0	0	0	0	0	0	0	0	0	0	0	0	0	0	0
71	M	Asian	0	H0	State Patients	H0	1	0	0	1	Other or unspecified diabetes	0	Secondary	0	0	0	0	0	0	0	0	0	0	0	0	0	0	0	0	0	0	0	0	0	0	0	0	0	0	0	0
57	F	Black	0	H1	State Patients	H1	3	14	1	1	Other or unspecified diabetes	1	Secondary	0	0	0	0	0	0	0	0	0	0	0	0	1	1	0	1	0	1	0	0	0	0	0	0	0	0	0	0
36	F	Asian	0	H0	State Patients	H0	5	13	1	1	Diabetes in pregnancy	1	Primary	0	0	0	0	1	0	0	0	0	1	1	0	0	0	0	1	0	0	0	0	0	0	1	0	0	0	0	0
38	F	Asian	0	H0	State Patients	H0	4	39	1	1	Other or unspecified diabetes	1	Primary	0	0	0	0	1	0	0	0	0	1	1	0	0	0	0	1	0	0	0	0	0	0	1	0	0	0	0	0
37	F	Asian	0	H0	State Patients	H0	31	36	1	1	Type 2 diabetes	1	Primary	0	0	0	0	1	0	0	0	0	1	1	0	0	0	0	1	0	0	0	0	0	0	1	0	0	0	0	0
48	F	Asian	0	H0	State Patients	H0	1	0	0	1	Type 2 diabetes	0	Secondary	0	0	0	0	0	0	0	0	0	0	0	0	0	0	0	0	0	0	0	0	0	0	0	0	0	0	0	0
70	M	White	0	H0	State Patients	H0	8	5	1	1	Type 2 diabetes	1	Secondary	0	1	0	0	1	0	0	0	0	0	0	1	0	0	0	0	0	0	0	0	0	0	0	0	0	0	0	0
67	M	Asian	0	H0	State Patients	H0	3	0	0	1	Type 2 diabetes	1	Secondary	0	1	0	0	0	0	0	0	0	0	0	0	0	0	0	0	0	0	0	0	0	0	0	0	0	0	0	0
48	M	Asian	0	H1	State Patients	H1	23	0	0	1	Type 2 diabetes	0	Secondary	0	0	0	0	0	0	0	0	0	0	0	0	0	0	0	0	0	0	0	0	0	0	0	0	0	0	0	0
48	F	Asian	0	H0	State Patients	H0	5	0	0	1	Type 2 diabetes	0	Secondary	0	0	0	0	0	0	0	0	0	0	0	0	0	0	0	0	0	0	0	0	0	0	0	0	0	0	0	0
75	F	Black	0	H0	State Patients	H0	2	41	1	0	Type 2 diabetes	1	Secondary	0	1	0	0	1	0	0	0	0	0	0	1	0	0	0	0	0	0	0	0	0	0	0	0	0	0	0	0
68	M	Asian	0	H0	State Patients	H0	1	0	0	1	Other or unspecified diabetes	1	Secondary	0	1	0	0	1	0	0	0	0	0	0	1	0	0	0	0	0	0	0	0	0	0	0	0	0	0	0	0
68	M	Asian	0	H0	State Patients	H0	2	11	1	1	Type 2 diabetes	1	Secondary	0	1	0	0	1	0	0	0	0	0	0	1	0	0	0	0	0	0	0	0	0	0	0	0	0	0	0	0
70	F	Asian	0	H0	State Patients	H0	2	0	0	1	Type 2 diabetes	1	Secondary	0	1	0	0	1	0	0	0	0	0	0	1	0	0	0	0	0	0	0	0	0	0	0	0	0	0	0	0
66	F	Black	0	H0	State Patients	H0	1	0	0	1	Other or unspecified diabetes	1	Secondary	0	0	0	0	0	0	0	0	0	0	0	0	0	1	1	0	0	0	0	0	0	0	0	0	0	0	0	0
66	F	Black	0	H0	State Patients	H0	2	0	0	1	Type 1 diabetes	1	Primary	0	0	0	0	0	0	0	0	0	0	0	0	0	1	1	0	0	0	0	0	0	0	0	0	0	0	0	0
67	F	Black	0	Free	State Patients	FREE	1	0	0	1	Type 2 diabetes	1	Secondary	0	0	0	0	0	0	0	0	0	0	0	0	1	0	0	0	0	0	0	0	0	0	0	0	0	0	0	0
50	F	Asian	0	H1	State Patients	H1	1	0	0	1	Other or unspecified diabetes	0	Secondary	0	0	0	0	0	0	0	0	0	0	0	0	0	0	0	0	0	0	0	0	0	0	0	0	0	0	0	0
51	F	Asian	0	H1	State Patients	H1	1	0	0	1	Type 2 diabetes	0	Primary	0	0	0	0	0	0	0	0	0	0	0	0	0	0	0	0	0	0	0	0	0	0	0	0	0	0	0	0
72	F	Asian	0	H0	State Patients	H0	1	0	0	1	Type 2 diabetes	0	Secondary	0	0	0	0	0	0	0	0	0	0	0	0	0	0	0	0	0	0	0	0	0	0	0	0	0	0	0	0
54	F	Asian	0	H0	State Patients	H0	3	0	0	1	Other or unspecified diabetes	0	Secondary	0	0	0	0	0	0	0	0	0	0	0	0	0	0	0	0	0	0	0	0	0	0	0	0	0	0	0	0
52	F	Asian	0	H0	State Patients	H0	21	0	0	1	Type 2 diabetes	0	Secondary	0	0	0	0	0	0	0	0	0	0	0	0	0	0	0	0	0	0	0	0	0	0	0	0	0	0	0	0
50	F	Asian	0	H0	State Patients	H0	3	0	0	1	Type 2 diabetes	0	Secondary	0	0	0	0	0	0	0	0	0	0	0	0	0	0	0	0	0	0	0	0	0	0	0	0	0	0	0	0
51	F	Asian	0	H1	State Patients	H1	3	50	1	1	Type 2 diabetes	1	Secondary	0	1	0	0	1	0	0	0	1	0	0	1	0	0	0	0	0	0	0	0	0	0	0	0	0	0	0	0
52	M	Asian	0	H0	State Patients	H0	1	0	0	1	Type 2 diabetes	1	Secondary	0	0	0	0	1	0	0	0	0	0	0	1	0	0	0	0	0	0	0	0	0	0	0	0	0	0	0	0
51	M	Asian	0	H0	State Patients	H0	4	3	1	1	Other or unspecified diabetes	1	Secondary	0	0	0	0	1	0	0	0	0	0	0	1	0	0	0	0	0	0	0	0	0	0	0	0	0	0	0	0
73	F	Asian	0	H0	State Patients	H0	3	0	0	1	Type 2 diabetes	1	Secondary	0	0	0	0	1	0	0	0	0	0	0	0	0	0	0	0	0	0	0	0	0	0	0	0	0	0	0	0
65	M	Asian	0	H0	State Patients	H0	3	0	0	1	Type 2 diabetes	1	Secondary	0	0	0	0	1	0	0	0	0	0	0	0	0	0	0	0	0	0	0	0	0	0	0	0	0	0	0	0
56	F	Asian	0	H0	State Patients	H0	5	0	0	1	Type 2 diabetes	0	Primary	0	0	0	0	0	0	0	0	0	0	0	0	0	0	0	0	0	0	0	0	0	0	0	0	0	0	0	0
54	F	Asian	0	H0	State Patients	H0	8	0	0	1	Type 2 diabetes	0	Primary	0	0	0	0	0	0	0	0	0	0	0	0	0	0	0	0	0	0	0	0	0	0	0	0	0	0	0	0
59	M	Asian	0	H0	State Patients	H0	3	0	0	1	Type 2 diabetes	1	Secondary	0	0	0	0	1	0	0	0	0	0	0	0	0	0	0	0	0	0	0	0	0	0	0	0	0	0	0	0
71	F	Asian	0	H0	State Patients	H0	3	7	1	1	Other or unspecified diabetes	1	Secondary	0	1	0	0	0	0	0	0	0	0	0	0	0	0	0	0	0	0	0	0	0	0	0	0	0	0	0	0
70	F	Asian	0	H0	State Patients	H0	9	8	1	1	Type 2 diabetes	1	Secondary	0	1	0	0	0	0	0	0	0	0	0	0	0	0	0	0	0	0	0	0	0	0	0	0	0	0	0	0
73	F	Asian	0	H0	State Patients	H0	1	0	0	1	Type 1 diabetes	1	Secondary	0	1	0	0	1	0	0	0	0	0	0	1	0	0	0	1	0	0	0	0	0	0	0	0	0	0	1	0
72	F	Asian	0	H0	State Patients	H0	8	0	0	1	Other or unspecified diabetes	0	Primary	0	0	0	0	0	0	0	0	0	0	0	0	0	0	0	0	0	0	0	0	0	0	0	0	0	0	0	0
63	F	Asian	0	H0	State Patients	H0	1	0	0	1	Type 2 diabetes	0	Secondary	0	0	0	0	0	0	0	0	0	0	0	0	0	0	0	0	0	0	0	0	0	0	0	0	0	0	0	0
81	F	Asian	0	H0	State Patients	H0	1	0	0	1	Type 2 diabetes	0	Secondary	0	0	0	0	0	0	0	0	0	0	0	0	0	0	0	0	0	0	0	0	0	0	0	0	0	0	0	0
62	F	White	0	H1	State Patients	H1	3	0	0	1	Type 2 diabetes	0	Secondary	0	0	0	0	0	0	0	0	0	0	0	0	0	0	0	0	0	0	0	0	0	0	0	0	0	0	0	0
68	F	White	0	Bankmed Medical Aid	PHP-MA	MEDICAL AIDS	6	0	0	1	Type 2 diabetes	0	Secondary	0	0	0	0	0	0	0	0	0	0	0	0	0	0	0	0	0	0	0	0	0	0	0	0	0	0	0	0
62	F	Asian	0	H0	State Patients	H0	5	5	1	1	Type 2 diabetes	0	Secondary	0	0	0	0	0	0	0	0	0	0	0	0	0	0	0	0	0	0	0	0	0	0	0	0	0	0	0	0
71	F	Asian	0	H0	State Patients	H0	1	4	1	0	Type 2 diabetes	0	Secondary	0	0	0	0	0	0	0	0	0	0	0	0	0	0	0	0	0	0	0	0	0	0	0	0	0	0	0	0
68	M	Asian	0	H0	State Patients	H0	2	0	0	1	Type 2 diabetes	1	Secondary	0	0	0	0	1	0	0	0	1	0	0	0	1	0	0	0	0	0	0	0	0	0	0	0	0	0	0	0
71	F	Asian	0	H0	State Patients	H0	3	0	0	1	Other or unspecified diabetes	0	Secondary	0	0	0	0	0	0	0	0	0	0	0	0	0	0	0	0	0	0	0	0	0	0	0	0	0	0	0	0
40	M	Asian	0	Gems Emerald Plan	PHP-MA	MEDICAL AIDS	1	0	0	1	Other or unspecified diabetes	1	Secondary	0	1	0	0	1	0	0	0	0	0	0	0	0	0	1	0	0	0	0	0	0	0	0	0	0	0	0	0
38	M	Asian	0	Gems Emerald Plan	PHP-MA	MEDICAL AIDS	29	6	0	1	Type 2 diabetes	1	Primary	0	1	0	0	1	0	0	0	0	0	0	0	0	0	1	0	0	0	0	0	0	0	0	0	0	0	0	0
46	M	Black	0	H1	State Patients	H1	2	0	0	1	Type 2 diabetes	1	Secondary	0	1	0	0	1	0	0	0	0	0	0	1	0	0	0	0	0	0	0	0	0	0	0	0	0	0	0	0
72	M	Asian	0	H0	State Patients	H0	1	0	0	1	Other or unspecified diabetes	1	Secondary	0	0	0	0	1	0	0	0	0	0	0	1	0	0	0	0	0	0	0	0	0	0	0	0	0	0	0	0
72	M	Asian	0	H0	State Patients	H0	2	0	0	1	Type 2 diabetes	1	Secondary	0	0	0	0	1	0	0	0	0	0	0	1	0	0	0	0	0	0	0	0	0	0	0	0	0	0	0	0
80	M	Asian	0	H0	State Patients	H0	2	9	1	1	Type 2 diabetes	1	Secondary	0	0	0	0	1	0	0	0	0	0	0	0	0	0	0	0	0	0	0	0	0	0	0	0	0	0	0	0
39	F	Asian	0	H0	State Patients	H0	7	15	1	1	Type 2 diabetes	1	Secondary	0	0	0	0	1	0	0	0	0	0	0	0	0	0	0	0	0	0	0	0	0	0	0	0	0	0	0	0
68	F	Black	0	H0	State Patients	H0	1	0	0	1	Type 2 diabetes	1	Secondary	0	0	0	0	0	0	0	0	0	0	0	0	0	1	0	0	0	0	0	0	0	0	0	0	0	0	0	0
81	M	Asian	0	H0	State Patients	H0	2	0	0	1	Type 1 diabetes	1	Secondary	0	0	0	0	0	0	0	0	0	0	0	0	1	0	1	0	0	0	0	0	0	0	0	0	0	0	0	0
62	F	Asian	0	H0	State Patients	H0	5	17	1	1	Type 2 diabetes	1	Secondary	0	1	0	0	1	0	0	0	0	0	0	0	0	0	0	0	0	0	0	0	0	0	0	0	0	0	0	0
76	M	Asian	0	H0	State Patients	H0	3	5	1	1	Type 2 diabetes	1	Secondary	0	1	0	0	0	0	0	0	0	0	0	0	0	0	0	0	0	0	0	0	0	0	0	0	0	0	0	0
51	F	Coloured	0	H0	State Patients	H0	4	0	0	1	Type 2 diabetes	0	Secondary	0	0	0	0	0	0	0	0	0	0	0	0	0	0	0	0	0	0	0	0	0	0	0	0	0	0	0	0
64	F	Black	0	H0	State Patients	H0	2	0	0	1	Type 2 diabetes	0	Secondary	0	0	0	0	0	0	0	0	0	0	0	0	0	0	0	0	0	0	0	0	0	0	0	0	0	0	0	0
70	F	Asian	0	H0	State Patients	H0	1	0	0	1	Other or unspecified diabetes	1	Secondary	0	1	0	0	1	0	0	0	0	0	0	0	0	0	0	0	0	0	0	0	0	0	0	0	0	0	0	0
70	F	Asian	0	H0	State Patients	H0	1	9	1	0	Type 2 diabetes	1	Secondary	0	1	0	0	1	0	0	0	0	0	0	0	0	0	0	0	0	0	0	0	0	0	0	0	0	0	0	0
69	F	Asian	0	H0	State Patients	H0	1	0	0	1	Type 2 diabetes	1	Secondary	0	0	0	0	0	0	0	0	0	0	0	0	0	0	1	0	0	0	0	0	0	0	0	0	0	0	0	0
52	F	Black	0	Free	State Patients	FREE	1	0	0	1	Other or unspecified diabetes	0	Secondary	0	0	0	0	0	0	0	0	0	0	0	0	0	0	0	0	0	0	0	0	0	0	0	0	0	0	0	0
50	F	Black	0	Free	State Patients	FREE	19	0	0	1	Type 2 diabetes	0	Primary	0	0	0	0	0	0	0	0	0	0	0	0	0	0	0	0	0	0	0	0	0	0	0	0	0	0	0	0
58	F	Asian	0	H0	State Patients	H0	1	2	1	0	Type 2 diabetes	0	Secondary	0	0	0	0	0	0	0	0	0	0	0	0	0	0	0	0	0	0	0	0	0	0	0	0	0	0	0	0
64	M	Asian	0	H0	State Patients	H0	8	0	0	1	Other or unspecified diabetes	1	Secondary	0	0	0	0	1	0	0	0	0	0	0	0	0	0	0	0	0	0	0	0	0	0	0	0	0	0	0	0
65	M	Asian	0	H0	State Patients	H0	1	0	0	1	Type 2 diabetes	1	Secondary	0	0	0	0	1	0	0	0	0	0	0	0	0	0	0	0	0	0	0	0	0	0	0	0	0	0	0	0
60	F	Asian	0	H0	State Patients	H0	1	0	0	1	Other or unspecified diabetes	1	Secondary	0	0	0	0	0	0	0	0	0	0	0	0	1	1	0	0	0	0	0	0	0	0	0	0	0	0	0	0
57	F	Asian	0	H0	State Patients	H0	3	0	0	1	Other or unspecified diabetes	0	Secondary	0	0	0	0	0	0	0	0	0	0	0	0	0	0	0	0	0	0	0	0	0	0	0	0	0	0	0	0
57	F	Asian	0	H0	State Patients	H0	2	0	0	1	Other or unspecified diabetes	1	Secondary	0	1	0	0	1	0	0	0	0	0	0	1	0	1	0	0	0	0	0	0	0	0	0	0	0	0	0	0
57	F	Asian	0	H0	State Patients	H0	7	4	1	1	Type 2 diabetes	1	Secondary	0	1	0	0	1	0	0	0	0	0	0	1	0	1	0	0	0	0	0	0	0	0	0	0	0	0	0	0
60	M	Asian	0	H0	State Patients	H0	4	0	0	1	Type 2 diabetes	1	Secondary	0	1	0	0	1	0	0	0	0	0	0	0	0	0	0	0	0	0	0	0	0	0	0	0	0	0	0	0
63	F	Asian	0	H0	State Patients	H0	2	0	0	1	Type 2 diabetes	1	Secondary	0	0	0	0	1	0	0	0	0	0	0	1	0	0	0	0	0	0	0	0	0	0	0	0	0	0	0	0
81	F	Coloured	0	H0	State Patients	H0	14	0	0	1	Type 2 diabetes	1	Primary	0	0	0	0	1	0	0	0	0	0	0	1	1	0	0	0	0	0	0	0	0	0	0	0	0	0	0	0
79	M	Asian	0	H0	State Patients	H0	1	0	0	1	Other or unspecified diabetes	1	Secondary	0	0	0	0	1	0	0	0	0	0	0	0	0	0	1	0	0	0	0	0	0	0	0	0	0	0	0	0
58	F	Asian	0	H0	State Patients	H0	1	0	0	1	Type 2 diabetes	0	Secondary	0	0	0	0	0	0	0	0	0	0	0	0	0	0	0	0	0	0	0	0	0	0	0	0	0	0	0	0
20	M	Asian	0	H1	State Patients	H1	7	0	0	1	Type 1 diabetes	0	Primary	0	0	0	0	0	0	0	0	0	0	0	0	0	0	0	0	0	0	0	0	0	0	0	0	0	0	0	0
59	F	Asian	0	H0	State Patients	H0	1	0	0	1	Type 1 diabetes	1	Primary	0	1	0	0	1	0	0	0	0	1	1	0	0	1	0	0	0	0	0	0	0	0	0	0	0	0	0	0
57	F	Asian	0	H0	State Patients	H0	43	21	1	1	Type 2 diabetes	1	Primary	0	1	0	0	1	0	0	0	0	1	1	0	0	1	0	0	0	0	0	0	0	0	0	0	0	0	0	0
66	F	Black	0	H0	State Patients	H0	7	18	1	1	Type 2 diabetes	0	Secondary	0	0	0	0	0	0	0	0	0	0	0	0	0	0	0	0	0	0	0	0	0	0	0	0	0	0	0	0
58	F	Black	0	H0	State Patients	H0	9	0	0	1	Type 2 diabetes	1	Primary	0	0	0	0	1	0	0	0	0	0	1	0	0	0	0	0	0	0	0	0	0	0	0	0	0	0	0	0
69	F	Asian	0	H0	State Patients	H0	1	0	0	1	Other or unspecified diabetes	0	Secondary	0	0	0	0	0	0	0	0	0	0	0	0	0	0	0	0	0	0	0	0	0	0	0	0	0	0	0	0
67	F	Asian	0	H0	State Patients	H0	4	0	0	1	Type 2 diabetes	0	Secondary	0	0	0	0	0	0	0	0	0	0	0	0	0	0	0	0	0	0	0	0	0	0	0	0	0	0	0	0
79	F	Black	0	H1	State Patients	H1	1	0	0	1	Type 2 diabetes	0	Secondary	0	0	0	0	0	0	0	0	0	0	0	0	0	0	0	0	0	0	0	0	0	0	0	0	0	0	0	0
67	F	Asian	0	H0	State Patients	H0	1	3	1	0	Type 2 diabetes	0	Secondary	0	0	0	0	0	0	0	0	0	0	0	0	0	0	0	0	0	0	0	0	0	0	0	0	0	0	0	0
76	F	Asian	0	H0	State Patients	H0	5	6	1	1	Type 2 diabetes	0	Secondary	0	0	0	0	0	0	0	0	0	0	0	0	0	0	0	0	0	0	0	0	0	0	0	0	0	0	0	0
77	F	Black	0	H0	State Patients	H0	1	6	1	0	Type 2 diabetes	0	Secondary	0	0	0	0	0	0	0	0	0	0	0	0	0	0	0	0	0	0	0	0	0	0	0	0	0	0	0	0
62	F	Asian	0	H0	State Patients	H0	3	0	0	1	Type 2 diabetes	1	Secondary	0	1	0	0	1	0	0	0	0	0	0	1	0	0	0	0	0	0	0	0	0	0	0	0	0	0	0	0
67	M	White	0	Discovery Health Medical Aid	PHP-MA	MEDICAL AIDS	1	0	0	1	Type 1 diabetes	0	Primary	0	0	0	0	0	0	0	0	0	0	0	0	0	0	0	0	0	0	0	0	0	0	0	0	0	0	0	0
64	F	Asian	0	H0	State Patients	H0	12	0	0	1	Type 2 diabetes	1	Secondary	0	0	0	0	0	0	0	0	0	0	0	0	0	0	1	0	0	0	0	0	0	0	0	0	0	0	0	0
65	F	Asian	0	H0	State Patients	H0	1	0	0	1	Other or unspecified diabetes	1	Secondary	0	0	0	0	1	0	0	0	0	0	0	0	0	0	1	0	0	0	0	0	0	0	0	0	0	0	0	0
66	F	Asian	0	H0	State Patients	H0	1	0	0	1	Type 2 diabetes	1	Secondary	0	0	0	0	1	0	0	0	0	0	0	0	0	0	1	0	0	0	0	0	0	0	0	0	0	0	0	0
70	F	Asian	0	H0	State Patients	H0	1	5	1	0	Type 2 diabetes	0	Secondary	0	0	0	0	0	0	0	0	0	0	0	0	0	0	0	0	0	0	0	0	0	0	0	0	0	0	0	0
62	F	Black	0	H0	State Patients	H0	3	0	0	1	Type 1 diabetes	1	Primary	0	0	0	0	0	0	0	0	0	0	0	0	0	1	0	1	0	0	0	0	0	0	0	0	0	0	1	0
57	F	Black	0	Samwumed	PHP-MA	MEDICAL AIDS	1	0	0	1	Other or unspecified diabetes	0	Secondary	0	0	0	0	0	0	0	0	0	0	0	0	0	0	0	0	0	0	0	0	0	0	0	0	0	0	0	0
64	F	Asian	0	H0	State Patients	H0	3	0	0	1	Type 2 diabetes	1	Secondary	0	1	0	0	0	0	0	0	0	0	0	0	0	0	0	0	0	0	0	0	0	0	0	0	0	0	0	0
67	F	Asian	0	H0	State Patients	H0	2	0	0	1	Type 2 diabetes	0	Secondary	0	0	0	0	0	0	0	0	0	0	0	0	0	0	0	0	0	0	0	0	0	0	0	0	0	0	0	0
51	F	Coloured	0	H0	State Patients	H0	3	0	0	1	Other or unspecified diabetes	1	Secondary	0	0	0	0	0	0	0	0	0	0	0	0	1	0	0	0	0	0	0	0	0	0	0	0	0	0	0	0
67	M	White	0	H0	State Patients	H0	1	0	0	1	Type 1 diabetes	1	Secondary	0	0	0	0	1	0	0	0	0	0	0	1	0	0	1	0	0	0	0	0	0	0	0	0	0	0	0	0
67	M	White	0	H0	State Patients	H0	1	2	1	0	Other or unspecified diabetes	1	Secondary	0	0	0	0	1	0	0	0	0	0	0	1	0	0	1	0	0	0	0	0	0	0	0	0	0	0	0	0
18	F	Asian	0	H1	State Patients	H1	2	0	0	1	Type 1 diabetes	0	Primary	0	0	0	0	0	0	0	0	0	0	0	0	0	0	0	0	0	0	0	0	0	0	0	0	0	0	0	0
69	F	Black	1	H0	State Patients	H0	1	50	1	0	Type 2 diabetes	0	Secondary	0	0	0	0	0	0	0	0	0	0	0	0	0	0	0	0	0	0	0	0	0	0	0	0	0	0	0	0
19	F	White	0	H1	State Patients	H1	1	0	0	1	Type 2 diabetes	0	Primary	0	0	0	0	0	0	0	0	0	0	0	0	0	0	0	0	0	0	0	0	0	0	0	0	0	0	0	0
16	F	White	0	H1	State Patients	H1	14	16	1	1	Type 1 diabetes	0	Primary	0	0	0	0	0	0	0	0	0	0	0	0	0	0	0	0	0	0	0	0	0	0	0	0	0	0	0	0
67	F	Asian	0	H0	State Patients	H0	6	30	1	1	Type 2 diabetes	1	Secondary	0	1	0	0	1	0	0	0	0	0	0	1	0	0	0	0	0	0	0	0	0	0	0	0	0	0	0	0
59	F	Asian	0	H0	State Patients	H0	6	0	0	1	Type 2 diabetes	0	Secondary	0	0	0	0	0	0	0	0	0	0	0	0	0	0	0	0	0	0	0	0	0	0	0	0	0	0	0	0
79	M	Asian	0	H0	State Patients	H0	2	0	0	1	Other or unspecified diabetes	1	Secondary	0	0	0	0	0	0	0	0	0	0	0	0	1	0	0	0	0	0	0	0	0	0	0	0	0	0	0	0
63	M	Asian	0	H0	State Patients	H0	10	6	1	1	Type 2 diabetes	0	Primary	0	0	0	0	0	0	0	0	0	0	0	0	0	0	0	0	0	0	0	0	0	0	0	0	0	0	0	0
34	F	Asian	0	H1	State Patients	H1	2	0	0	1	Type 2 diabetes	0	Primary	0	0	0	0	0	0	0	0	0	0	0	0	0	0	0	0	0	0	0	0	0	0	0	0	0	0	0	0
56	F	Asian	0	H0	State Patients	H0	3	0	0	1	Type 2 diabetes	1	Primary	0	0	0	0	1	0	0	0	0	0	0	1	0	1	1	1	0	0	1	0	0	0	0	0	0	0	1	0
53	F	Black	0	H0	State Patients	H0	9	0	0	1	Type 2 diabetes	0	Primary	0	0	0	0	0	0	0	0	0	0	0	0	0	0	0	0	0	0	0	0	0	0	0	0	0	0	0	0
70	M	Asian	0	H0	State Patients	H0	3	0	0	1	Type 2 diabetes	0	Secondary	0	0	0	0	0	0	0	0	0	0	0	0	0	0	0	0	0	0	0	0	0	0	0	0	0	0	0	0
60	F	Asian	0	H0	State Patients	H0	1	0	0	1	Type 2 diabetes	1	Secondary	0	1	0	0	1	0	0	0	0	0	0	0	0	0	0	0	0	0	0	0	0	0	0	0	0	0	0	0
41	F	Asian	0	H0	State Patients	H0	3	0	0	1	Type 2 diabetes	1	Secondary	0	0	0	0	1	0	0	0	0	0	0	0	0	0	0	0	0	0	0	0	0	0	0	0	0	0	0	0
76	M	Asian	0	H0	State Patients	H0	1	0	0	1	Other or unspecified diabetes	1	Secondary	0	1	0	0	1	0	0	0	0	0	0	1	0	0	0	0	0	0	0	0	0	0	0	0	0	0	0	0
78	M	Asian	0	H0	State Patients	H0	1	0	0	1	Type 2 diabetes	1	Secondary	0	1	0	0	1	0	0	0	0	0	0	1	0	0	0	0	0	0	0	0	0	0	0	0	0	0	0	0
45	F	Asian	0	H1	State Patients	H1	9	0	0	1	Type 2 diabetes	1	Primary	0	0	0	0	0	0	0	0	0	1	0	0	0	0	0	0	0	0	0	0	0	0	0	0	0	0	0	0
42	F	Asian	0	Free	State Patients	FREE	17	1	1	1	Type 2 diabetes	0	Primary	0	0	0	0	0	0	0	0	0	0	0	0	0	0	0	0	0	0	0	0	0	0	0	0	0	0	0	0
59	F	Asian	0	H0	State Patients	H0	2	4	1	1	Type 2 diabetes	1	Secondary	0	1	0	0	1	0	0	0	0	0	0	0	0	0	0	0	0	0	0	0	0	0	0	0	0	0	0	0
47	F	Asian	0	H0	State Patients	H0	3	0	0	1	Other or unspecified diabetes	1	Secondary	0	1	0	0	1	0	0	0	1	0	0	0	0	0	0	0	0	0	0	0	0	0	0	0	0	0	0	0
47	F	Asian	0	H0	State Patients	H0	12	0	0	1	Type 2 diabetes	1	Secondary	0	1	0	0	1	0	0	0	1	0	0	0	0	0	0	0	0	0	0	0	0	0	0	0	0	0	0	0
75	F	Asian	0	H0	State Patients	H0	1	0	0	1	Type 2 diabetes	1	Secondary	0	0	0	0	1	0	0	0	0	0	0	1	1	1	0	1	0	0	0	0	0	0	0	0	0	0	1	0
68	M	Asian	0	H0	State Patients	H0	1	0	0	1	Type 2 diabetes	0	Secondary	0	0	0	0	0	0	0	0	0	0	0	0	0	0	0	0	0	0	0	0	0	0	0	0	0	0	0	0
75	F	Asian	1	H0	State Patients	H0	2	18	1	1	Type 2 diabetes	1	Secondary	0	1	0	0	1	1	0	0	0	0	0	1	0	0	0	0	0	0	0	0	0	0	0	0	0	0	0	0
47	F	Asian	0	H1	State Patients	H1	10	0	0	1	Type 2 diabetes	1	Primary	0	0	0	0	1	0	0	0	0	1	0	0	0	1	0	0	0	0	0	0	0	0	0	0	0	0	0	0
40	F	Asian	0	H1	State Patients	H1	1	0	0	1	Other or unspecified diabetes	0	Secondary	0	0	0	0	0	0	0	0	0	0	0	0	0	0	0	0	0	0	0	0	0	0	0	0	0	0	0	0
72	M	Asian	0	H0	State Patients	H0	1	0	0	1	Type 2 diabetes	1	Secondary	0	0	0	0	1	0	0	0	0	0	0	0	0	0	0	0	0	0	0	0	0	0	0	0	0	0	0	0
56	F	Asian	0	H0	State Patients	H0	2	0	0	1	Other or unspecified diabetes	1	Secondary	0	0	0	0	1	0	0	0	0	0	0	0	0	0	0	0	0	0	0	0	0	0	0	0	0	0	0	0
60	M	Black	0	H0	State Patients	H0	1	2	1	0	Type 2 diabetes	0	Secondary	0	0	0	0	0	0	0	0	0	0	0	0	0	0	0	0	0	0	0	0	0	0	0	0	0	0	0	0
69	F	Asian	0	H0	State Patients	H0	7	0	0	1	Type 2 diabetes	1	Secondary	0	1	0	0	0	0	0	0	0	0	0	0	0	0	0	0	0	0	0	0	0	0	0	0	0	0	0	0
51	M	Asian	0	H1	State Patients	H1	2	3	1	1	Other or unspecified diabetes	0	Secondary	0	0	0	0	0	0	0	0	0	0	0	0	0	0	0	0	0	0	0	0	0	0	0	0	0	0	0	0
52	F	Asian	0	H1	State Patients	H1	2	0	0	1	Type 2 diabetes	0	Secondary	0	0	0	0	0	0	0	0	0	0	0	0	0	0	0	0	0	0	0	0	0	0	0	0	0	0	0	0
35	F	Black	0	H1	State Patients	H1	3	0	0	1	Type 2 diabetes	1	Secondary	0	0	0	0	0	0	0	0	0	1	0	0	0	0	0	0	0	0	0	0	0	0	0	0	0	0	0	0
18	M	Asian	0	H0	State Patients	H0	14	0	0	1	Other or unspecified diabetes	0	Primary	0	0	0	0	0	0	0	0	0	0	0	0	0	0	0	0	0	0	0	0	0	0	0	0	0	0	0	0
19	M	Asian	0	H0	State Patients	H0	1	0	0	1	Type 1 diabetes	0	Secondary	0	0	0	0	0	0	0	0	0	0	0	0	0	0	0	0	0	0	0	0	0	0	0	0	0	0	0	0
38	F	Asian	1	Free	State Patients	FREE	3	0	0	1	Diabetes in pregnancy	0	Primary	0	0	0	0	0	0	0	0	0	0	0	0	0	0	0	1	0	0	1	0	0	0	0	0	0	0	1	0
38	F	Asian	1	Free	State Patients	FREE	1	3	1	0	Other or unspecified diabetes	0	Secondary	0	0	0	0	0	0	0	0	0	0	0	0	0	0	0	1	0	0	1	0	0	0	0	0	0	0	1	0
67	M	Asian	0	H0	State Patients	H0	5	0	0	1	Other or unspecified diabetes	1	Secondary	0	0	0	0	1	0	0	0	0	0	0	1	0	0	0	0	0	0	0	0	0	0	0	0	0	0	0	0
67	M	Asian	0	H0	State Patients	H0	18	0	0	1	Type 2 diabetes	1	Secondary	0	0	0	0	1	0	0	0	0	0	0	1	0	0	0	0	0	0	0	0	0	0	0	0	0	0	0	0
60	F	Asian	0	H0	State Patients	H0	6	0	0	1	Type 2 diabetes	1	Secondary	0	1	0	0	1	0	0	0	0	0	0	0	0	0	0	0	0	0	0	0	0	0	0	0	0	0	0	0
72	F	Asian	0	H0	State Patients	H0	3	0	0	1	Type 2 diabetes	1	Secondary	0	0	0	0	1	0	0	0	1	0	0	1	0	0	0	0	0	0	0	0	0	0	0	0	0	0	0	0
33	M	Asian	0	H3	State Patients	H3	1	0	0	1	Type 2 diabetes	0	Secondary	0	0	0	0	0	0	0	0	0	0	0	0	0	0	0	0	0	0	0	0	0	0	0	0	0	0	0	0
72	F	Asian	0	H0	State Patients	H0	7	40	1	1	Type 2 diabetes	1	Secondary	0	1	0	0	1	0	0	1	0	0	0	1	0	0	0	0	0	0	0	0	0	0	0	0	0	0	0	0
16	F	Black	0	H0	State Patients	H0	3	4	1	1	Type 1 diabetes	0	Primary	0	0	0	0	0	0	0	0	0	0	0	0	0	0	0	0	0	0	0	0	0	0	0	0	0	0	0	0
37	F	Asian	0	Free	State Patients	FREE	1	0	0	1	Other or unspecified diabetes	0	Secondary	0	0	0	0	0	0	0	0	0	0	0	0	0	0	0	0	0	0	0	0	0	0	0	0	0	0	0	0
73	M	Asian	0	H0	State Patients	H0	10	0	0	1	Type 2 diabetes	1	Primary	0	0	0	0	1	0	0	0	0	0	1	1	1	0	1	0	0	0	0	0	0	0	0	0	0	0	0	0
17	M	Asian	0	H0	State Patients	H0	1	0	0	1	Other or unspecified diabetes	0	Secondary	0	0	0	0	0	0	0	0	0	0	0	0	0	0	0	0	0	0	0	0	0	0	0	0	0	0	0	0
17	M	Asian	0	H0	State Patients	H0	16	89	1	1	Type 2 diabetes	0	Primary	0	0	0	0	0	0	0	0	0	0	0	0	0	0	0	0	0	0	0	0	0	0	0	0	0	0	0	0
76	M	Black	0	H0	State Patients	H0	2	2	1	1	Type 2 diabetes	0	Secondary	0	0	0	0	0	0	0	0	0	0	0	0	0	0	0	0	0	0	0	0	0	0	0	0	0	0	0	0
54	F	Asian	0	H0	State Patients	H0	1	0	0	1	Type 2 diabetes	0	Secondary	0	0	0	0	0	0	0	0	0	0	0	0	0	0	0	0	0	0	0	0	0	0	0	0	0	0	0	0
67	F	Asian	0	H0	State Patients	H0	6	11	1	1	Type 2 diabetes	1	Secondary	0	1	0	0	1	0	0	0	0	0	0	0	0	0	0	1	0	0	1	0	0	0	0	0	0	0	0	0
80	F	Asian	0	H0	State Patients	H0	4	3	1	1	Type 2 diabetes	1	Secondary	0	1	0	0	1	0	0	0	0	0	0	0	1	0	0	0	0	0	0	0	0	0	0	0	0	0	0	0
65	F	Black	0	H0	State Patients	H0	9	0	0	1	Type 2 diabetes	0	Primary	0	0	0	0	0	0	0	0	0	0	0	0	0	0	0	0	0	0	0	0	0	0	0	0	0	0	0	0
48	F	Asian	0	H0	State Patients	H0	1	0	0	1	Diabetes in pregnancy	1	Secondary	0	1	0	0	1	0	0	0	0	0	0	0	0	0	0	0	0	0	0	0	0	0	0	0	0	0	0	0
48	F	Asian	0	H0	State Patients	H0	9	0	0	1	Type 2 diabetes	1	Primary	0	1	0	0	1	0	0	0	0	0	0	0	0	0	0	0	0	0	0	0	0	0	0	0	0	0	0	0
74	F	Asian	0	H0	State Patients	H0	7	0	0	1	Type 2 diabetes	1	Primary	0	0	0	0	1	0	0	0	0	0	0	0	0	0	0	0	0	0	0	0	0	0	0	0	0	0	0	0
68	F	Asian	0	H0	State Patients	H0	1	0	0	1	Type 1 diabetes	1	Secondary	0	1	0	0	1	0	0	0	0	0	1	0	1	0	1	0	0	0	0	0	0	0	0	0	0	0	0	0
9	F	Black	0	H0	State Patients	H0	3	0	0	1	Other or unspecified diabetes	0	Primary	0	0	0	0	0	0	0	0	0	0	0	0	0	0	0	0	0	0	0	0	0	0	0	0	0	0	0	0
11	F	Black	0	H0	State Patients	H0	2	0	0	1	Type 1 diabetes	0	Primary	0	0	0	0	0	0	0	0	0	0	0	0	0	0	0	0	0	0	0	0	0	0	0	0	0	0	0	0
10	F	Black	0	H0	State Patients	H0	5	0	0	1	Type 2 diabetes	0	Primary	0	0	0	0	0	0	0	0	0	0	0	0	0	0	0	0	0	0	0	0	0	0	0	0	0	0	0	0
71	F	Asian	0	H0	State Patients	H0	14	0	0	1	Type 2 diabetes	1	Secondary	0	0	0	0	1	0	0	0	0	0	0	0	0	0	0	0	0	0	0	0	0	0	0	0	0	0	0	0
54	F	White	0	H1	State Patients	H1	1	0	0	1	Other or unspecified diabetes	1	Secondary	0	0	0	0	1	0	0	0	0	0	0	0	0	0	0	0	0	0	0	0	0	0	0	0	0	0	0	0
62	F	Asian	0	H0	State Patients	H0	9	0	0	1	Type 2 diabetes	1	Primary	0	0	0	0	0	0	0	0	0	1	1	0	0	1	0	0	0	0	0	0	0	0	0	0	0	0	0	0
59	M	Black	0	H0	State Patients	H0	2	0	0	1	Type 2 diabetes	1	Primary	0	0	0	0	0	0	0	0	0	1	0	0	0	1	1	1	0	0	0	0	0	0	0	0	0	0	1	0
40	F	Asian	0	H3	State Patients	H3	1	0	0	1	Type 2 diabetes	0	Primary	0	0	0	0	0	0	0	0	0	0	0	0	0	0	0	0	0	0	0	0	0	0	0	0	0	0	0	0
63	F	Asian	0	H0	State Patients	H0	6	4	1	1	Type 2 diabetes	1	Secondary	0	1	0	0	1	0	0	0	0	0	0	0	0	0	0	0	0	0	0	0	0	0	0	0	0	0	0	0
52	F	White	0	H2	State Patients	H2	1	0	0	1	Other or unspecified diabetes	0	Secondary	0	0	0	0	0	0	0	0	0	0	0	0	0	0	0	0	0	0	0	0	0	0	0	0	0	0	0	0
66	M	Asian	0	H0	State Patients	H0	6	2	1	1	Type 2 diabetes	1	Secondary	0	0	0	0	1	0	0	0	0	1	1	0	1	0	0	0	0	0	0	0	0	0	0	0	0	0	0	0
62	F	Black	0	H0	State Patients	H0	1	0	0	1	Other or unspecified diabetes	0	Secondary	0	0	0	0	0	0	0	0	0	0	0	0	0	0	0	0	0	0	0	0	0	0	0	0	0	0	0	0
60	F	Black	0	H0	State Patients	H0	12	3	1	1	Type 2 diabetes	0	Primary	0	0	0	0	0	0	0	0	0	0	0	0	0	0	0	0	0	0	0	0	0	0	0	0	0	0	0	0
54	F	Asian	0	H0	State Patients	H0	2	0	0	1	Type 2 diabetes	1	Secondary	0	1	0	0	1	0	0	0	0	0	0	0	0	0	0	0	0	0	0	0	0	0	0	0	0	0	0	0
46	F	Asian	0	H0	State Patients	H0	1	0	0	1	Other or unspecified diabetes	1	Secondary	0	0	0	0	0	0	0	0	1	0	0	0	1	0	0	0	0	0	0	0	0	0	0	0	0	0	0	0
40	F	Black	0	H0	State Patients	H0	1	0	0	1	Other or unspecified diabetes	0	Secondary	0	0	0	0	0	0	0	0	0	0	0	0	0	0	0	0	0	0	0	0	0	0	0	0	0	0	0	0
40	F	Black	0	H0	State Patients	H0	6	8	1	1	Type 2 diabetes	0	Secondary	0	0	0	0	0	0	0	0	0	0	0	0	0	0	0	0	0	0	0	0	0	0	0	0	0	0	0	0
67	M	Black	0	H0	State Patients	H0	3	0	0	1	Type 2 diabetes	1	Secondary	0	0	0	0	1	0	0	0	0	0	0	0	0	0	0	0	0	0	0	0	0	0	0	0	0	0	0	0
48	M	Asian	0	H1	State Patients	H1	1	0	0	1	Other or unspecified diabetes	1	Primary	0	0	0	0	0	0	0	0	0	1	0	0	0	0	0	0	0	0	0	0	0	0	0	0	0	0	0	0
47	M	Asian	0	H1	State Patients	H1	14	0	0	1	Type 2 diabetes	1	Primary	0	0	0	0	0	0	0	0	0	1	0	0	0	0	0	0	0	0	0	0	0	0	0	0	0	0	0	0
63	F	Black	0	H0	State Patients	H0	4	0	0	1	Other or unspecified diabetes	1	Secondary	0	0	0	0	0	0	0	0	0	1	0	0	0	0	1	0	0	0	0	0	0	0	0	0	0	0	0	0
62	F	Black	0	H0	State Patients	H0	12	0	0	1	Type 2 diabetes	1	Primary	0	0	0	0	0	0	0	0	0	1	0	0	0	0	1	0	0	0	0	0	0	0	0	0	0	0	0	0
55	F	Asian	0	H0	State Patients	H0	4	5	1	1	Other or unspecified diabetes	0	Secondary	0	0	0	0	0	0	0	0	0	0	0	0	0	0	0	0	0	0	0	0	0	0	0	0	0	0	0	0
67	F	Asian	0	H0	State Patients	H0	40	0	0	1	Type 2 diabetes	1	Primary	0	1	0	0	1	0	0	0	1	1	1	0	0	0	0	1	0	0	1	0	0	0	0	0	0	0	0	0
34	F	Asian	0	H0	State Patients	H0	1	0	0	1	Type 2 diabetes	1	Secondary	0	1	0	0	1	0	0	0	0	0	0	0	0	0	0	0	0	0	0	0	0	0	0	0	0	0	0	0
62	F	Asian	0	H0	State Patients	H0	1	0	0	1	Other or unspecified diabetes	1	Secondary	0	1	0	0	0	0	0	0	0	0	0	0	0	0	0	0	0	0	0	0	0	0	0	0	0	0	0	0
60	F	Asian	0	H0	State Patients	H0	2	0	0	1	Type 2 diabetes	1	Secondary	0	1	0	0	0	0	0	0	0	0	0	0	0	0	0	0	0	0	0	0	0	0	0	0	0	0	0	0
50	F	Asian	0	H0	State Patients	H0	2	0	0	1	Other or unspecified diabetes	1	Secondary	0	1	0	0	1	0	0	0	0	0	0	0	0	0	0	0	0	0	0	0	0	0	0	0	0	0	0	0
49	F	Asian	0	H0	State Patients	H0	1	0	0	1	Type 2 diabetes	1	Secondary	0	1	0	0	1	0	0	0	0	0	0	0	0	0	0	0	0	0	0	0	0	0	0	0	0	0	0	0
51	F	Asian	0	H3	State Patients	H3	2	0	0	1	Other or unspecified diabetes	0	Primary	0	0	0	0	0	0	0	0	0	0	0	0	0	0	0	0	0	0	0	0	0	0	0	0	0	0	0	0
52	F	Asian	0	H3	State Patients	H3	10	0	0	1	Type 2 diabetes	0	Primary	0	0	0	0	0	0	0	0	0	0	0	0	0	0	0	0	0	0	0	0	0	0	0	0	0	0	0	0
62	F	Black	0	H0	State Patients	H0	2	5	1	1	Type 1 diabetes	0	Secondary	0	0	0	0	0	0	0	0	0	0	0	0	0	0	0	0	0	0	0	0	0	0	0	0	0	0	0	0
61	F	Black	0	Gems Emerald Plan	PHP-MA	MEDICAL AIDS	1	0	0	1	Other or unspecified diabetes	0	Primary	0	0	0	0	0	0	0	0	0	0	0	0	0	0	0	0	0	0	0	0	0	0	0	0	0	0	0	0
58	F	Black	0	Gems Emerald Plan	PHP-MA	MEDICAL AIDS	27	0	0	1	Type 2 diabetes	0	Primary	0	0	0	0	0	0	0	0	0	0	0	0	0	0	0	0	0	0	0	0	0	0	0	0	0	0	0	0
54	M	Asian	0	H0	State Patients	H0	6	33	1	1	Type 2 diabetes	0	Secondary	0	0	0	0	0	0	0	0	0	0	0	0	0	0	0	0	0	0	0	0	0	0	0	0	0	0	0	0
64	M	Black	0	H0	State Patients	H0	1	0	0	1	Type 2 diabetes	1	Secondary	0	0	0	0	1	0	0	0	0	0	0	0	1	0	1	0	0	0	0	0	0	0	0	0	0	0	0	0
50	M	Asian	0	H0	State Patients	H0	15	11	1	1	Type 2 diabetes	1	Secondary	0	1	0	0	1	0	0	0	0	0	0	0	0	0	0	0	0	0	0	0	0	0	0	0	0	0	0	0
65	F	Asian	0	H0	State Patients	H0	3	0	0	1	Type 2 diabetes	1	Primary	0	0	0	0	0	0	0	0	0	0	0	0	0	1	0	0	0	0	0	0	0	0	0	0	0	0	0	0
60	M	Asian	0	H0	State Patients	H0	1	0	0	1	Other or unspecified diabetes	1	Secondary	0	0	0	0	0	0	0	0	0	0	0	0	1	0	0	0	0	0	0	0	0	0	0	0	0	0	0	0
69	M	Asian	0	H0	State Patients	H0	1	0	0	1	Type 2 diabetes	1	Secondary	0	1	0	0	1	0	0	0	0	0	0	1	0	1	0	0	0	0	0	0	0	0	0	0	0	0	0	0
69	F	Asian	0	H0	State Patients	H0	4	0	0	1	Type 2 diabetes	1	Secondary	0	1	0	0	1	0	0	0	0	0	0	1	0	0	0	0	0	0	0	0	0	0	0	0	0	0	0	0
67	M	Asian	0	H0	State Patients	H0	1	0	0	1	Type 2 diabetes	1	Secondary	0	1	0	0	1	0	0	0	0	0	0	0	0	0	0	0	0	0	0	0	0	0	0	0	0	0	0	0
64	F	Asian	0	H0	State Patients	H0	1	0	0	1	Type 2 diabetes	1	Secondary	0	1	0	0	1	0	0	0	0	0	0	1	0	0	0	0	0	0	0	0	0	0	0	0	0	0	0	0
62	F	Black	0	H2	State Patients	H2	9	7	1	1	Type 2 diabetes	1	Primary	0	1	0	0	1	0	0	0	0	0	0	0	0	0	0	0	0	0	0	0	0	0	0	0	0	0	0	0
76	M	Asian	0	H0	State Patients	H0	2	0	0	1	Other or unspecified diabetes	1	Secondary	0	1	0	0	1	0	0	0	0	0	0	0	0	0	0	0	0	0	0	0	0	0	0	0	0	0	0	0
77	M	Asian	0	H0	State Patients	H0	1	0	0	1	Type 2 diabetes	1	Secondary	0	1	0	0	1	0	0	0	0	0	0	0	0	0	0	0	0	0	0	0	0	0	0	0	0	0	0	0
58	F	Asian	0	H0	State Patients	H0	4	0	0	1	Type 2 diabetes	1	Secondary	0	1	0	0	1	0	0	0	0	0	0	0	0	0	0	0	0	0	0	0	0	0	0	0	0	0	0	0
50	F	Black	0	H0	State Patients	H0	3	0	0	1	Type 2 diabetes	0	Secondary	0	0	0	0	0	0	0	0	0	0	0	0	0	0	0	0	0	0	0	0	0	0	0	0	0	0	0	0
61	F	Asian	0	H0	State Patients	H0	4	0	0	1	Type 2 diabetes	0	Secondary	0	0	0	0	0	0	0	0	0	0	0	0	0	0	0	0	0	0	0	0	0	0	0	0	0	0	0	0
17	F	Asian	0	H1	State Patients	H1	10	0	0	1	Type 1 diabetes	0	Primary	0	0	0	0	0	0	0	0	0	0	0	0	0	0	0	0	0	0	0	0	0	0	0	0	0	0	0	0
51	F	Asian	0	H0	State Patients	H0	3	7	1	1	Type 2 diabetes	1	Secondary	0	1	0	0	0	0	0	0	1	0	0	0	0	0	0	0	0	0	0	0	0	0	0	0	0	0	0	0
54	F	Asian	0	H0	State Patients	H0	1	0	0	1	Type 2 diabetes	0	Secondary	0	0	0	0	0	0	0	0	0	0	0	0	0	0	0	0	0	0	0	0	0	0	0	0	0	0	0	0
61	F	Asian	0	H1	State Patients	H1	3	0	0	1	Type 2 diabetes	1	Secondary	0	1	0	0	1	0	0	0	0	0	0	1	0	0	0	0	0	0	0	0	0	0	0	0	0	0	0	0
59	M	Asian	0	H0	State Patients	H0	3	0	0	1	Type 2 diabetes	1	Secondary	0	1	0	0	1	0	0	0	0	0	0	1	1	0	0	0	0	0	0	0	0	0	0	0	0	0	0	0
55	F	Coloured	0	H0	State Patients	H0	2	0	0	1	Other or unspecified diabetes	1	Secondary	0	0	0	0	0	0	0	0	0	0	0	0	1	0	0	0	0	0	0	0	0	0	0	0	0	0	0	0
61	F	Asian	1	H0	State Patients	H0	3	27	1	1	Type 2 diabetes	1	Secondary	0	1	0	0	0	0	0	0	0	0	0	0	0	0	0	0	0	0	0	0	0	0	0	0	0	0	0	0
76	M	Asian	0	Free	State Patients	FREE	1	2	0	1	Other or unspecified diabetes	1	Secondary	0	0	0	0	1	0	0	0	1	0	0	1	1	0	0	0	0	0	0	0	0	0	0	0	0	0	0	0
54	F	Coloured	0	H0	State Patients	H0	1	0	0	1	Other or unspecified diabetes	0	Secondary	0	0	0	0	0	0	0	0	0	0	0	0	0	0	0	0	0	0	0	0	0	0	0	0	0	0	0	0
47	M	Asian	0	H0	State Patients	H0	3	0	0	1	Other or unspecified diabetes	1	Secondary	0	0	0	0	0	0	0	0	0	0	0	0	1	0	1	0	0	0	0	0	0	0	0	0	0	0	0	0
64	M	Asian	0	H0	State Patients	H0	2	4	1	1	Type 2 diabetes	1	Secondary	0	0	0	0	1	0	0	0	0	0	0	1	0	0	0	0	0	0	0	0	0	0	0	0	0	0	0	0
54	M	Black	0	H1	State Patients	H1	3	0	0	1	Type 2 diabetes	0	Secondary	0	0	0	0	0	0	0	0	0	0	0	0	0	0	0	0	0	0	0	0	0	0	0	0	0	0	0	0
52	M	Asian	0	H0	State Patients	H0	4	0	0	1	Type 2 diabetes	1	Secondary	0	1	0	0	1	0	0	0	0	0	0	1	0	0	1	0	0	0	0	0	0	0	0	0	0	0	0	0
80	M	Asian	0	H0	State Patients	H0	1	0	0	1	Other or unspecified diabetes	1	Secondary	0	0	0	0	1	0	0	0	0	0	0	1	0	0	1	0	0	0	0	0	0	0	0	0	0	0	0	0
80	F	Asian	0	H0	State Patients	H0	1	0	0	1	Type 2 diabetes	1	Secondary	0	0	0	0	1	0	0	0	0	0	0	0	0	0	0	0	0	0	0	0	0	0	0	0	0	0	0	0
73	F	Asian	0	Free	State Patients	FREE	1	0	0	1	Type 2 diabetes	0	Secondary	0	0	0	0	0	0	0	0	0	0	0	0	0	0	0	1	0	0	1	0	0	0	0	0	0	0	0	0
70	M	Asian	1	H0	State Patients	H0	9	0	0	1	Type 2 diabetes	1	Primary	0	1	0	0	1	0	0	0	0	0	1	0	0	1	0	0	0	0	0	0	0	0	0	0	0	0	0	0
39	F	Asian	0	H1	State Patients	H1	3	0	0	1	Type 2 diabetes	0	Secondary	0	0	0	0	0	0	0	0	0	0	0	0	0	0	0	0	0	0	0	0	0	0	0	0	0	0	0	0
63	F	Asian	0	H1	State Patients	H1	1	0	0	1	Type 2 diabetes	0	Secondary	0	0	0	0	0	0	0	0	0	0	0	0	0	0	0	0	0	0	0	0	0	0	0	0	0	0	0	0
67	F	Black	0	H0	State Patients	H0	1	7	1	0	Other or unspecified diabetes	0	Secondary	0	0	0	0	0	0	0	0	0	0	0	0	0	0	0	0	0	0	0	0	0	0	0	0	0	0	0	0
61	M	Asian	0	H0	State Patients	H0	3	0	0	1	Type 2 diabetes	1	Secondary	0	1	0	0	1	0	0	0	0	0	0	0	0	0	0	0	0	0	0	0	0	0	0	0	0	0	0	0
71	F	Asian	0	H0	State Patients	H0	1	0	0	1	Other or unspecified diabetes	1	Secondary	0	1	0	0	1	0	0	1	0	0	0	0	0	0	0	0	0	0	0	0	0	0	0	0	0	0	0	0
72	F	Asian	0	H0	State Patients	H0	1	0	0	1	Type 2 diabetes	1	Secondary	0	1	0	0	1	0	0	1	0	0	0	0	0	0	0	0	0	0	0	0	0	0	0	0	0	0	0	0
71	F	Asian	0	H0	State Patients	H0	3	2	1	1	Type 1 diabetes	1	Secondary	0	1	0	0	1	0	0	1	0	0	0	0	0	0	0	0	0	0	0	0	0	0	0	0	0	0	0	0
33	F	Asian	0	H0	State Patients	H0	2	0	0	1	Type 2 diabetes	0	Secondary	0	0	0	0	0	0	0	0	0	0	0	0	0	0	0	0	0	0	0	0	0	0	0	0	0	0	0	0
67	M	Asian	0	H0	State Patients	H0	7	2	1	1	Type 2 diabetes	1	Secondary	0	1	0	0	1	0	0	0	0	0	0	0	0	0	1	0	0	0	0	0	0	0	0	0	0	0	0	0
60	M	Asian	0	H0	State Patients	H0	5	6	1	1	Type 2 diabetes	1	Secondary	0	1	0	0	0	0	0	0	0	0	0	0	0	0	0	0	0	0	0	0	0	0	0	0	0	0	0	0
81	F	Asian	0	H0	State Patients	H0	1	0	0	1	Type 2 diabetes	0	Secondary	0	0	0	0	0	0	0	0	0	0	0	0	0	0	0	0	0	0	0	0	0	0	0	0	0	0	0	0
40	F	Black	0	Gems Emerald Plan	PHP-MA	MEDICAL AIDS	1	0	0	1	Type 1 diabetes	0	Secondary	0	0	0	0	0	0	0	0	0	0	0	0	0	0	0	0	0	0	0	0	0	0	0	0	0	0	0	0
76	F	Asian	0	H0	State Patients	H0	4	0	0	1	Other or unspecified diabetes	1	Secondary	0	1	0	0	1	0	0	0	0	0	0	0	0	0	0	0	0	0	0	0	0	0	0	0	0	0	0	0
76	F	Asian	0	H0	State Patients	H0	4	0	0	1	Type 2 diabetes	1	Secondary	0	1	0	0	1	0	0	0	0	0	0	0	0	0	0	0	0	0	0	0	0	0	0	0	0	0	0	0
75	F	Black	0	H0	State Patients	H0	1	0	0	1	Type 2 diabetes	0	Secondary	0	0	0	0	0	0	0	0	0	0	0	0	0	0	0	0	0	0	0	0	0	0	0	0	0	0	0	0
61	F	Coloured	0	H0	State Patients	H0	1	0	0	1	Other or unspecified diabetes	0	Secondary	0	0	0	0	0	0	0	0	0	0	0	0	0	0	0	0	0	0	0	0	0	0	0	0	0	0	0	0
59	F	Asian	0	H0	State Patients	H0	1	0	0	1	Type 2 diabetes	1	Primary	0	0	0	0	0	0	0	0	0	0	0	0	0	1	0	1	0	0	0	0	0	0	0	0	0	0	1	0
69	F	Black	0	H0	State Patients	H0	8	0	0	1	Type 2 diabetes	1	Primary	0	0	0	0	1	0	0	0	1	0	0	0	0	0	0	0	0	0	0	0	0	0	0	0	0	0	0	0
61	M	Asian	0	H0	State Patients	H0	2	0	0	1	Type 2 diabetes	1	Secondary	0	1	0	0	1	0	0	0	0	0	0	0	0	0	0	0	0	0	0	0	0	0	0	0	0	0	0	0
70	M	White	0	H1	State Patients	H1	1	0	0	1	Type 2 diabetes	1	Secondary	0	0	0	0	0	0	0	0	0	0	0	0	1	0	0	0	0	0	0	0	0	0	0	0	0	0	0	0
54	F	Black	0	H0	State Patients	H0	2	0	0	1	Other or unspecified diabetes	0	Primary	0	0	0	0	0	0	0	0	0	0	0	0	0	0	0	0	0	0	0	0	0	0	0	0	0	0	0	0
74	M	Black	0	H0	State Patients	H0	10	0	0	1	Type 2 diabetes	0	Primary	0	0	0	0	0	0	0	0	0	0	0	0	0	0	0	0	0	0	0	0	0	0	0	0	0	0	0	0
49	M	Black	0	H0	State Patients	H0	1	0	0	1	Other or unspecified diabetes	0	Secondary	0	0	0	0	0	0	0	0	0	0	0	0	0	0	0	0	0	0	0	0	0	0	0	0	0	0	0	0
63	F	White	0	H0	State Patients	H0	3	0	0	1	Type 2 diabetes	0	Primary	0	0	0	0	0	0	0	0	0	0	0	0	0	0	0	0	0	0	0	0	0	0	0	0	0	0	0	0
54	F	Asian	0	H0	State Patients	H0	6	0	0	1	Type 2 diabetes	0	Secondary	0	0	0	0	0	0	0	0	0	0	0	0	0	0	0	0	0	0	0	0	0	0	0	0	0	0	0	0
45	M	Asian	0	H0	State Patients	H0	2	0	0	1	Type 2 diabetes	1	Secondary	0	0	0	0	1	0	0	0	0	0	0	0	0	0	0	0	0	0	0	0	0	0	0	0	0	0	0	0
68	F	Asian	0	H0	State Patients	H0	1	0	0	1	Type 2 diabetes	0	Secondary	0	0	0	0	0	0	0	0	0	0	0	0	0	0	0	0	0	0	0	0	0	0	0	0	0	0	0	0
84	F	Asian	0	H0	State Patients	H0	4	0	0	1	Type 2 diabetes	1	Secondary	0	1	0	0	1	0	0	0	0	0	0	1	0	0	1	0	0	0	0	0	0	0	0	0	0	0	0	0
65	F	Asian	0	H0	State Patients	H0	1	0	0	1	Type 1 diabetes	1	Secondary	0	0	0	0	1	0	0	0	0	0	1	0	0	0	1	0	0	0	0	0	0	0	0	0	0	0	0	0
66	F	Asian	0	H0	State Patients	H0	1	0	0	1	Type 2 diabetes	0	Secondary	0	0	0	0	0	0	0	0	0	0	0	0	0	0	0	0	0	0	0	0	0	0	0	0	0	0	0	0
39	F	Asian	0	H1	State Patients	H1	4	0	0	1	Type 2 diabetes	0	Primary	0	0	0	0	0	0	0	0	0	0	0	0	0	0	0	0	0	0	0	0	0	0	0	0	0	0	0	0
25	M	Asian	0	Free	State Patients	FREE	1	0	0	1	Type 2 diabetes	1	Primary	0	0	0	0	0	0	0	0	0	0	0	0	0	1	0	0	0	0	0	0	0	0	0	0	0	0	0	0
22	M	Asian	0	Free	State Patients	FREE	11	4	1	1	Type 1 diabetes	1	Primary	0	0	0	0	0	0	0	0	0	0	0	0	0	1	0	0	0	0	0	0	0	0	0	0	0	0	0	0
66	M	Asian	0	H0	State Patients	H0	1	0	0	1	Type 1 diabetes	1	Secondary	0	0	0	0	1	0	0	0	0	0	1	0	0	0	0	1	0	0	0	1	0	0	0	0	0	0	0	0
65	M	Asian	0	H0	State Patients	H0	2	6	1	1	Type 2 diabetes	1	Primary	0	0	0	0	1	0	0	0	0	0	1	0	0	0	0	1	0	0	0	1	0	0	0	0	0	0	0	0
60	F	Coloured	0	Free	State Patients	FREE	2	0	0	1	Other or unspecified diabetes	0	Primary	0	0	0	0	0	0	0	0	0	0	0	0	0	0	0	0	0	0	0	0	0	0	0	0	0	0	0	0
60	F	Coloured	0	Free	State Patients	FREE	6	0	0	1	Type 2 diabetes	0	Primary	0	0	0	0	0	0	0	0	0	0	0	0	0	0	0	0	0	0	0	0	0	0	0	0	0	0	0	0
66	F	Asian	0	H1	State Patients	H1	3	0	0	1	Type 1 diabetes	0	Primary	0	0	0	0	0	0	0	0	0	0	0	0	0	0	0	0	0	0	0	0	0	0	0	0	0	0	0	0
67	F	Asian	0	H1	State Patients	H1	1	0	0	1	Type 2 diabetes	0	Primary	0	0	0	0	0	0	0	0	0	0	0	0	0	0	0	0	0	0	0	0	0	0	0	0	0	0	0	0
50	F	Asian	0	H0	State Patients	H0	2	0	0	1	Type 2 diabetes	1	Secondary	0	0	0	0	1	0	0	0	0	0	0	1	0	0	0	0	0	0	0	0	0	0	0	0	0	0	0	0
51	M	Asian	0	Gems Emerald Plan	PHP-MA	MEDICAL AIDS	1	0	0	1	Type 2 diabetes	0	Secondary	0	0	0	0	0	0	0	0	0	0	0	0	0	0	0	0	0	0	0	0	0	0	0	0	0	0	0	0
51	M	Asian	0	Gems Emerald Plan	PHP-MA	MEDICAL AIDS	1	20	1	0	Other or unspecified diabetes	0	Secondary	0	0	0	0	0	0	0	0	0	0	0	0	0	0	0	0	0	0	0	0	0	0	0	0	0	0	0	0
63	F	Black	0	H0	State Patients	H0	8	17	1	1	Type 2 diabetes	0	Secondary	0	0	0	0	0	0	0	0	0	0	0	0	0	0	0	0	0	0	0	0	0	0	0	0	0	0	0	0
65	M	Asian	0	H0	State Patients	H0	1	0	0	1	Type 2 diabetes	1	Secondary	0	0	0	0	0	0	0	0	0	0	0	0	1	0	0	0	0	0	0	0	0	0	0	0	0	0	0	0
60	F	Asian	0	H0	State Patients	H0	16	3	1	1	Type 2 diabetes	1	Primary	0	1	0	0	1	0	0	0	0	1	1	0	0	0	0	0	0	0	0	0	0	0	0	0	0	0	0	0
45	F	Asian	0	Free	State Patients	FREE	4	0	0	1	Type 2 diabetes	0	Secondary	0	0	0	0	0	0	0	0	0	0	0	0	0	0	0	0	0	0	0	0	0	0	0	0	0	0	0	0
19	M	Asian	0	H0	State Patients	H0	10	0	0	1	Type 1 diabetes	1	Primary	0	0	0	0	0	0	0	0	0	0	0	0	0	1	0	0	0	0	0	0	0	0	0	0	0	0	0	0
79	F	Asian	0	H0	State Patients	H0	1	0	0	1	Type 2 diabetes	1	Secondary	0	1	0	0	1	0	0	0	0	0	0	1	0	0	0	0	0	0	0	0	0	0	0	0	0	0	0	0
62	F	Asian	0	H0	State Patients	H0	3	0	0	1	Type 2 diabetes	1	Secondary	0	1	0	0	0	0	0	0	0	0	0	0	0	0	0	0	0	0	0	0	0	0	0	0	0	0	0	0
71	M	Asian	0	H0	State Patients	H0	1	0	0	1	Type 2 diabetes	1	Primary	0	0	0	0	1	0	0	0	0	0	0	0	0	0	0	1	0	0	0	0	0	0	0	0	0	0	1	0
76	F	Coloured	0	H0	State Patients	H0	1	7	1	0	Other or unspecified diabetes	0	Secondary	0	0	0	0	0	0	0	0	0	0	0	0	0	0	0	0	0	0	0	0	0	0	0	0	0	0	0	0
60	F	Asian	0	H0	State Patients	H0	5	0	0	1	Type 2 diabetes	0	Secondary	0	0	0	0	0	0	0	0	0	0	0	0	0	0	0	0	0	0	0	0	0	0	0	0	0	0	0	0
64	F	Black	1	Free	State Patients	FREE	3	0	0	1	Type 2 diabetes	1	Secondary	0	1	0	0	1	0	0	1	1	0	0	1	0	0	0	0	0	0	0	0	0	0	0	0	0	0	0	0
64	F	Black	1	Free	State Patients	FREE	9	2	1	1	Type 1 diabetes	1	Secondary	0	1	0	0	1	0	0	1	1	0	0	1	0	0	0	0	0	0	0	0	0	0	0	0	0	0	0	0
15	M	Asian	0	H0	State Patients	H0	10	0	0	1	Type 2 diabetes	0	Primary	0	0	0	0	0	0	0	0	0	0	0	0	0	0	0	0	0	0	0	0	0	0	0	0	0	0	0	0
40	M	Asian	0	H2	State Patients	H2	2	0	0	1	Type 2 diabetes	1	Secondary	0	0	0	0	0	0	0	0	1	0	0	0	0	0	0	0	0	0	0	0	0	0	0	0	0	0	0	0
66	F	Black	0	H0	State Patients	H0	4	0	0	1	Type 2 diabetes	0	Secondary	0	0	0	0	0	0	0	0	0	0	0	0	0	0	0	0	0	0	0	0	0	0	0	0	0	0	0	0
70	F	Asian	0	H0	State Patients	H0	1	2	1	0	Type 2 diabetes	1	Secondary	0	1	0	0	1	0	0	0	0	0	0	0	0	0	0	0	0	0	0	0	0	0	0	0	0	0	0	0
73	M	Black	0	H0	State Patients	H0	1	2	1	0	Other or unspecified diabetes	0	Secondary	0	0	0	0	0	0	0	0	0	0	0	0	0	0	0	0	0	0	0	0	0	0	0	0	0	0	0	0
52	M	Asian	0	H1	State Patients	H1	5	7	1	1	Type 2 diabetes	1	Secondary	0	1	0	0	1	0	0	0	0	0	0	0	0	0	0	0	0	0	0	0	0	0	0	0	0	0	0	0
62	F	Asian	0	H0	State Patients	H0	9	0	0	1	Type 2 diabetes	1	Primary	0	0	0	0	0	0	0	0	0	0	1	0	0	0	0	0	0	0	0	0	0	0	0	0	0	0	0	0
62	F	Asian	0	H0	State Patients	H0	1	0	0	1	Other or unspecified diabetes	1	Secondary	0	0	0	0	1	0	0	0	0	0	0	0	1	0	1	0	0	0	0	0	0	0	0	0	0	0	0	0
58	F	Black	0	Gems Emerald Plan	PHP-MA	MEDICAL AIDS	28	0	0	1	Type 2 diabetes	0	Primary	0	0	0	0	0	0	0	0	0	0	0	0	0	0	0	0	0	0	0	0	0	0	0	0	0	0	0	0
66	F	Asian	0	H0	State Patients	H0	4	14	1	1	Type 2 diabetes	1	Secondary	0	0	0	0	1	0	0	1	0	0	0	0	0	0	0	0	0	0	0	0	0	0	0	0	0	0	0	0
68	F	Asian	0	H0	State Patients	H0	5	0	0	1	Type 2 diabetes	1	Primary	0	1	0	0	1	0	0	0	0	0	0	1	0	1	0	0	0	0	0	0	0	0	0	0	0	0	0	0
61	F	Asian	0	H0	State Patients	H0	4	0	0	1	Type 2 diabetes	0	Primary	0	0	0	0	0	0	0	0	0	0	0	0	0	0	0	0	0	0	0	0	0	0	0	0	0	0	0	0
61	F	Black	0	Bonitas Medical Scheme	PHP-MA	MEDICAL AIDS	1	0	0	1	Type 1 diabetes	0	Primary	0	0	0	0	0	0	0	0	0	0	0	0	0	0	0	0	0	0	0	0	0	0	0	0	0	0	0	0
59	F	Black	0	Bonitas Medical Scheme	PHP-MA	MEDICAL AIDS	1	0	0	1	Type 2 diabetes	0	Secondary	0	0	0	0	0	0	0	0	0	0	0	0	0	0	0	0	0	0	0	0	0	0	0	0	0	0	0	0
43	F	Asian	0	H0	State Patients	H0	7	0	0	1	Type 2 diabetes	1	Secondary	0	0	0	0	0	0	0	0	0	0	0	0	1	0	0	0	0	0	0	0	0	0	0	0	0	0	0	0
62	F	Black	0	H0	State Patients	H0	1	0	0	1	Type 2 diabetes	1	Secondary	0	0	0	0	0	0	0	0	1	0	0	0	0	0	0	0	0	0	0	0	0	0	0	0	0	0	0	0
59	F	Black	0	Free	State Patients	FREE	7	3	1	1	Type 2 diabetes	0	Primary	0	0	0	0	0	0	0	0	0	0	0	0	0	0	0	0	0	0	0	0	0	0	0	0	0	0	0	0
46	F	Black	0	Free	State Patients	FREE	2	0	0	1	Other or unspecified diabetes	0	Secondary	0	0	0	0	0	0	0	0	0	0	0	0	0	0	0	0	0	0	0	0	0	0	0	0	0	0	0	0
47	F	Black	0	Free	State Patients	FREE	2	0	0	1	Type 2 diabetes	0	Secondary	0	0	0	0	0	0	0	0	0	0	0	0	0	0	0	0	0	0	0	0	0	0	0	0	0	0	0	0
62	M	Asian	0	H0	State Patients	H0	1	0	0	1	Type 2 diabetes	1	Secondary	0	0	0	0	1	0	0	0	0	0	0	1	0	0	0	0	0	0	0	0	0	0	0	0	0	0	0	0
66	F	Asian	0	H0	State Patients	H0	6	0	0	1	Type 2 diabetes	0	Primary	0	0	0	0	0	0	0	0	0	0	0	0	0	0	0	0	0	0	0	0	0	0	0	0	0	0	0	0
52	F	Asian	0	H0	State Patients	H0	8	0	0	1	Type 2 diabetes	0	Primary	0	0	0	0	0	0	0	0	0	0	0	0	0	0	0	0	0	0	0	0	0	0	0	0	0	0	0	0
72	M	Asian	0	H0	State Patients	H0	1	0	1	0	Type 2 diabetes	1	Secondary	0	0	0	0	1	0	0	0	0	0	0	1	0	0	0	0	0	0	0	0	0	0	0	0	0	0	0	0
47	F	Black	0	H1	State Patients	H1	9	0	0	1	Type 2 diabetes	1	Primary	0	0	1	0	0	0	0	0	0	0	0	0	0	0	0	0	0	0	0	0	0	0	0	0	0	0	0	0
67	F	Asian	0	H0	State Patients	H0	2	0	0	1	Other or unspecified diabetes	0	Secondary	0	0	0	0	0	0	0	0	0	0	0	0	0	0	0	0	0	0	0	0	0	0	0	0	0	0	0	0
66	F	Asian	0	H0	State Patients	H0	2	0	0	1	Other or unspecified diabetes	1	Secondary	0	0	0	0	0	0	0	0	0	0	0	0	1	0	0	0	0	0	0	0	0	0	0	0	0	0	0	0
65	F	Asian	0	H0	State Patients	H0	7	0	0	1	Type 2 diabetes	1	Secondary	0	0	0	0	0	0	0	0	0	0	0	0	1	0	0	0	0	0	0	0	0	0	0	0	0	0	0	0
52	F	Asian	0	H1	State Patients	H1	1	0	0	1	Type 2 diabetes	1	Secondary	0	0	0	0	1	0	0	0	0	0	0	0	0	0	0	0	0	0	0	0	0	0	0	0	0	0	0	0
44	F	Asian	0	H0	State Patients	H0	1	0	0	1	Other or unspecified diabetes	1	Primary	0	0	0	0	0	0	0	0	1	0	0	0	0	1	0	0	0	0	0	0	0	0	0	0	0	0	0	0
69	M	Asian	0	H0	State Patients	H0	1	0	0	1	Type 2 diabetes	1	Secondary	0	1	0	0	1	0	0	0	0	0	0	1	0	0	1	0	0	0	0	0	0	0	0	0	0	0	0	0
34	M	Asian	0	H0	State Patients	H0	1	0	0	1	Type 2 diabetes	1	Secondary	0	1	0	0	1	0	0	0	0	0	0	1	0	1	0	1	0	0	0	0	0	0	0	0	0	0	1	0
65	M	Asian	0	H1	State Patients	H1	1	0	0	1	Type 2 diabetes	1	Secondary	0	1	0	0	1	0	0	0	0	0	0	1	0	0	0	0	0	0	0	0	0	0	0	0	0	0	0	0
51	F	Black	0	Free	State Patients	FREE	1	0	0	1	Other or unspecified diabetes	0	Secondary	0	0	0	0	0	0	0	0	0	0	0	0	0	0	0	0	0	0	0	0	0	0	0	0	0	0	0	0
52	F	Black	0	Free	State Patients	FREE	4	0	0	1	Type 2 diabetes	0	Primary	0	0	0	0	0	0	0	0	0	0	0	0	0	0	0	0	0	0	0	0	0	0	0	0	0	0	0	0
63	F	Asian	0	H0	State Patients	H0	1	0	0	1	Type 2 diabetes	1	Secondary	0	0	0	0	0	0	0	0	0	0	0	0	1	0	1	0	0	0	0	0	0	0	0	0	0	0	0	0
57	F	Asian	0	H0	State Patients	H0	1	0	0	1	Other or unspecified diabetes	1	Secondary	0	1	0	0	0	0	0	0	0	0	0	0	0	0	0	0	0	0	0	0	0	0	0	0	0	0	0	0
56	F	Asian	0	H0	State Patients	H0	8	54	1	1	Type 2 diabetes	1	Primary	0	1	0	0	0	0	0	0	0	0	0	0	0	0	0	0	0	0	0	0	0	0	0	0	0	0	0	0
60	F	Asian	0	H0	State Patients	H0	1	0	0	1	Type 2 diabetes	1	Secondary	0	0	0	0	0	0	0	0	1	0	0	0	0	0	0	0	0	0	0	0	0	0	0	0	0	0	0	0
68	M	Asian	0	H0	State Patients	H0	8	1	1	1	Other or unspecified diabetes	1	Primary	0	1	0	0	1	0	0	0	0	0	0	0	1	1	0	1	0	0	0	0	0	0	0	0	0	0	1	0
68	M	Asian	0	H0	State Patients	H0	9	4	1	1	Type 2 diabetes	1	Primary	0	1	0	0	1	0	0	0	0	0	0	0	1	1	0	1	0	0	0	0	0	0	0	0	0	0	1	0
53	F	Asian	0	Gems Sapphire Plan	PHP-MA	MEDICAL AIDS	2	0	0	1	Type 2 diabetes	1	Secondary	0	1	0	0	1	0	0	0	0	0	0	0	0	0	0	0	0	0	0	0	0	0	0	0	0	0	0	0
76	M	Asian	0	H0	State Patients	H0	2	0	0	1	Type 2 diabetes	1	Secondary	0	1	0	0	0	0	0	0	0	0	0	1	0	0	0	0	0	0	0	0	0	0	0	0	0	0	0	0
53	F	Coloured	0	H0	State Patients	H0	3	0	0	1	Type 2 diabetes	0	Secondary	0	0	0	0	0	0	0	0	0	0	0	0	0	0	0	0	0	0	0	0	0	0	0	0	0	0	0	0
74	F	Asian	0	H0	State Patients	H0	3	0	0	1	Other or unspecified diabetes	0	Primary	0	0	0	0	0	0	0	0	0	0	0	0	0	0	0	1	0	0	1	0	0	0	0	0	0	0	1	0
74	F	Asian	0	H0	State Patients	H0	5	5	1	1	Type 2 diabetes	0	Secondary	0	0	0	0	0	0	0	0	0	0	0	0	0	0	0	1	0	0	1	0	0	0	0	0	0	0	1	0
20	M	Black	0	H0	State Patients	H0	4	0	0	1	Type 1 diabetes	0	Primary	0	0	0	0	0	0	0	0	0	0	0	0	0	0	0	0	0	0	0	0	0	0	0	0	0	0	0	0
65	M	Asian	0	H0	State Patients	H0	2	10	1	1	Type 2 diabetes	1	Secondary	0	0	0	0	1	0	0	0	1	0	0	0	0	0	0	0	0	0	0	0	0	0	0	0	0	0	0	0
72	F	Asian	0	H0	State Patients	H0	1	0	0	1	Other or unspecified diabetes	0	Secondary	0	0	0	0	0	0	0	0	0	0	0	0	0	0	0	0	0	0	0	0	0	0	0	0	0	0	0	0
55	F	Asian	0	H0	State Patients	H0	1	0	0	1	Type 2 diabetes	0	Secondary	0	0	0	0	0	0	0	0	0	0	0	0	0	0	0	0	0	0	0	0	0	0	0	0	0	0	0	0
65	F	Asian	0	H0	State Patients	H0	5	0	0	1	Type 2 diabetes	0	Secondary	0	0	0	0	0	0	0	0	0	0	0	0	0	0	0	0	0	0	0	0	0	0	0	0	0	0	0	0
15	M	Asian	0	H1	State Patients	H1	12	0	0	1	Type 1 diabetes	0	Primary	0	0	0	0	0	0	0	0	0	0	0	0	0	0	0	0	0	0	0	0	0	0	0	0	0	0	0	0
26	F	Asian	0	Free	State Patients	FREE	1	0	0	1	Other or unspecified diabetes	0	Secondary	0	0	0	0	0	0	0	0	0	0	0	0	0	0	0	0	0	0	0	0	0	0	0	0	0	0	0	0
25	F	Asian	0	Free	State Patients	FREE	3	0	0	1	Type 2 diabetes	0	Secondary	0	0	0	0	0	0	0	0	0	0	0	0	0	0	0	0	0	0	0	0	0	0	0	0	0	0	0	0
25	F	Asian	0	Free	State Patients	FREE	1	10	1	0	Type 1 diabetes	0	Secondary	0	0	0	0	0	0	0	0	0	0	0	0	0	0	0	0	0	0	0	0	0	0	0	0	0	0	0	0
63	F	Asian	0	H0	State Patients	H0	3	2	1	1	Other or unspecified diabetes	1	Secondary	0	0	0	0	0	0	0	0	0	0	0	1	0	0	0	0	0	0	0	0	0	0	0	0	0	0	0	0
61	F	Black	0	H0	State Patients	H0	1	0	0	1	Type 2 diabetes	0	Secondary	0	0	0	0	0	0	0	0	0	0	0	0	0	0	0	0	0	0	0	0	0	0	0	0	0	0	0	0
65	F	Asian	0	H0	State Patients	H0	2	0	0	1	Other or unspecified diabetes	1	Secondary	0	0	0	0	1	0	0	0	0	0	0	0	0	0	0	0	0	0	0	0	0	0	0	0	0	0	0	0
54	M	Asian	1	H0	State Patients	H0	3	0	0	1	Other or unspecified diabetes	0	Secondary	0	0	0	0	0	0	0	0	0	0	0	0	0	0	0	0	0	0	0	0	0	0	0	0	0	0	0	0
39	F	Asian	0	H0	State Patients	H0	1	0	0	1	Type 1 diabetes	1	Primary	0	0	0	0	0	0	0	0	1	0	0	0	0	0	0	0	0	0	0	0	0	0	0	0	0	0	0	0
40	F	Asian	0	H0	State Patients	H0	10	0	0	1	Type 2 diabetes	1	Primary	0	0	0	0	0	0	0	0	1	0	0	0	0	0	0	0	0	0	0	0	0	0	0	0	0	0	0	0
67	F	Asian	0	H0	State Patients	H0	3	3	1	1	Type 1 diabetes	1	Secondary	0	0	0	0	1	0	0	0	0	0	0	0	0	0	0	0	0	0	0	0	0	0	0	0	0	0	0	0
69	F		0	H0	State Patients	H0	1	0	0	1	Type 2 diabetes	1	Secondary	0	1	0	0	1	0	0	0	0	0	0	1	0	0	0	0	0	0	0	0	0	0	0	0	0	0	0	0
61	F	Asian	0	H0	State Patients	H0	1	15	1	0	Other or unspecified diabetes	1	Secondary	0	0	0	0	1	0	0	0	0	0	0	0	0	0	0	0	0	0	0	0	0	0	0	0	0	0	0	0
58	F	Asian	0	H0	State Patients	H0	2	0	0	1	Type 2 diabetes	1	Secondary	0	0	0	0	1	0	0	0	0	0	0	1	0	0	0	0	0	0	0	0	0	0	0	0	0	0	0	0
62	M	Asian	0	H1	State Patients	H1	2	0	0	1	Type 2 diabetes	1	Secondary	0	0	0	0	1	0	0	1	0	0	0	0	0	0	0	0	0	0	0	0	0	0	0	0	0	0	0	0
76	F	Black	0	H1	State Patients	H1	6	8	1	1	Type 1 diabetes	1	Primary	0	0	0	0	0	0	0	0	0	1	0	0	0	0	1	0	0	0	0	0	0	0	0	0	0	0	0	0
76	F	Black	0	H1	State Patients	H1	33	9	1	1	Type 2 diabetes	1	Primary	0	0	0	0	0	0	0	0	0	1	0	0	0	0	1	0	0	0	0	0	0	0	0	0	0	0	0	0
51	M	Asian	0	H0	State Patients	H0	2	0	0	1	Type 1 diabetes	1	Secondary	0	1	0	0	1	0	0	0	1	0	0	1	0	0	1	0	0	0	0	0	0	0	0	0	0	0	0	0
51	M	Asian	0	H0	State Patients	H0	3	0	0	1	Type 2 diabetes	1	Secondary	0	1	0	0	1	0	0	0	1	0	0	1	0	0	1	0	0	0	0	0	0	0	0	0	0	0	0	0
43	M	Asian	0	Free	State Patients	FREE	1	0	0	1	Type 2 diabetes	0	Secondary	0	0	0	0	0	0	0	0	0	0	0	0	0	0	0	0	0	0	0	0	0	0	0	0	0	0	0	0
77	F	Asian	0	H0	State Patients	H0	1	0	0	1	Type 2 diabetes	1	Secondary	0	0	0	0	0	0	0	0	0	0	0	0	1	0	0	1	0	0	0	1	0	0	0	0	0	0	0	0
44	F	Black	0	H1	State Patients	H1	11	0	0	1	Type 2 diabetes	0	Primary	0	0	0	0	0	0	0	0	0	0	0	0	0	0	0	0	0	0	0	0	0	0	0	0	0	0	0	0
68	F	Asian	0	H0	State Patients	H0	2	0	0	1	Type 2 diabetes	1	Secondary	0	0	0	0	0	0	0	0	0	0	0	0	0	0	1	0	0	0	0	0	0	0	0	0	0	0	0	0
60	F	Asian	0	H0	State Patients	H0	3	0	0	1	Type 2 diabetes	1	Primary	0	0	0	0	1	0	0	0	0	1	0	0	0	1	0	1	0	0	0	0	0	0	1	0	0	0	1	0
45	M	Asian	0	H2	State Patients	H2	8	0	0	1	Type 2 diabetes	0	Primary	0	0	0	0	0	0	0	0	0	0	0	0	0	0	0	0	0	0	0	0	0	0	0	0	0	0	0	0
60	M	Asian	0	Free	State Patients	FREE	2	0	0	1	Type 1 diabetes	1	Primary	0	0	0	0	0	0	0	0	0	1	1	0	0	0	0	0	0	0	0	0	0	0	0	0	0	0	0	0
60	M	Asian	0	Free	State Patients	FREE	36	0	0	1	Type 2 diabetes	1	Primary	0	0	0	0	0	0	0	0	0	1	1	0	0	0	0	0	0	0	0	0	0	0	0	0	0	0	0	0
56	F	Black	0	H0	State Patients	H0	4	0	0	1	Type 2 diabetes	0	Secondary	0	0	0	0	0	0	0	0	0	0	0	0	0	0	0	0	0	0	0	0	0	0	0	0	0	0	0	0
70	M	Asian	0	H0	State Patients	H0	1	0	0	1	Other or unspecified diabetes	0	Secondary	0	0	0	0	0	0	0	0	0	0	0	0	0	0	0	0	0	0	0	0	0	0	0	0	0	0	0	0
69	F	Asian	0	H0	State Patients	H0	1	0	0	1	Type 2 diabetes	0	Secondary	0	0	0	0	0	0	0	0	0	0	0	0	0	0	0	0	0	0	0	0	0	0	0	0	0	0	0	0
70	F	Asian	1	H0	State Patients	H0	2	9	1	0	Type 2 diabetes	0	Secondary	0	0	0	0	0	0	0	0	0	0	0	0	0	0	0	0	0	0	0	0	0	0	0	0	0	0	0	0
50	F	Black	0	Free	State Patients	FREE	10	6	1	1	Type 2 diabetes	1	Secondary	0	0	0	0	0	0	0	0	0	0	0	0	0	1	0	1	0	0	0	0	0	0	0	0	0	0	1	0
68	F	Black	0	H0	State Patients	H0	2	0	0	1	Other or unspecified diabetes	1	Secondary	0	0	0	0	0	0	0	0	0	1	0	0	0	0	0	0	0	0	0	0	0	0	0	0	0	0	0	0
70	F	Black	0	H0	State Patients	H0	3	0	0	1	Type 2 diabetes	1	Secondary	0	0	0	0	0	0	0	0	0	1	0	0	0	0	0	0	0	0	0	0	0	0	0	0	0	0	0	0
60	F	Asian	0	Free	State Patients	FREE	1	0	0	1	Type 1 diabetes	0	Secondary	0	0	0	0	0	0	0	0	0	0	0	0	0	0	0	0	0	0	0	0	0	0	0	0	0	0	0	0
59	F	Asian	0	Free	State Patients	FREE	3	0	0	1	Type 2 diabetes	0	Primary	0	0	0	0	0	0	0	0	0	0	0	0	0	0	0	0	0	0	0	0	0	0	0	0	0	0	0	0
48	F	Black	0	Gems Onyx Plan	PHP-MA	MEDICAL AIDS	2	1	1	1	Type 2 diabetes	0	Secondary	0	0	0	0	0	0	0	0	0	0	0	0	0	0	0	0	0	0	0	0	0	0	0	0	0	0	0	0
57	F	Asian	0	H0	State Patients	H0	3	5	1	1	Type 2 diabetes	1	Secondary	0	0	0	0	1	0	0	0	0	0	0	1	0	0	0	0	0	0	0	0	0	0	0	0	0	0	0	0
62	F	Asian	0	H0	State Patients	H0	15	0	0	1	Type 2 diabetes	1	Primary	0	0	0	0	0	0	0	0	0	0	1	0	0	0	0	0	0	0	0	0	0	0	0	0	0	0	0	0
60	F	Asian	0	H0	State Patients	H0	7	0	0	1	Type 2 diabetes	0	Secondary	0	0	0	0	0	0	0	0	0	0	0	0	0	0	0	0	0	0	0	0	0	0	0	0	0	0	0	0
63	F	Asian	0	H0	State Patients	H0	3	0	0	1	Type 2 diabetes	0	Secondary	0	0	0	0	0	0	0	0	0	0	0	0	0	0	0	0	0	0	0	0	0	0	0	0	0	0	0	0
48	M	Asian	0	H2	State Patients	H2	3	0	0	1	Type 2 diabetes	1	Secondary	0	0	0	0	1	0	0	0	0	0	0	1	0	0	0	0	0	0	0	0	0	0	0	0	0	0	0	0
53	F	Asian	0	H0	State Patients	H0	4	0	0	1	Type 2 diabetes	0	Secondary	0	0	0	0	0	0	0	0	0	0	0	0	0	0	0	0	0	0	0	0	0	0	0	0	0	0	0	0
72	F	Asian	0	H0	State Patients	H0	1	0	0	1	Other or unspecified diabetes	1	Secondary	0	0	0	0	1	0	0	0	0	0	0	0	0	0	1	0	0	0	0	0	0	0	0	0	0	0	0	0
69	F	Black	0	H0	State Patients	H0	2	0	0	1	Other or unspecified diabetes	0	Secondary	0	0	0	0	0	0	0	0	0	0	0	0	0	0	0	0	0	0	0	0	0	0	0	0	0	0	0	0
69	M	Asian	0	H0	State Patients	H0	1	0	0	1	Other or unspecified diabetes	1	Secondary	0	0	0	0	1	0	0	0	0	0	0	0	0	0	1	0	0	0	0	0	0	0	0	0	0	0	0	0
70	M	Asian	0	H0	State Patients	H0	1	0	0	1	Type 2 diabetes	0	Secondary	0	0	0	0	0	0	0	0	0	0	0	0	0	0	0	0	0	0	0	0	0	0	0	0	0	0	0	0
78	F	Asian	0	Free	State Patients	FREE	22	46	1	1	Type 2 diabetes	1	Secondary	0	1	0	0	1	0	0	1	0	0	0	0	1	0	0	0	0	0	0	0	0	0	0	0	0	0	0	0
70	F	Asian	0	H0	State Patients	H0	1	0	0	1	Type 2 diabetes	1	Secondary	0	1	0	0	1	0	0	0	0	0	0	1	0	0	0	0	0	0	0	0	0	0	0	0	0	0	0	0
65	F	Asian	0	H0	State Patients	H0	4	2	1	1	Type 2 diabetes	1	Secondary	0	1	0	0	0	0	0	0	0	0	0	0	0	0	0	0	0	0	0	0	0	0	0	0	0	0	0	0
49	F	White	0	H0	State Patients	H0	7	0	0	1	Type 2 diabetes	0	Primary	0	0	0	0	0	0	0	0	0	0	0	0	0	0	0	0	0	0	0	0	0	0	0	0	0	0	0	0
66	F	Asian	0	H0	State Patients	H0	3	0	0	1	Type 2 diabetes	0	Secondary	0	0	0	0	0	0	0	0	0	0	0	0	0	0	0	0	0	0	0	0	0	0	0	0	0	0	0	0
52	F	Asian	0	H0	State Patients	H0	5	0	0	1	Type 2 diabetes	0	Secondary	0	0	0	0	0	0	0	0	0	0	0	0	0	0	0	0	0	0	0	0	0	0	0	0	0	0	0	0
60	F	Black	0	Gems Emerald Plan	PHP-MA	MEDICAL AIDS	4	0	0	1	Other or unspecified diabetes	1	Secondary	0	0	0	0	0	0	0	0	1	0	0	0	0	0	0	0	0	0	0	0	0	0	0	0	0	0	0	0
60	F	Black	0	Gems Emerald Plan	PHP-MA	MEDICAL AIDS	9	0	0	1	Type 2 diabetes	1	Primary	0	0	0	0	0	0	0	0	1	0	0	0	0	0	0	0	0	0	0	0	0	0	0	0	0	0	0	0
57	F	Asian	0	H0	State Patients	H0	3	0	0	1	Type 2 diabetes	1	Secondary	0	0	0	0	1	0	0	0	0	0	0	0	0	0	0	0	0	0	0	0	0	0	0	0	0	0	0	0
53	F	Asian	0	H1	State Patients	H1	5	0	0	1	Type 2 diabetes	0	Secondary	0	0	0	0	0	0	0	0	0	0	0	0	0	0	0	0	0	0	0	0	0	0	0	0	0	0	0	0
73	F	Asian	0	H0	State Patients	H0	1	0	0	1	Other or unspecified diabetes	1	Secondary	0	0	0	0	0	0	0	0	0	0	0	0	1	0	0	1	0	0	1	0	0	0	0	0	0	0	0	0
70	F	Asian	0	H0	State Patients	H0	3	0	0	1	Type 2 diabetes	1	Secondary	0	1	0	0	1	0	0	0	0	0	0	1	0	0	1	0	0	0	0	0	0	0	0	0	0	0	0	0
56	F	Asian	0	H3	State Patients	H3	9	0	0	1	Type 2 diabetes	0	Primary	0	0	0	0	0	0	0	0	0	0	0	0	0	0	0	0	0	0	0	0	0	0	0	0	0	0	0	0
66	M	Asian	0	Free	State Patients	FREE	3	0	0	1	Type 2 diabetes	0	Secondary	0	0	0	0	0	0	0	0	0	0	0	0	0	0	0	0	0	0	0	0	0	0	0	0	0	0	0	0
64	F	Asian	0	H0	State Patients	H0	2	0	0	1	Other or unspecified diabetes	0	Secondary	0	0	0	0	0	0	0	0	0	0	0	0	0	0	0	0	0	0	0	0	0	0	0	0	0	0	0	0
65	F	Asian	0	H0	State Patients	H0	1	0	0	1	Type 2 diabetes	0	Secondary	0	0	0	0	0	0	0	0	0	0	0	0	0	0	0	0	0	0	0	0	0	0	0	0	0	0	0	0
66	M	Asian	0	H0	State Patients	H0	3	0	0	1	Type 2 diabetes	1	Secondary	0	0	0	0	1	0	0	0	0	0	0	1	0	0	0	0	0	0	0	0	0	0	0	0	0	0	0	0
61	F	Coloured	0	Free	State Patients	FREE	26	0	0	1	Type 2 diabetes	0	Primary	0	0	0	0	0	0	0	0	0	0	0	0	0	0	0	0	0	0	0	0	0	0	0	0	0	0	0	0
72	F	Asian	0	H0	State Patients	H0	6	42	1	1	Type 2 diabetes	1	Secondary	0	1	0	0	1	0	0	0	0	0	0	0	1	0	0	1	0	1	0	0	0	0	0	0	0	0	0	0
59	F	Black	0	Gems Emerald Plan	PHP-MA	MEDICAL AIDS	2	0	0	1	Type 2 diabetes	0	Primary	0	0	0	0	0	0	0	0	0	0	0	0	0	0	0	0	0	0	0	0	0	0	0	0	0	0	0	0
51	F	Black	0	H3	State Patients	H3	3	0	0	1	Type 2 diabetes	0	Primary	0	0	0	0	0	0	0	0	0	0	0	0	0	0	0	0	0	0	0	0	0	0	0	0	0	0	0	0
55	F	Asian	0	H0	State Patients	H0	5	0	0	1	Type 2 diabetes	0	Secondary	0	0	0	0	0	0	0	0	0	0	0	0	0	0	0	0	0	0	0	0	0	0	0	0	0	0	0	0
53	F	Asian	0	H3	State Patients	H3	1	0	0	1	Type 2 diabetes	1	Secondary	0	0	0	0	1	0	0	0	0	0	0	0	0	0	0	0	0	0	0	0	0	0	0	0	0	0	0	0
64	F	Asian	0	H0	State Patients	H0	3	0	0	1	Type 2 diabetes	0	Secondary	0	0	0	0	0	0	0	0	0	0	0	0	0	0	0	0	0	0	0	0	0	0	0	0	0	0	0	0
63	F	Asian	0	H0	State Patients	H0	2	0	0	1	Type 2 diabetes	1	Secondary	0	0	0	0	1	0	0	0	0	0	0	0	0	0	0	0	0	0	0	0	0	0	0	0	0	0	0	0
75	F	Asian	0	H0	State Patients	H0	2	0	0	1	Type 2 diabetes	0	Secondary	0	0	0	0	0	0	0	0	0	0	0	0	0	0	0	0	0	0	0	0	0	0	0	0	0	0	0	0
35	F	Asian	0	H0	State Patients	H0	1	0	0	1	Other or unspecified diabetes	1	Secondary	0	0	0	0	1	0	0	0	0	0	0	0	0	0	0	0	0	0	0	0	0	0	0	0	0	0	0	0
34	F	Asian	0	H0	State Patients	H0	1	0	0	1	Type 1 diabetes	1	Secondary	0	0	0	0	1	0	0	0	0	0	0	0	0	0	0	0	0	0	0	0	0	0	0	0	0	0	0	0
67	F	Asian	0	H0	State Patients	H0	4	4	1	1	Type 2 diabetes	1	Secondary	0	1	0	0	1	0	0	0	0	0	0	0	1	0	1	0	0	0	0	0	0	0	0	0	0	0	0	0
67	M	Asian	0	H0	State Patients	H0	6	5	1	1	Type 2 diabetes	1	Secondary	0	1	0	0	1	0	0	0	0	0	0	1	0	0	0	0	0	0	0	0	0	0	0	0	0	0	0	0
55	F	Black	0	Bonitas Medical Scheme	PHP-MA	MEDICAL AIDS	8	2	1	1	Type 2 diabetes	1	Secondary	0	1	0	0	1	0	0	0	0	0	0	0	0	0	0	0	0	0	0	0	0	0	0	0	0	0	0	0
67	F	Asian	0	H0	State Patients	H0	2	0	0	1	Type 2 diabetes	0	Secondary	0	0	0	0	0	0	0	0	0	0	0	0	0	0	0	0	0	0	0	0	0	0	0	0	0	0	0	0
46	F	Asian	0	H0	State Patients	H0	2	8	1	1	Type 2 diabetes	0	Secondary	0	0	0	0	0	0	0	0	0	0	0	0	0	0	0	0	0	0	0	0	0	0	0	0	0	0	0	0
66	F	Asian	0	H0	State Patients	H0	1	0	0	1	Other or unspecified diabetes	0	Secondary	0	0	0	0	0	0	0	0	0	0	0	0	0	0	0	0	0	0	0	0	0	0	0	0	0	0	0	0
64	F	Asian	0	H0	State Patients	H0	4	0	0	1	Type 2 diabetes	0	Primary	0	0	0	0	0	0	0	0	0	0	0	0	0	0	0	0	0	0	0	0	0	0	0	0	0	0	0	0
50	F	Asian	0	SANDF	PHP-SANDF	SANDF	10	7	1	1	Type 2 diabetes	0	Primary	0	0	0	0	0	0	0	0	0	0	0	0	0	0	0	0	0	0	0	0	0	0	0	0	0	0	0	0
64	F	Black	0	Gems Emerald Plan	PHP-MA	MEDICAL AIDS	1	0	0	1	Type 2 diabetes	0	Secondary	0	0	0	0	0	0	0	0	0	0	0	0	0	0	0	0	0	0	0	0	0	0	0	0	0	0	0	0
22	M	Asian	0	H1	State Patients	H1	10	0	0	1	Type 1 diabetes	0	Primary	0	0	0	0	0	0	0	0	0	0	0	0	0	0	0	0	0	0	0	0	0	0	0	0	0	0	0	0
66	M	Asian	0	H0	State Patients	H0	2	10	1	1	Type 2 diabetes	1	Secondary	0	1	0	0	1	0	0	0	0	0	0	0	0	0	0	0	0	0	0	0	0	0	0	0	0	0	0	0
57	F	Asian	0	H0	State Patients	H0	2	0	0	1	Other or unspecified diabetes	0	Secondary	0	0	0	0	0	0	0	0	0	0	0	0	0	0	0	0	0	0	0	0	0	0	0	0	0	0	0	0
58	F	Asian	0	H0	State Patients	H0	1	0	0	1	Type 2 diabetes	0	Secondary	0	0	0	0	0	0	0	0	0	0	0	0	0	0	0	0	0	0	0	0	0	0	0	0	0	0	0	0
40	F	Asian	0	H0	State Patients	H0	11	7	1	1	Type 2 diabetes	0	Primary	0	0	0	0	0	0	0	0	0	0	0	0	0	0	0	0	0	0	0	0	0	0	0	0	0	0	0	0
43	M	Asian	0	H0	State Patients	H0	3	5	1	1	Type 2 diabetes	0	Secondary	0	0	0	0	0	0	0	0	0	0	0	0	0	0	0	0	0	0	0	0	0	0	0	0	0	0	0	0
51	F	Asian	0	H0	State Patients	H0	1	0	0	1	Type 1 diabetes	1	Secondary	0	1	0	0	1	0	0	0	0	0	0	0	0	0	0	0	0	0	0	0	0	0	0	0	0	0	0	0
50	F	Asian	0	H0	State Patients	H0	9	49	1	1	Type 2 diabetes	1	Secondary	0	1	0	0	1	0	0	0	0	0	0	0	0	0	0	0	0	0	0	0	0	0	0	0	0	0	0	0
56	F	Black	0	H0	State Patients	H0	1	0	0	1	Other or unspecified diabetes	0	Secondary	0	0	0	0	0	0	0	0	0	0	0	0	0	0	0	0	0	0	0	0	0	0	0	0	0	0	0	0
45	F	Black	0	Free	State Patients	FREE	1	0	0	1	Other or unspecified diabetes	0	Secondary	0	0	0	0	0	0	0	0	0	0	0	0	0	0	0	0	0	0	0	0	0	0	0	0	0	0	0	0
45	F	Black	0	Free	State Patients	FREE	10	10	1	1	Type 2 diabetes	0	Secondary	0	0	0	0	0	0	0	0	0	0	0	0	0	0	0	0	0	0	0	0	0	0	0	0	0	0	0	0
70	F	Asian	1	H0	State Patients	H0	1	0	0	1	Other or unspecified diabetes	0	Secondary	0	0	0	0	0	0	0	0	0	0	0	0	0	0	0	0	0	0	0	0	0	0	0	0	0	0	0	0
47	F	Asian	0	H0	State Patients	H0	2	2	1	1	Type 2 diabetes	1	Secondary	0	1	0	0	1	0	0	0	0	0	0	0	0	0	0	0	0	0	0	0	0	0	0	0	0	0	0	0
68	F	Black	0	H0	State Patients	H0	1	0	0	1	Type 2 diabetes	0	Secondary	0	0	0	0	0	0	0	0	0	0	0	0	0	0	0	0	0	0	0	0	0	0	0	0	0	0	0	0
76	F	Asian	0	H0	State Patients	H0	6	0	0	1	Type 2 diabetes	1	Primary	0	0	0	0	0	0	0	0	0	0	1	0	0	0	0	0	0	0	0	0	0	0	0	0	0	0	0	0
65	F	Black	0	H1	State Patients	H1	5	0	0	1	Type 2 diabetes	0	Primary	0	0	0	0	0	0	0	0	0	0	0	0	0	0	0	0	0	0	0	0	0	0	0	0	0	0	0	0
57	F	Asian	0	H0	State Patients	H0	2	11	1	1	Type 2 diabetes	0	Secondary	0	0	0	0	0	0	0	0	0	0	0	0	0	0	0	0	0	0	0	0	0	0	0	0	0	0	0	0
49	F	Asian	0	H1	State Patients	H1	3	0	0	1	Type 2 diabetes	0	Secondary	0	0	0	0	0	0	0	0	0	0	0	0	0	0	0	0	0	0	0	0	0	0	0	0	0	0	0	0
66	F	Black	0	H1	State Patients	H1	4	0	0	1	Type 2 diabetes	1	Secondary	0	0	0	0	0	0	0	0	0	1	0	0	0	0	0	0	0	0	0	0	0	0	0	0	0	0	0	0
35	F	Black	0	H1	State Patients	H1	2	0	0	1	Type 1 diabetes	1	Secondary	0	0	0	0	1	0	0	0	0	0	0	0	0	0	0	0	0	0	0	0	0	0	0	0	0	0	0	0
35	F	Black	0	H1	State Patients	H1	15	28	1	1	Type 2 diabetes	1	Primary	0	0	0	0	1	0	0	0	0	0	0	0	0	0	0	0	0	0	0	0	0	0	0	0	0	0	0	0
72	M	Asian	0	H0	State Patients	H0	1	0	0	1	Type 2 diabetes	1	Secondary	0	0	0	0	1	0	0	0	0	0	0	1	0	1	0	1	0	0	0	0	0	0	0	0	0	0	1	0
83	F	White	0	H0	State Patients	H0	1	0	0	1	Other or unspecified diabetes	0	Secondary	0	0	0	0	0	0	0	0	0	0	0	0	0	0	0	0	0	0	0	0	0	0	0	0	0	0	0	0
50	F	Black	0	H3	State Patients	H3	3	0	0	1	Type 2 diabetes	0	Secondary	0	0	0	0	0	0	0	0	0	0	0	0	0	0	0	0	0	0	0	0	0	0	0	0	0	0	0	0
70	F	Asian	0	H0	State Patients	H0	1	0	0	1	Other or unspecified diabetes	0	Secondary	0	0	0	0	0	0	0	0	0	0	0	0	0	0	0	0	0	0	0	0	0	0	0	0	0	0	0	0
69	F	Asian	0	H0	State Patients	H0	5	0	0	1	Type 2 diabetes	0	Secondary	0	0	0	0	0	0	0	0	0	0	0	0	0	0	0	0	0	0	0	0	0	0	0	0	0	0	0	0
64	M	Asian	0	H0	State Patients	H0	1	0	0	1	Other or unspecified diabetes	1	Secondary	0	1	0	0	1	0	0	0	0	0	0	1	0	1	0	0	0	0	0	0	0	0	0	0	0	0	0	0
56	F	Asian	0	H0	State Patients	H0	1	0	0	1	Other or unspecified diabetes	0	Secondary	0	0	0	0	0	0	0	0	0	0	0	0	0	0	0	0	0	0	0	0	0	0	0	0	0	0	0	0
56	F	Asian	0	H0	State Patients	H0	2	0	0	1	Type 2 diabetes	0	Secondary	0	0	0	0	0	0	0	0	0	0	0	0	0	0	0	0	0	0	0	0	0	0	0	0	0	0	0	0
36	F	Asian	0	H1	State Patients	H1	1	0	0	1	Type 2 diabetes	0	Secondary	0	0	0	0	0	0	0	0	0	0	0	0	0	0	0	0	0	0	0	0	0	0	0	0	0	0	0	0
54	F	Asian	0	H0	State Patients	H0	3	0	0	1	Other or unspecified diabetes	0	Secondary	0	0	0	0	0	0	0	0	0	0	0	0	0	0	0	0	0	0	0	0	0	0	0	0	0	0	0	0
56	F	Asian	0	H0	State Patients	H0	1	0	0	1	Type 2 diabetes	0	Secondary	0	0	0	0	0	0	0	0	0	0	0	0	0	0	0	0	0	0	0	0	0	0	0	0	0	0	0	0
50	M	Asian	0	H1	State Patients	H1	1	0	0	1	Type 1 diabetes	0	Secondary	0	0	0	0	0	0	0	0	0	0	0	0	0	0	0	0	0	0	0	0	0	0	0	0	0	0	0	0
47	M	Asian	0	H1	State Patients	H1	5	0	0	1	Type 2 diabetes	0	Secondary	0	0	0	0	0	0	0	0	0	0	0	0	0	0	0	0	0	0	0	0	0	0	0	0	0	0	0	0
74	M	Asian	0	H0	State Patients	H0	6	0	0	1	Type 2 diabetes	0	Secondary	0	0	0	0	0	0	0	0	0	0	0	0	0	0	0	0	0	0	0	0	0	0	0	0	0	0	0	0
52	F	Black	0	Gems Emerald Plan	PHP-MA	MEDICAL AIDS	1	0	0	1	Type 2 diabetes	0	Secondary	0	0	0	0	0	0	0	0	0	0	0	0	0	0	0	0	0	0	0	0	0	0	0	0	0	0	0	0
47	F	Asian	0	H0	State Patients	H0	3	0	0	1	Type 2 diabetes	1	Secondary	0	1	0	0	1	0	0	0	0	0	0	1	0	0	0	0	0	0	0	0	0	0	0	0	0	0	0	0
54	F	Asian	0	H0	State Patients	H0	3	0	0	1	Type 2 diabetes	1	Secondary	0	1	0	0	1	0	0	0	0	0	0	1	0	0	0	0	0	0	0	0	0	0	0	0	0	0	0	0
61	M	Asian	0	H1	State Patients	H1	3	0	0	1	Type 2 diabetes	1	Secondary	0	0	0	0	1	0	0	0	0	0	0	1	0	0	0	0	0	0	0	0	0	0	0	0	0	0	0	0
51	F	Black	0	H0	State Patients	H0	3	0	0	1	Type 2 diabetes	0	Secondary	0	0	0	0	0	0	0	0	0	0	0	0	0	0	0	0	0	0	0	0	0	0	0	0	0	0	0	0
66	F	Asian	0	H0	State Patients	H0	3	0	0	1	Type 1 diabetes	0	Primary	0	0	0	0	0	0	0	0	0	0	0	0	0	0	0	0	0	0	0	0	0	0	0	0	0	0	0	0
67	F	Asian	0	H0	State Patients	H0	2	0	0	1	Other or unspecified diabetes	1	Secondary	0	0	0	1	0	0	0	0	1	0	1	0	0	0	0	0	0	0	0	0	0	0	0	0	0	0	0	0
64	F	Asian	0	H0	State Patients	H0	8	0	0	1	Type 2 diabetes	1	Secondary	0	0	0	1	0	0	0	0	1	0	1	0	0	0	0	0	0	0	0	0	0	0	0	0	0	0	0	0
75	F	Asian	0	H0	State Patients	H0	3	0	0	1	Type 2 diabetes	1	Secondary	0	0	0	0	1	0	0	0	0	0	0	1	0	0	0	0	0	0	0	0	0	0	0	0	0	0	0	0
53	M	Asian	0	H0	State Patients	H0	1	0	0	1	Other or unspecified diabetes	1	Secondary	0	0	0	0	1	0	0	0	0	0	0	1	0	1	0	1	0	0	0	0	0	0	0	0	0	0	1	0
78	F	Asian	0	H0	State Patients	H0	1	5	1	0	Type 2 diabetes	1	Secondary	0	0	0	0	1	0	0	0	0	0	0	0	0	0	0	0	0	0	0	0	0	0	0	0	0	0	0	0
67	F	Coloured	0	H0	State Patients	H0	1	0	0	1	Type 1 diabetes	0	Secondary	0	0	0	0	0	0	0	0	0	0	0	0	0	0	0	0	0	0	0	0	0	0	0	0	0	0	0	0
64	M	Black	0	H1	State Patients	H1	6	0	0	1	Type 2 diabetes	0	Secondary	0	0	0	0	0	0	0	0	0	0	0	0	0	0	0	0	0	0	0	0	0	0	0	0	0	0	0	0
54	M	Asian	0	H0	State Patients	H0	1	0	0	1	Type 2 diabetes	1	Secondary	0	1	0	0	1	0	0	0	0	0	0	1	0	1	0	0	0	0	0	0	0	0	0	0	0	0	0	0
46	M	Asian	0	H1	State Patients	H1	1	7	1	0	Type 2 diabetes	0	Secondary	0	0	0	0	0	0	0	0	0	0	0	0	0	0	0	0	0	0	0	0	0	0	0	0	0	0	0	0
62	M	Asian	0	H1	State Patients	H1	3	0	0	1	Type 2 diabetes	1	Secondary	0	0	0	0	0	0	0	0	0	1	0	0	0	0	0	0	0	0	0	0	0	0	0	0	0	0	0	0
61	F	Coloured	0	H0	State Patients	H0	1	0	0	1	Type 2 diabetes	0	Secondary	0	0	0	0	0	0	0	0	0	0	0	0	0	0	0	0	0	0	0	0	0	0	0	0	0	0	0	0
51	M	Black	0	H1	State Patients	H1	2	0	0	1	Type 2 diabetes	0	Secondary	0	0	0	0	0	0	0	0	0	0	0	0	0	0	0	0	0	0	0	0	0	0	0	0	0	0	0	0
54	F	Asian	0	H0	State Patients	H0	8	0	0	1	Type 2 diabetes	0	Primary	0	0	0	0	0	0	0	0	0	0	0	0	0	0	0	0	0	0	0	0	0	0	0	0	0	0	0	0
45	F	Asian	0	H1	State Patients	H1	3	0	0	1	Other or unspecified diabetes	1	Secondary	0	0	0	0	0	0	0	0	1	0	0	0	0	0	0	0	0	0	0	0	0	0	0	0	0	0	0	0
46	F	Asian	0	H1	State Patients	H1	1	0	0	1	Type 2 diabetes	1	Primary	0	0	0	0	0	0	0	0	1	0	0	0	0	0	0	0	0	0	0	0	0	0	0	0	0	0	0	0
55	F	Black	0	Gems Emerald Plan	PHP-MA	MEDICAL AIDS	3	0	0	1	Other or unspecified diabetes	0	Secondary	0	0	0	0	0	0	0	0	0	0	0	0	0	0	0	0	0	0	0	0	0	0	0	0	0	0	0	0
56	F	Black	0	Gems Emerald Plan	PHP-MA	MEDICAL AIDS	5	0	0	1	Type 2 diabetes	0	Primary	0	0	0	0	0	0	0	0	0	0	0	0	0	0	0	0	0	0	0	0	0	0	0	0	0	0	0	0
39	F	Asian	0	H1	State Patients	H1	3	0	0	1	Other or unspecified diabetes	0	Secondary	0	0	0	0	0	0	0	0	0	0	0	0	0	0	0	0	0	0	0	0	0	0	0	0	0	0	0	0
39	F	Asian	0	H1	State Patients	H1	16	3	1	1	Type 2 diabetes	0	Secondary	0	0	0	0	0	0	0	0	0	0	0	0	0	0	0	0	0	0	0	0	0	0	0	0	0	0	0	0
52	F	Asian	0	H0	State Patients	H0	2	0	0	1	Type 2 diabetes	1	Primary	0	0	0	0	0	0	0	0	0	1	1	0	0	1	0	0	0	0	0	0	0	0	0	0	0	0	0	0
78	F	Black	0	H0	State Patients	H0	1	2	1	0	Type 2 diabetes	0	Secondary	0	0	0	0	0	0	0	0	0	0	0	0	0	0	0	0	0	0	0	0	0	0	0	0	0	0	0	0
66	F	Asian	0	H0	State Patients	H0	10	2	1	1	Type 2 diabetes	1	Primary	0	0	0	0	0	0	0	0	0	0	0	0	0	1	1	1	0	0	1	0	0	0	0	0	0	0	1	0
57	M	Asian	0	H2	State Patients	H2	6	0	0	1	Type 2 diabetes	1	Primary	0	0	0	0	1	0	0	0	0	0	1	1	1	1	0	0	0	0	0	0	0	0	0	0	0	0	0	0
69	M	Black	0	H0	State Patients	H0	13	2	1	1	Type 1 diabetes	1	Primary	0	0	0	0	0	0	0	0	1	1	1	0	0	1	0	0	0	0	0	0	0	0	0	0	0	0	0	0
66	F	Black	0	H2	State Patients	H2	2	0	0	1	Other or unspecified diabetes	1	Secondary	0	1	0	0	0	0	0	0	0	0	1	0	0	1	0	0	0	0	0	0	0	0	0	0	0	0	0	0
63	F	Black	0	H2	State Patients	H2	24	51	1	1	Type 2 diabetes	1	Primary	0	1	0	0	0	0	0	0	0	0	1	0	0	1	0	0	0	0	0	0	0	0	0	0	0	0	0	0
64	F	Asian	0	H0	State Patients	H0	5	0	0	1	Type 2 diabetes	1	Secondary	0	0	0	0	1	0	0	0	0	0	0	0	0	0	0	0	0	0	0	0	0	0	0	0	0	0	0	0
77	M	Asian	0	H0	State Patients	H0	1	0	0	1	Type 2 diabetes	1	Primary	0	0	0	0	0	0	0	0	1	0	0	0	0	1	0	0	0	0	0	0	0	0	0	0	0	0	0	0
63	M	Asian	0	H0	State Patients	H0	2	0	0	1	Type 1 diabetes	1	Secondary	0	1	0	0	1	0	0	0	0	0	0	1	1	0	0	0	0	0	0	0	0	0	0	0	0	0	0	0
60	F	White	0	H0	State Patients	H0	4	0	0	1	Type 1 diabetes	0	Primary	0	0	0	0	0	0	0	0	0	0	0	0	0	0	0	0	0	0	0	0	0	0	0	0	0	0	0	0
60	F	White	0	H0	State Patients	H0	6	0	0	1	Type 2 diabetes	0	Primary	0	0	0	0	0	0	0	0	0	0	0	0	0	0	0	0	0	0	0	0	0	0	0	0	0	0	0	0
54	M	Asian	1	H1	State Patients	H1	2	0	1	1	Type 1 diabetes	1	Secondary	0	0	0	0	1	0	0	0	0	0	0	1	1	0	1	0	0	0	0	0	0	0	0	0	0	0	0	0
54	M	Asian	1	H1	State Patients	H1	10	34	1	1	Type 2 diabetes	1	Secondary	0	0	0	0	1	0	0	0	0	0	0	1	1	0	1	0	0	0	0	0	0	0	0	0	0	0	0	0
55	M	Asian	0	H0	State Patients	H0	3	0	0	1	Type 2 diabetes	1	Secondary	0	1	0	0	1	0	0	0	0	0	0	1	0	0	0	0	0	0	0	0	0	0	0	0	0	0	0	0
84	F	Black	0	H0	State Patients	H0	4	0	0	1	Type 2 diabetes	1	Secondary	0	0	0	0	1	0	0	0	0	0	0	0	0	0	0	0	0	0	0	0	0	0	0	0	0	0	0	0
63	M	Asian	0	H0	State Patients	H0	1	0	0	1	Type 1 diabetes	1	Secondary	0	0	0	0	0	0	0	0	0	0	0	0	1	0	0	0	0	0	0	0	0	0	0	0	0	0	0	0
63	M	Asian	0	H0	State Patients	H0	11	0	0	1	Type 2 diabetes	1	Primary	0	0	0	0	0	0	0	0	0	0	0	0	1	0	0	0	0	0	0	0	0	0	0	0	0	0	0	0
58	F	White	0	H0	State Patients	H0	1	0	0	1	Other or unspecified diabetes	0	Secondary	0	0	0	0	0	0	0	0	0	0	0	0	0	0	0	0	0	0	0	0	0	0	0	0	0	0	0	0
58	F	White	0	H0	State Patients	H0	1	0	0	1	Type 2 diabetes	0	Secondary	0	0	0	0	0	0	0	0	0	0	0	0	0	0	0	0	0	0	0	0	0	0	0	0	0	0	0	0
62	F	Asian	0	H0	State Patients	H0	2	0	0	1	Type 2 diabetes	1	Secondary	0	1	0	0	1	0	0	0	0	0	0	1	0	0	1	0	0	0	0	0	0	0	0	0	0	0	0	0
67	F	White	0	H1	State Patients	H1	2	14	1	1	Type 2 diabetes	1	Secondary	0	0	0	0	1	0	0	0	0	0	0	0	1	0	0	1	0	1	0	0	0	0	0	0	0	0	0	0
60	M	Asian	0	H0	State Patients	H0	2	0	0	1	Other or unspecified diabetes	1	Secondary	0	1	0	0	1	0	0	1	0	0	0	0	1	0	1	0	0	0	0	0	0	0	0	0	0	0	0	0
59	M	Asian	0	H0	State Patients	H0	6	14	1	1	Type 2 diabetes	1	Secondary	0	1	0	0	1	0	0	1	0	0	0	0	1	0	1	0	0	0	0	0	0	0	0	0	0	0	0	0
58	F	Asian	0	H0	State Patients	H0	1	0	0	1	Type 2 diabetes	0	Secondary	0	0	0	0	0	0	0	0	0	0	0	0	0	0	0	0	0	0	0	0	0	0	0	0	0	0	0	0
63	F	Asian	0	H0	State Patients	H0	5	2	1	1	Type 2 diabetes	1	Secondary	0	1	0	0	1	0	0	0	0	0	0	1	0	0	0	0	0	0	0	0	0	0	0	0	0	0	0	0
47	F	Asian	0	Free	State Patients	FREE	2	0	0	1	Type 2 diabetes	1	Secondary	0	0	0	0	1	0	0	0	0	0	0	1	0	0	0	0	0	0	0	0	0	0	0	0	0	0	0	0
73	F	Black	0	H0	State Patients	H0	1	0	0	1	Other or unspecified diabetes	0	Secondary	0	0	0	0	0	0	0	0	0	0	0	0	0	0	0	0	0	0	0	0	0	0	0	0	0	0	0	0
52	M	Asian	0	H0	State Patients	H0	1	2	0	1	Type 2 diabetes	1	Secondary	0	0	0	0	0	0	0	0	0	0	0	0	1	0	0	0	0	0	0	0	0	0	0	0	0	0	0	0
69	M	Asian	0	H0	State Patients	H0	3	0	0	1	Type 2 diabetes	0	Primary	0	0	0	0	0	0	0	0	0	0	0	0	0	0	0	0	0	0	0	0	0	0	0	0	0	0	0	0
48	M	Asian	0	H1	State Patients	H1	1	0	0	1	Type 2 diabetes	0	Secondary	0	0	0	0	0	0	0	0	0	0	0	0	0	0	0	0	0	0	0	0	0	0	0	0	0	0	0	0
65	M	Black	0	H0	State Patients	H0	1	0	0	1	Other or unspecified diabetes	1	Primary	0	0	0	0	0	0	0	0	0	0	1	0	0	0	0	0	0	0	0	0	0	0	0	0	0	0	0	0
64	M	Black	0	H0	State Patients	H0	8	0	0	1	Type 2 diabetes	1	Primary	0	0	0	0	0	0	0	0	0	0	1	0	0	0	0	0	0	0	0	0	0	0	0	0	0	0	0	0
46	M	Asian	0	H0	State Patients	H0	5	2	1	1	Type 2 diabetes	1	Secondary	0	1	0	0	1	0	0	0	0	0	0	0	0	0	0	0	0	0	0	0	0	0	0	0	0	0	0	0
69	F	Asian	0	H0	State Patients	H0	6	0	0	1	Type 2 diabetes	0	Secondary	0	0	0	0	0	0	0	0	0	0	0	0	0	0	0	0	0	0	0	0	0	0	0	0	0	0	0	0
55	F	Asian	0	Free	State Patients	FREE	1	0	0	1	Other or unspecified diabetes	1	Secondary	0	0	0	0	1	0	0	0	0	0	0	1	0	0	0	0	0	0	0	0	0	0	0	0	0	0	0	0
44	M	Asian	0	H0	State Patients	H0	14	0	0	1	Other or unspecified diabetes	1	Primary	0	0	0	0	0	0	0	0	0	0	0	0	1	0	0	1	0	0	0	1	0	0	0	0	0	0	0	0
44	M	Asian	0	H0	State Patients	H0	2	0	0	1	Type 2 diabetes	1	Secondary	0	0	0	0	0	0	0	0	0	0	0	0	1	0	0	1	0	0	0	1	0	0	0	0	0	0	0	0
59	F	Asian	0	H0	State Patients	H0	4	0	0	1	Type 2 diabetes	0	Secondary	0	0	0	0	0	0	0	0	0	0	0	0	0	0	0	0	0	0	0	0	0	0	0	0	0	0	0	0
49	M	Asian	0	H0	State Patients	H0	3	0	0	1	Type 2 diabetes	0	Secondary	0	0	0	0	0	0	0	0	0	0	0	0	0	0	0	0	0	0	0	0	0	0	0	0	0	0	0	0
49	F	Asian	0	H1	State Patients	H1	1	0	0	1	Type 2 diabetes	0	Secondary	0	0	0	0	0	0	0	0	0	0	0	0	0	0	0	0	0	0	0	0	0	0	0	0	0	0	0	0
66	M	Asian	0	H0	State Patients	H0	3	0	0	1	Type 2 diabetes	1	Secondary	0	0	0	0	1	0	0	0	1	0	0	1	0	0	0	0	0	0	0	0	0	0	0	0	0	0	0	0
[truncated: 12,810 more rows]
